# Supplementary material for: Epistatic interactions between the high pathogenicity island and other iron uptake systems shape Escherichia coli extra-intestinal virulence
Source: Nat Commun. 2023 Jun 20;14:3667. doi: 10.1038/s41467-023-39428-y (PMC10282060; doi:10.1038/s41467-023-39428-y)
Supplement: Supplementary file 5 — Supplementary Dataset 2 [file 41467_2023_39428_MOESM5_ESM.xlsx]

## Sheet: Supplementary data 2
Virulence - global comparisons (Two-sided Kruskal-Wallis rank sum test)
Virulence classes	P-value
Adhesin	3.251e-08
Iron acquisition	4.11775e-26
Miscellaneous	0.02614
Protectin	2.01174e-23
Toxin	4.164e-15
Virulence factor miscellaneous (Two-sided Kruskal-Wallis rank sum test)*
	STw155-STp21	STw58-STp186	STw58-STp24	STw58-STp87A	STw58-STp87B
STw155-STp21	/
STw58-STp186	1	/
STw58-STp24	1	0.334072	/
STw58-STp87A	0.286965	1	0.0227992	/
STw58-STp87B	1	1	0.205834	1	/
*Bonferroni corrected p-value
Virulence factor protectin (Two-sided Kruskal-Wallis rank sum test)*
	STw155-STp21	STw58-STp186	STw58-STp24	STw58-STp87A	STw58-STp87B
STw155-STp21	/
STw58-STp186	1	/
STw58-STp24	1.85249e-21	4.15045e-08	/
STw58-STp87A	1	1	3.28823e-10	/
STw58-STp87B	0.0369719	0.445555	1.08594e-13	1	/
*Bonferroni corrected p-value
Virulence factor toxin (Two-sided Kruskal-Wallis rank sum test)*
	STw155-STp21	STw58-STp186	STw58-STp24	STw58-STp87A	STw58-STp87B
STw155-STp21	/
STw58-STp186	1	/
STw58-STp24	2.63018e-17	0.0408011	/
STw58-STp87A	1	1	0.0179852	/
STw58-STp87B	0.0298562	1	9.80818e-05	1	/
*Bonferroni corrected p-value
Virulence factor adhesin (Two-sided Kruskal-Wallis rank sum test)*
	STw155-STp21	STw58-STp186	STw58-STp24	STw58-STp87A	STw58-STp87B
STw155-STp21	/
STw58-STp186	0.225333	/
STw58-STp24	1.07078e-07	1	/
STw58-STp87A	0.00518082	1	1	/
STw58-STp87B	1	1	0.000313696	0.0844121	/
*Bonferroni corrected p-value
Virulence factor iron acquisition (Two-sided Kruskal-Wallis rank sum test)*
	STw155-STp21	STw58-STp186	STw58-STp24	STw58-STp87A	STw58-STp87B
STw155-STp21	/
STw58-STp186	1	/
STw58-STp24	5.89373e-24	0.000209969	/
STw58-STp87A	1	1	5.6088e-07	/
STw58-STp87B	0.0192813	1	7.20416e-14	1	/
*Bonferroni corrected p-value
Resistance - global comparisons (Two-sided Fisher's Exact Test)
Antibiotic	P-value
Amikacin	0.3276
Ampicillin	5.016e-09
Carbapenems	0.3276
Chloramphenicol	0.02036
Colistin	0.4063
Cefotaxime/ceftazidime	0.1509
Cefepime	0.1065
Fluoroquinolones	0.1883
Gentamicin	0.0004097
Sulfamides	1.156e-09
Tetracycline	6.33e-08
Trimethoprim	5.206e-11
Tazocillin	0.1862
Resistance ampicillin (Two-sided Fisher's Exact Test)*
	STw155-STp21	STw58-STp186	STw58-STp24	STw58-STp87A	STw58-STp87B
STw155-STp21	/
STw58-STp186	0.422037	/
STw58-STp24	5.81908e-06	0.000420329	/
STw58-STp87A	1	1	0.000355656	/
STw58-STp87B	1	0.366515	0.00028826	1	/
*Bonferroni corrected p-value
Resistance gentamicin (Two-sided Fisher's Exact Test)*
	STw155-STp21	STw58-STp186	STw58-STp24	STw58-STp87A	STw58-STp87B
STw155-STp21	/
STw58-STp186	1	/
STw58-STp24	1	1	/
STw58-STp87A	0.0117358	1	0.0325805	/
STw58-STp87B	0.530746	1	1	0.606727	/
*Bonferroni corrected p-value
Resistance sulfamides (Two-sided Fisher's Exact Test)*
	STw155-STp21	STw58-STp186	STw58-STp24	STw58-STp87A	STw58-STp87B
STw155-STp21	/
STw58-STp186	1	/
STw58-STp24	2.0354e-08	0.00096999	/
STw58-STp87A	0.532017	0.174049	1	/
STw58-STp87B	1	0.432473	0.000363187	1	/
*Bonferroni corrected p-value
Resistance trimethoprim (Two-sided Fisher's Exact Test)*
	STw155-STp21	STw58-STp186	STw58-STp24	STw58-STp87A	STw58-STp87B
STw155-STp21	/
STw58-STp186	1	/
STw58-STp24	2.93093e-09	0.00096999	/
STw58-STp87A	1	1	0.00752131	/
STw58-STp87B	1	1	4.42161e-06	1	/
*Bonferroni corrected p-value
Resistance chloramphenicol (Two-sided Fisher's Exact Test)*
	STw155-STp21	STw58-STp186	STw58-STp24	STw58-STp87A	STw58-STp87B
STw155-STp21	/
STw58-STp186	1	/
STw58-STp24	1	1	/
STw58-STp87A	0.0297482	1	0.317632	/
STw58-STp87B	1	1	1	0.26338	/
*Bonferroni corrected p-value
Resistance tetracycline (Two-sided Fisher's Exact Test)*
	STw155-STp21	STw58-STp186	STw58-STp24	STw58-STp87A	STw58-STp87B
STw155-STp21	/
STw58-STp186	1	/
STw58-STp24	2.14742e-07	0.141871	/
STw58-STp87A	0.0893431	1	1	/
STw58-STp87B	0.00485519	1	0.96815	1	/
*Bonferroni corrected p-value
