# Supplementary material for: Epistatic interactions between the high pathogenicity island and other iron uptake systems shape Escherichia coli extra-intestinal virulence
Source: Nat Commun. 2023 Jun 20;14:3667. doi: 10.1038/s41467-023-39428-y (PMC10282060; doi:10.1038/s41467-023-39428-y)
Supplement: Supplementary file 7 — Supplementary Dataset 4 [file 41467_2023_39428_MOESM7_ESM.xlsx]

## Sheet: Supplementary data 4
ST/phylogroup	Gene1	Gene2	Odds ratio (95% CI)	P-value
ST131	Chromosome_fyuA	Chromosome_iucA	0 (0 - infinite)	1
ST131	Chromosome_fyuA	Chromosome_sitA	0 (0 - infinite)	1
ST131	Chromosome_fyuA	Plasmid_iroN	0 (0 - infinite)	1
ST131	Chromosome_fyuA	Plasmid_iucA	0 (0 - infinite)	1
ST131	Chromosome_fyuA	Plasmid_sitA	0 (0 - infinite)	1
ST131	Chromosome_iucA	Chromosome_sitA	5.8 (0.77 - 38.73)	0.04614
ST131	Chromosome_iucA	Plasmid_iroN	0.02 (0 - 0.22)	0.0001119
ST131	Chromosome_iucA	Plasmid_iucA	0.04 (0 - 0.58)	0.006801
ST131	Chromosome_iucA	Plasmid_sitA	0.12 (0.02 - 0.73)	0.01001
ST131	Chromosome_sitA	Plasmid_iroN	0.04 (0 - 0.38)	0.002143
ST131	Chromosome_sitA	Plasmid_iucA	0.05 (0 - 0.77)	0.01588
ST131	Chromosome_sitA	Plasmid_sitA	0.14 (0.02 - 1.77)	0.0662
ST131	Plasmid_iroN	Plasmid_iucA	95.31 (6 - 5788.8)	0.0002594
ST131	Plasmid_iroN	Plasmid_sitA	153.81 (12.82 - 8332.4)	1.522e-06
ST131	Plasmid_iucA	Plasmid_sitA	infinite (12.98 - infinite)	7.71e-06
ST73	Chromosome_fyuA	Chromosome_iroN	0 (0 - infinite)	1
ST73	Chromosome_fyuA	Chromosome_iucA	0 (0 - infinite)	1
ST73	Chromosome_fyuA	Chromosome_sitA	0 (0 - infinite)	1
ST73	Chromosome_iroN	Chromosome_iucA	3.7 (0.26 - 38.6)	0.2058
ST73	Chromosome_iroN	Chromosome_sitA	0 (0 - 226.7)	1
ST73	Chromosome_iucA	Chromosome_sitA	0 (0 - 226.7)	1
ST69	Chromosome_fyuA	Chromosome_iucA	infinite (0.86 - infinite)	0.04875
ST69	Chromosome_fyuA	Chromosome_sitA	16.38 (1.2 - 325.01)	0.01652
ST69	Chromosome_fyuA	Plasmid_iroN	infinite (0.24 - infinite)	0.5591
ST69	Chromosome_fyuA	Plasmid_iucA	0.42 (0.04 - 6.13)	0.5736
ST69	Chromosome_fyuA	Plasmid_sitA	0.51 (0.05 - 7.31)	0.5971
ST69	Chromosome_iucA	Chromosome_sitA	infinite (0.86 - infinite)	0.04875
ST69	Chromosome_iucA	Plasmid_iroN	0.88 (0.11 - 6.39)	1
ST69	Chromosome_iucA	Plasmid_iucA	0.32 (0.03 - 2.25)	0.2419
ST69	Chromosome_iucA	Plasmid_sitA	0.25 (0.02 - 1.71)	0.1336
ST69	Chromosome_sitA	Plasmid_iroN	1.09 (0.08 - 62.54)	1
ST69	Chromosome_sitA	Plasmid_iucA	0.42 (0.04 - 6.13)	0.5736
ST69	Chromosome_sitA	Plasmid_sitA	0.51 (0.05 - 7.31)	0.5971
ST69	Plasmid_iroN	Plasmid_iucA	16.55 (1.82 - 250.81)	0.004098
ST69	Plasmid_iroN	Plasmid_sitA	37.44 (3.18 - 2162.7)	0.0004803
ST69	Plasmid_iucA	Plasmid_sitA	infinite (13.39 - infinite)	6.482e-07
ST95	Chromosome_fyuA	Chromosome_iroN	0 (0 - infinite)	1
ST95	Chromosome_fyuA	Chromosome_sitA	0 (0 - infinite)	1
ST95	Chromosome_fyuA	Plasmid_iroN	0 (0 - infinite)	1
ST95	Chromosome_fyuA	Plasmid_iucA	0 (0 - infinite)	1
ST95	Chromosome_fyuA	Plasmid_sitA	0 (0 - infinite)	1
ST95	Chromosome_iroN	Chromosome_sitA	0.87 (0.04 - 55)	1
ST95	Chromosome_iroN	Plasmid_iroN	0.06 (0 - 0.51)	0.002671
ST95	Chromosome_iroN	Plasmid_iucA	0.09 (0.01 - 0.52)	0.003078
ST95	Chromosome_iroN	Plasmid_sitA	0.11 (0.01 - 0.59)	0.003636
ST95	Chromosome_sitA	Plasmid_iroN	infinite (0.29 - infinite)	0.2565
ST95	Chromosome_sitA	Plasmid_iucA	infinite (0.42 - infinite)	0.2333
ST95	Chromosome_sitA	Plasmid_sitA	infinite (0.39 - infinite)	0.2348
ST95	Plasmid_iroN	Plasmid_iucA	infinite (16.16 - infinite)	4.263e-09
ST95	Plasmid_iroN	Plasmid_sitA	infinite (20.3 - infinite)	3.707e-10
ST95	Plasmid_iucA	Plasmid_sitA	infinite (38.79 - infinite)	5.83e-12
ST10	Chromosome_fyuA	Chromosome_iucA	13.65 (2.16 - 99.59)	0.002324
ST10	Chromosome_fyuA	Chromosome_sitA	16.52 (4.06 - 73.28)	2.579e-05
ST10	Chromosome_fyuA	Plasmid_iroN	4.17 (0.65 - 19.94)	0.06764
ST10	Chromosome_fyuA	Plasmid_iucA	3.06 (0.67 - 11.13)	0.07744
ST10	Chromosome_fyuA	Plasmid_sitA	2.3 (0.52 - 7.99)	0.2437
ST10	Chromosome_iucA	Chromosome_sitA	18.62 (2.38 - 129.35)	0.002741
ST10	Chromosome_iucA	Plasmid_iroN	0 (0 - 18.44)	1
ST10	Chromosome_iucA	Plasmid_iucA	0 (0 - 9.95)	1
ST10	Chromosome_iucA	Plasmid_sitA	0 (0 - 7.8)	1
ST10	Chromosome_sitA	Plasmid_iroN	0 (0 - 9.58)	1
ST10	Chromosome_sitA	Plasmid_iucA	2.93 (0.29 - 15.71)	0.1945
ST10	Chromosome_sitA	Plasmid_sitA	0.98 (0.02 - 7.43)	1
ST10	Plasmid_iroN	Plasmid_iucA	50.32 (9.81 - 344.72)	1.987e-07
ST10	Plasmid_iroN	Plasmid_sitA	65.62 (11.61 - 683.89)	2.62e-08
ST10	Plasmid_iucA	Plasmid_sitA	621.41 (75.03 - 16384)	2.2e-16
STc58	Chromosome_fyuA	Chromosome_iroN	0 (0 - 57.15)	1
STc58	Chromosome_fyuA	Chromosome_iucA	0 (0 - 57.15)	1
STc58	Chromosome_fyuA	Chromosome_sitA	0 (0 - 57.15)	1
STc58	Chromosome_fyuA	Plasmid_iroN	4.89 (0.95 - 30.21)	0.03602
STc58	Chromosome_fyuA	Plasmid_iucA	19.73 (3.05 - 237.66)	0.0001855
STc58	Chromosome_fyuA	Plasmid_sitA	15.74 (2.5 - 184.47)	0.0006288
STc58	Chromosome_iroN	Chromosome_iucA	0 (0 - 1373.9)	1
STc58	Chromosome_iroN	Chromosome_sitA	0 (0 - 1373.9)	1
STc58	Chromosome_iroN	Plasmid_iroN	0 (0 - 81.15)	1
STc58	Chromosome_iroN	Plasmid_iucA	0 (0 - 41.17)	1
STc58	Chromosome_iroN	Plasmid_sitA	0 (0 - 36.95)	0.4865
STc58	Chromosome_iucA	Chromosome_sitA	infinite (0.92 - infinite)	0.02703
STc58	Chromosome_iucA	Plasmid_iroN	0 (0 - 81.15)	1
STc58	Chromosome_iucA	Plasmid_iucA	0 (0 - 41.17)	1
STc58	Chromosome_iucA	Plasmid_sitA	0 (0 - 36.95)	0.4865
STc58	Chromosome_sitA	Plasmid_iroN	0 (0 - 81.15)	1
STc58	Chromosome_sitA	Plasmid_iucA	0 (0 - 41.17)	1
STc58	Chromosome_sitA	Plasmid_sitA	0 (0 - 36.95)	0.4865
STc58	Plasmid_iroN	Plasmid_iucA	25.48 (2.83 - 1272.2)	0.0003636
STc58	Plasmid_iroN	Plasmid_sitA	infinite (5.02 - infinite)	3.722e-05
STc58	Plasmid_iucA	Plasmid_sitA	infinite (24.18 - infinite)	1.132e-09
A	Chromosome_fyuA	Chromosome_iucA	8.36 (3.06 - 24.17)	8.704e-06
A	Chromosome_fyuA	Chromosome_sitA	1.89 (0.86 - 3.89)	0.09606
A	Chromosome_fyuA	Plasmid_iroN	1.72 (0.76 - 3.6)	0.1443
A	Chromosome_fyuA	Plasmid_iucA	5.69 (3.37 - 9.59)	2.613e-11
A	Chromosome_fyuA	Plasmid_sitA	4.64 (2.88 - 7.46)	1.135e-10
A	Chromosome_iucA	Chromosome_sitA	9.6 (3.06 - 27.68)	8.09e-05
A	Chromosome_iucA	Plasmid_iroN	0 (0 - 3.25)	0.6247
A	Chromosome_iucA	Plasmid_iucA	0 (0 - 1.68)	0.1538
A	Chromosome_iucA	Plasmid_sitA	0.66 (0.07 - 2.84)	0.755
A	Chromosome_sitA	Plasmid_iroN	1.11 (0.21 - 3.72)	0.7487
A	Chromosome_sitA	Plasmid_iucA	2.16 (0.88 - 4.8)	0.07854
A	Chromosome_sitA	Plasmid_sitA	1.99 (0.88 - 4.18)	0.07721
A	Plasmid_iroN	Plasmid_iucA	18.18 (9.02 - 37.47)	2.2e-16
A	Plasmid_iroN	Plasmid_sitA	211.68 (53.07 - 1840.6)	2.2e-16
A	Plasmid_iucA	Plasmid_sitA	1735.9 (290.33 - 4503600000000000)	2.2e-16
B1	Chromosome_fyuA	Chromosome_iroN	2.5 (0.38 - 13.09)	0.1937
B1	Chromosome_fyuA	Chromosome_iucA	13.38 (7.27 - 25.23)	2.2e-16
B1	Chromosome_fyuA	Chromosome_sitA	1.46 (0.58 - 3.35)	0.3766
B1	Chromosome_fyuA	Plasmid_iroN	1.47 (0.72 - 2.84)	0.2261
B1	Chromosome_fyuA	Plasmid_iucA	2.68 (1.41 - 5.01)	0.001429
B1	Chromosome_fyuA	Plasmid_sitA	2.01 (1.11 - 3.59)	0.01763
B1	Chromosome_iroN	Chromosome_iucA	0 (0 - 3.76)	0.6059
B1	Chromosome_iroN	Chromosome_sitA	14.47 (2.57 - 81.63)	0.001215
B1	Chromosome_iroN	Plasmid_iroN	1.05 (0.02 - 8.45)	1
B1	Chromosome_iroN	Plasmid_iucA	1.08 (0.02 - 8.62)	1
B1	Chromosome_iroN	Plasmid_sitA	0.78 (0.02 - 6.24)	1
B1	Chromosome_iucA	Chromosome_sitA	1.07 (0.31 - 2.92)	0.8016
B1	Chromosome_iucA	Plasmid_iroN	0 (0 - 0.37)	0.0001603
B1	Chromosome_iucA	Plasmid_iucA	0 (0 - 0.37)	0.0001644
B1	Chromosome_iucA	Plasmid_sitA	0 (0 - 0.27)	1.145e-05
B1	Chromosome_sitA	Plasmid_iroN	2.82 (1.1 - 6.66)	0.02522
B1	Chromosome_sitA	Plasmid_iucA	0.97 (0.24 - 2.89)	1
B1	Chromosome_sitA	Plasmid_sitA	0.91 (0.27 - 2.48)	1
B1	Plasmid_iroN	Plasmid_iucA	36.88 (17.7 - 79.84)	2.2e-16
B1	Plasmid_iroN	Plasmid_sitA	261.34 (85.56 - 1050.1)	2.2e-16
B1	Plasmid_iucA	Plasmid_sitA	566.44 (132.34 - 5903.1)	2.2e-16
B2	Chromosome_fyuA	Chromosome_iroN	infinite (1.48 - infinite)	0.007285
B2	Chromosome_fyuA	Chromosome_iucA	infinite (3.18 - infinite)	0.0001151
B2	Chromosome_fyuA	Chromosome_sitA	infinite (52.34 - infinite)	2.2e-16
B2	Chromosome_fyuA	Plasmid_iroN	infinite (0.41 - infinite)	0.3801
B2	Chromosome_fyuA	Plasmid_iucA	infinite (0.38 - infinite)	0.3775
B2	Chromosome_fyuA	Plasmid_sitA	infinite (0.46 - infinite)	0.3916
B2	Chromosome_iroN	Chromosome_iucA	0.41 (0.25 - 0.68)	0.0003089
B2	Chromosome_iroN	Chromosome_sitA	7.2 (1.77 - 63.38)	0.001038
B2	Chromosome_iroN	Plasmid_iroN	0.24 (0.06 - 0.69)	0.002927
B2	Chromosome_iroN	Plasmid_iucA	0.33 (0.1 - 0.89)	0.02217
B2	Chromosome_iroN	Plasmid_sitA	0.49 (0.19 - 1.13)	0.1093
B2	Chromosome_iucA	Chromosome_sitA	5.55 (2.04 - 18.91)	0.000133
B2	Chromosome_iucA	Plasmid_iroN	0.11 (0.03 - 0.3)	2.589e-07
B2	Chromosome_iucA	Plasmid_iucA	0.05 (0.01 - 0.21)	7.952e-09
B2	Chromosome_iucA	Plasmid_sitA	0.12 (0.04 - 0.31)	1.621e-07
B2	Chromosome_sitA	Plasmid_iroN	0.49 (0.18 - 1.58)	0.1425
B2	Chromosome_sitA	Plasmid_iucA	1.14 (0.32 - 6.14)	1
B2	Chromosome_sitA	Plasmid_sitA	1.37 (0.39 - 7.32)	0.7814
B2	Plasmid_iroN	Plasmid_iucA	83.51 (30.31 - 255.36)	2.2e-16
B2	Plasmid_iroN	Plasmid_sitA	120.6 (41.91 - 407.96)	2.2e-16
B2	Plasmid_iucA	Plasmid_sitA	618.17 (128.11 - 7531.1)	2.2e-16
C	Chromosome_fyuA	Chromosome_iroN	infinite (1.19 - infinite)	0.01566
C	Chromosome_fyuA	Chromosome_iucA	1.24 (0.02 - 99.33)	1
C	Chromosome_fyuA	Chromosome_sitA	3.19 (0.81 - 15.24)	0.07511
C	Chromosome_fyuA	Plasmid_iroN	3.19 (0.81 - 15.24)	0.07511
C	Chromosome_fyuA	Plasmid_iucA	3.92 (1.6 - 9.96)	0.001215
C	Chromosome_fyuA	Plasmid_sitA	3.29 (1.36 - 8.23)	0.004728
C	Chromosome_iroN	Chromosome_iucA	0 (0 - 114.05)	1
C	Chromosome_iroN	Chromosome_sitA	36.6 (3.21 - 1940.4)	0.0007498
C	Chromosome_iroN	Plasmid_iroN	1.78 (0.03 - 20.11)	0.498
C	Chromosome_iroN	Plasmid_iucA	0.97 (0.08 - 8.84)	1
C	Chromosome_iroN	Plasmid_sitA	0.35 (0.01 - 3.72)	0.646
C	Chromosome_iucA	Chromosome_sitA	7.17 (0.09 - 585.28)	0.2376
C	Chromosome_iucA	Plasmid_iroN	0 (0 - 37.87)	1
C	Chromosome_iucA	Plasmid_iucA	0 (0 - 7.74)	0.5123
C	Chromosome_iucA	Plasmid_sitA	0 (0 - 7.74)	0.5123
C	Chromosome_sitA	Plasmid_iroN	3.92 (0.73 - 18.15)	0.0578
C	Chromosome_sitA	Plasmid_iucA	0.9 (0.21 - 3.4)	1
C	Chromosome_sitA	Plasmid_sitA	0.61 (0.13 - 2.39)	0.5522
C	Plasmid_iroN	Plasmid_iucA	23.34 (3.18 - 1036.8)	6.54e-05
C	Plasmid_iroN	Plasmid_sitA	infinite (5.78 - infinite)	2.384e-06
C	Plasmid_iucA	Plasmid_sitA	1507.24 (124.28 - 4503600000000000)	2.2e-16
D	Chromosome_fyuA	Chromosome_iucA	23.58 (3.78 - 974.39)	2.051e-06
D	Chromosome_fyuA	Chromosome_sitA	6.29 (2.9 - 14.23)	2.861e-07
D	Chromosome_fyuA	Plasmid_iroN	0.99 (0.24 - 5.87)	1
D	Chromosome_fyuA	Plasmid_iucA	1.1 (0.27 - 6.42)	1
D	Chromosome_fyuA	Plasmid_sitA	1.39 (0.42 - 5.94)	0.7886
D	Chromosome_iucA	Chromosome_sitA	3.2 (1.44 - 7.72)	0.002456
D	Chromosome_iucA	Plasmid_iroN	0.78 (0.13 - 3.18)	1
D	Chromosome_iucA	Plasmid_iucA	0.42 (0.04 - 1.98)	0.3575
D	Chromosome_iucA	Plasmid_sitA	0.75 (0.21 - 2.28)	0.8006
D	Chromosome_sitA	Plasmid_iroN	1.27 (0.34 - 5.85)	0.7744
D	Chromosome_sitA	Plasmid_iucA	1.42 (0.39 - 6.45)	0.7737
D	Chromosome_sitA	Plasmid_sitA	0.97 (0.36 - 2.82)	1
D	Plasmid_iroN	Plasmid_iucA	27.91 (6.3 - 134.1)	2.438e-06
D	Plasmid_iroN	Plasmid_sitA	28.22 (6.81 - 143.15)	2.808e-07
D	Plasmid_iucA	Plasmid_sitA	228.34 (29.16 - 9825.1)	9.866e-14
E	Chromosome_fyuA	Chromosome_iroN	infinite (1.85 - infinite)	0.01365
E	Chromosome_fyuA	Chromosome_iucA	4.01 (0.07 - 52.43)	0.2802
E	Chromosome_fyuA	Chromosome_sitA	33.25 (2.17 - 512.07)	0.006082
E	Chromosome_fyuA	Plasmid_iroN	83.18 (0.92 - 6947.7)	0.02716
E	Chromosome_fyuA	Plasmid_iucA	29.76 (0.46 - 553.5)	0.05377
E	Chromosome_fyuA	Plasmid_sitA	22.57 (0.36 - 368.94)	0.06687
E	Chromosome_iroN	Chromosome_iucA	0 (0 - 454.58)	1
E	Chromosome_iroN	Chromosome_sitA	infinite (0.73 - infinite)	0.03413
E	Chromosome_iroN	Plasmid_iroN	0 (0 - 5212.4)	1
E	Chromosome_iroN	Plasmid_iucA	0 (0 - 2699)	1
E	Chromosome_iroN	Plasmid_sitA	0 (0 - 2170.3)	1
E	Chromosome_iucA	Chromosome_sitA	3.1 (0.3 - 16.99)	0.1804
E	Chromosome_iucA	Plasmid_iroN	0 (0 - 63.51)	1
E	Chromosome_iucA	Plasmid_iucA	0 (0 - 18.37)	1
E	Chromosome_iucA	Plasmid_sitA	0 (0 - 13.28)	1
E	Chromosome_sitA	Plasmid_iroN	29.77 (0.36 - 2407.2)	0.06721
E	Chromosome_sitA	Plasmid_iucA	10.13 (0.18 - 141.25)	0.1303
E	Chromosome_sitA	Plasmid_sitA	7.61 (0.14 - 88.26)	0.1604
E	Plasmid_iroN	Plasmid_iucA	83.18 (0.92 - 6947.7)	0.02716
E	Plasmid_iroN	Plasmid_sitA	infinite (12.31 - infinite)	0.0002338
E	Plasmid_iucA	Plasmid_sitA	infinite (69.95 - infinite)	1.662e-08
F	Chromosome_fyuA	Chromosome_iucA	2.3 (0.45 - 15.38)	0.3035
F	Chromosome_fyuA	Chromosome_sitA	1.23 (0.38 - 4)	0.7932
F	Chromosome_fyuA	Plasmid_iroN	1.36 (0.27 - 7.5)	0.7331
F	Chromosome_fyuA	Plasmid_iucA	0.88 (0.32 - 2.42)	0.8199
F	Chromosome_fyuA	Plasmid_sitA	0.59 (0.21 - 1.59)	0.2616
F	Chromosome_iucA	Chromosome_sitA	infinite (9.01 - infinite)	6.484e-07
F	Chromosome_iucA	Plasmid_iroN	0 (0 - 3.97)	0.588
F	Chromosome_iucA	Plasmid_iucA	0 (0 - 0.62)	0.008422
F	Chromosome_iucA	Plasmid_sitA	0.12 (0 - 0.95)	0.03051
F	Chromosome_sitA	Plasmid_iroN	0.84 (0.08 - 5.03)	1
F	Chromosome_sitA	Plasmid_iucA	0.05 (0 - 0.34)	0.0001121
F	Chromosome_sitA	Plasmid_sitA	0.08 (0.01 - 0.4)	0.0001757
F	Plasmid_iroN	Plasmid_iucA	13.88 (1.69 - 648.11)	0.003445
F	Plasmid_iroN	Plasmid_sitA	10.84 (1.33 - 505.47)	0.01108
F	Plasmid_iucA	Plasmid_sitA	208.01 (25.53 - 9308.1)	5.616e-15
G	Chromosome_fyuA	Chromosome_sitA	0.23 (0 - 5.22)	0.2688
G	Chromosome_fyuA	Plasmid_iroN	4.25 (0.54 - 42.33)	0.1793
G	Chromosome_fyuA	Plasmid_iucA	9.45 (0.99 - 148.27)	0.02573
G	Chromosome_fyuA	Plasmid_sitA	9.45 (0.99 - 148.27)	0.02573
G	Chromosome_sitA	Plasmid_iroN	1.32 (0.06 - 88.31)	1
G	Chromosome_sitA	Plasmid_iucA	0.86 (0.04 - 58.88)	1
G	Chromosome_sitA	Plasmid_sitA	0.86 (0.04 - 58.88)	1
G	Plasmid_iroN	Plasmid_iucA	21.32 (1.73 - 1270.8)	0.004944
G	Plasmid_iroN	Plasmid_sitA	21.32 (1.73 - 1270.8)	0.004944
G	Plasmid_iucA	Plasmid_sitA	infinite (12.36 - infinite)	4.079e-06
*For genes that are 100% prevalent in an ST/phylogroup the linkage disequilibrium cannot be assessed (ND)
