# Supplementary material for: Epistatic interactions between the high pathogenicity island and other iron uptake systems shape Escherichia coli extra-intestinal virulence
Source: Nat Commun. 2023 Jun 20;14:3667. doi: 10.1038/s41467-023-39428-y (PMC10282060; doi:10.1038/s41467-023-39428-y)
Supplement: Supplementary file 8 — Supplementary Dataset 5 [file 41467_2023_39428_MOESM8_ESM.xlsx]

## Sheet: Supplementary data 5
Genes upstream the insertion	tRNA	Phylogroup – ST (number of genomes)
mlaA-yfdC	tRNA-ArgW	B1: ST392 (3) C: ST2217 (2)
ycdX-ghrA	tRNA-SerX	B1: ST75 (2), ST297 (1), ST4014 (1) B2: ST73 (32), ST95 (12), ST998 (9), ST141 (7), ST543 (2), ST8527 (1), ST80 (1), ST372 (1), ST416 (1), ST643 (1), ST646 (1), ST929 (1), ST969 (1), ST1859 (1), ST6570 (1), ST8527 (1), ST10522 (1) C: ST88 (1) E : ST57 (1)
cydC-aat	tRNA-SerW	B1: ST155 (1) B2: ST73 (1) C: ST1807 (1)
proB-proA	tRNA-ThrW	B2: ST127 (20)
dsbD-yjdC	tRNA-PheU	B2: ST141 (1), ST1946 (1)
xdhA-actS	tRNA-GlyU	C: ST2217 (1)
