# Supplementary material for: Epistatic interactions between the high pathogenicity island and other iron uptake systems shape Escherichia coli extra-intestinal virulence
Source: Nat Commun. 2023 Jun 20;14:3667. doi: 10.1038/s41467-023-39428-y (PMC10282060; doi:10.1038/s41467-023-39428-y)
Supplement: Supplementary file 10 — Supplementary Dataset 7 [file 41467_2023_39428_MOESM10_ESM.xlsx]

## Sheet: Supplementary data 7
Genes upstream the insertion	tRNA	Phylogroup – ST (number of genomes)	Comment
dbpA-ttcA	none	A: ST10 (12), ST1288 (2), ST1312 (1), ST1421 (1), ST2253 (1), ST227 (1), ST2325 (3), ST3107 (3), ST34 (1), ST361 (5), ST4121 (1), ST46 (3), ST6215 (2), ST7064 (1), ST746 (2), ST8125 (1), ST8150 (1), ST9222 (1), ST93 (2) B1: ST-unknown (1), ST10754 (1), ST156 (2), ST191 (1), ST200 (1), ST270 (2), ST278 (1), ST281 (1), ST295 (1), ST297 (4), ST327 (1), ST345 (1), ST3519 (1), ST4392 (1), ST453 (4), S…	No tRNA but a site-specific integrase (protein_id="WP_000040852.1”)
ulaF-ulaE	none	A: ST4 (1), ST2253 (1) D: ST69 (2)	No tRNA but an integrase arm-type DNA-binding domain-containing (protein_id="WP_001131670.1")
nupG-speC	tRNA-PheV	A: ST202 (1) E: ST1640 (1) G: ST354 (3)
ydjZ-ynjA	none	A: ST93 (1) B1: ST533 (1), ST155 (1) B2: ST1155 (1) D: ST1158 (1) F: ST6862 (1)	No tRNA but a tyrosine-type recombinase/integrase (protein_id="WP_001218736.1")
rpsA-rpsB	none	B1: ST392 (3) B2: ST144 (4) C: ST2217 (3) D: ST405 (4), ST38 (1), ST362 (1) E: ST350 (1)	No tRNA but a site specific integrase (protein_id="WP_050940323.1")
icd-rluE	none	B1: ST196 (1) B2: ST-unknown (2), ST12 (8), ST14 (2), ST73 (38), ST80 (1), ST91 (1), ST95 (38), ST127 (21), ST131 (112), ST135 (3), ST136 (1), ST141 (8), ST321 (2), ST355 (1), ST357 (1), ST363 (1), ST372 (1), ST416 (1), ST420 (3), ST452 (1), ST491 (2), ST537 (1), ST538 (2), ST543 (2), ST550 (2), ST569 (1), ST636 (1), ST643 (1), ST646 (1), ST6570 (1), ST681 (1), ST8527 (1), ST929 (1), ST998 (9), S…	No tRNA but a site specific integrase (protein_id="WP_000741335.1")
ppc-argE	none	B2: ST131 (1)	IS6-like element IS26 family transposase
cmoA-yecN	none	B2: ST12 (1)	No tRNA but a site specific integrase (protein_id="WP_059332720.1")
yiaF-ghrB	none	C: ST410 (1)	No tRNA but gene related to plasmid (sopA, ParB/RepB/Spo0J family plasmid partition)
dsbD-yjdC	tRNA-PheU	D: ST69 (1) E: ST1640 (1)
sapF-ycjD	none	D: ST1158 (1)	No tRNA but an integrase arm-type DNA-binding domain-containing
Hypothetical protein coding gene - espL1	none	D: ST38 (1)	No tRNA but a site-specific integrase
dps-glnH	none	F: ST6862 (1)	No tRNA but an integrase arm-type DNA-binding domain-containing
ybcJ-folD	tRNA-ArgU	B2: ST91 (1)
metD-metN	none	B2: ST131 (1)
dacD-sbmC	none	B2: ST95 (1)
digH-gadC	none	B2: ST95 (1)
amn-shiA	tRNA-AsnT	B2: ST140 (1)
