# Supplementary material for: Epistatic interactions between the high pathogenicity island and other iron uptake systems shape Escherichia coli extra-intestinal virulence
Source: Nat Commun. 2023 Jun 20;14:3667. doi: 10.1038/s41467-023-39428-y (PMC10282060; doi:10.1038/s41467-023-39428-y)
Supplement: Supplementary file 11 — Supplementary Dataset 8 [file 41467_2023_39428_MOESM11_ESM.xlsx]

## Sheet: Supplementary data 8
Iron capture system (number of strains)	p-value (Pagel's model)	adjusted p-value (Pagel's model)	Direction of the association
Chromosome iro (121)	4.08e-15	1.63e-14	pos
Chromosome iuc (190)	6.62e-19	3.31e-18	pos
Chromosome sit (570)	2.70e-45	1.62e-44	pos
Plasmid iro (190)	2.17e-03	2.17e-03	pos
Plasmid iuc (275)	7.213e-09	2.16e-08	pos
Plasmid sit (344)	5.46e-08	1.09e-07	pos
