# Supplementary material for: Epistatic interactions between the high pathogenicity island and other iron uptake systems shape Escherichia coli extra-intestinal virulence
Source: Nat Commun. 2023 Jun 20;14:3667. doi: 10.1038/s41467-023-39428-y (PMC10282060; doi:10.1038/s41467-023-39428-y)
Supplement: Supplementary file 12 — Supplementary Dataset 9 [file 41467_2023_39428_MOESM12_ESM.xlsx]

## Sheet: Supplementary data 9
gene (function)	gene length	nb of defaults (% gene length)	nb of strains with at least one default (% strains)	inactivation rate
fyuA (receptor)	2022	0 (0.00%)	0 (0.00%)	0.00e+00
irp1 (biosynthesis)	9492	41 (0.43%)	27 (1.17%)	2.84e-03
irp2 (biosynthesis)	6108	174 (2.85%)	103 (4.47%)	1.69e-02
ybtA (regulator)	960	4 (0.42%)	4 (0.17%)	4.17e-03
ybtE (biosynthesis)	1578	3 (0.19%)	3 (0.13%)	1.90e-03
ybtP (transport)	1713	4 (0.23%)	3 (0.13%)	1.75e-03
ybtQ (transport)	1803	0 (0.00%)	0 (0.00%)	0.00e+00
ybtS (biosynthesis)	1305	1 (0.08%)	1 (0.04%)	7.66e-04
ybtT (biosynthesis)	804	3 (0.37%)	2 (0.09%)	2.49e-03
ybtU (biosynthesis)	1101	3 (0.27%)	2 (0.09%)	1.82e-03
ybtX (transport)	1281	2 (0.16%)	2 (0.09%)	1.56e-03
iroB	1116	3 (0.27%)	2 (0.09%)	1.63e-03
iroC	3660	403 (11.01%)	22 (0.96%)	1.01e-02
iroD	1230	8 (0.65%)	8 (0.35%)	2.19e-03
iroE	957	27 (2.82%)	12 (0.52%)	1.08e-02
iroN	2178	1676 (76.95%)	28 (1.22%)	2.93e-02
iucA	1725	123 (7.13%)	9 (0.39%)	5.22e-03
iucB	948	35 (3.69%)	18 (0.78%)	1.90e-02
iucC	1743	121 (6.94%)	11 (0.48%)	6.31e-03
iucD	1338	126 (9.42%)	5 (0.22%)	3.74e-03
iutA	2196	1 (0.05%)	1 (0.04%)	4.55e-04
sitA	915	69 (7.54%)	20 (0.87%)	2.19e-02
sitB	828	5 (0.6%)	3 (0.13%)	3.62e-03
sitC	858	25 (2.91%)	8 (0.35%)	9.32e-03
sitD	858	66 (7.69%)	10 (0.43%)	1.17e-02
adk	645	0 (0.00%)	0 (0.00%)	0.00e+00
dinB	1056	43 (4.07%)	19 (0.83%)	1.80e-02
fumC	1404	7 (0.5%)	7 (0.3%)	4.99e-03
gyrB	2415	8 (0.33%)	2 (0.09%)	8.28e-04
icd	1251	4 (0.32%)	3 (0.13%)	2.40e-03
mdh	939	0 (0.00%)	0 (0.00%)	0.00e+00
pabB	1362	36 (2.64%)	2 (0.09%)	1.47e-03
polB	2352	4 (0.17%)	4 (0.17%)	1.70e-03
purA	1299	4 (0.31%)	2 (0.09%)	1.54e-03
putP	1509	96 (6.36%)	5 (0.22%)	3.31e-03
recA	1062	3 (0.28%)	3 (0.13%)	2.82e-03
trpA	807	1 (0.12%)	1 (0.04%)	1.24e-03
trpB	1194	0 (0.00%)	0 (0.00%)	0.00e+00
uidA	1812	428 (23.62%)	279 (12.12%)	1.54e-01
