# Supplementary material for: Epistatic interactions between the high pathogenicity island and other iron uptake systems shape Escherichia coli extra-intestinal virulence
Source: Nat Commun. 2023 Jun 20;14:3667. doi: 10.1038/s41467-023-39428-y (PMC10282060; doi:10.1038/s41467-023-39428-y)
Supplement: Supplementary file 13 — Supplementary Dataset 10 [file 41467_2023_39428_MOESM13_ESM.xlsx]

## Sheet: Supplementary data 10
Iron capture system with molecular defaults (number of strains)	Other iron capture system (number of strains)	p-value (Pagel's model)	adjusted p-value (Pagel's model)	Direction of the association
hpi (125)	Chromosome iro (121)	3.65e-03	2.19e-02	positive
hpi (125)	Chromosome iuc (190)	1.00e+00	1.00e+00	NA
hpi (125)	Chromosome sit (570)	3.98e-03	2.39e-02	positive
hpi (125)	Plasmid iro (190)	8.78e-01	1.00e+00	NA
hpi (125)	Plasmid iuc (275)	1.00e+00	1.00e+00	NA
hpi (125)	Plasmid sit (344)	1.00e+00	1.00e+00	NA
iro (24)	Chromosome hpi (813)	2.03e-02	1.01e-01	NA
iro (24)	Chromosome iuc (190)	6.24e-01	1.00e+00	NA
iro (24)	Chromosome sit (570)	6.39e-02	3.20e-01	NA
iro (24)	Plasmid iuc (275)	2.04e-01	1.00e+00	NA
iro (24)	Plasmid sit (344)	3.63e-02	1.82e-01	NA
iuc (19)	Chromosome hpi (813)	5.22e-01	1.00e+00	NA
iuc (19)	Chromosome iro (121)	8.35e-01	1.00e+00	NA
iuc (19)	Chromosome sit (570)	5.96e-01	1.00e+00	NA
iuc (19)	Plasmid iro (190)	2.74e-01	1.00e+00	NA
iuc (19)	Plasmid sit (344)	1.09e-01	5.43e-01	NA
sit (7)	Chromosome hpi (813)	9.40e-01	1.00e+00	NA
sit (7)	Chromosome iro (121)	1.30e-02	6.49e-02	NA
sit (7)	Chromosome iuc (190)	9.62e-01	1.00e+00	NA
sit (7)	Plasmid iro (190)	9.92e-01	1.00e+00	NA
sit (7)	Plasmid iuc (275)	9.96e-01	1.00e+00	NA
