# Supplementary material for: Epistatic interactions between the high pathogenicity island and other iron uptake systems shape Escherichia coli extra-intestinal virulence
Source: Nat Commun. 2023 Jun 20;14:3667. doi: 10.1038/s41467-023-39428-y (PMC10282060; doi:10.1038/s41467-023-39428-y)
Supplement: Supplementary file 14 — Supplementary Dataset 11 [file 41467_2023_39428_MOESM14_ESM.xlsx]

## Sheet: Supplementary data 11
Genome_accession_number	Replicon_accession_number	Replicon_type	Replicon_description	Phylogroup	MLST_Warwick_University_scheme
GCF_000005845.2	NC_000913.3	Chromosome	Escherichia coli str. K-12 substr. MG1655, complete genome	A	10
GCF_000007445.1	NC_004431.1	Chromosome	Escherichia coli CFT073, complete sequence	B2	73
GCF_000008865.2	NC_002695.2	Chromosome	Escherichia coli O157:H7 str. Sakai DNA, complete genome	E	11
GCF_000008865.2	NC_002127.1	Plasmid	Escherichia coli O157:H7 str. Sakai plasmid pOSAK1, complete sequence	E	11
GCF_000008865.2	NC_002128.1	Plasmid	Escherichia coli O157:H7 str. Sakai plasmid pO157, complete sequence	E	11
GCF_000009565.1	NC_012892.2	Chromosome	Escherichia coli BL21(DE3), complete sequence	A	93
GCF_000010245.2	NC_007779.1	Chromosome	Escherichia coli str. K-12 substr. W3110, complete sequence	A	10
GCF_000010385.1	NC_011415.1	Chromosome	Escherichia coli SE11, complete sequence	B1	156
GCF_000010385.1	NC_011419.1	Plasmid	Escherichia coli SE11 plasmid pSE11-1, complete sequence	B1	156
GCF_000010385.1	NC_011413.1	Plasmid	Escherichia coli SE11 plasmid pSE11-2, complete sequence	B1	156
GCF_000010385.1	NC_011416.1	Plasmid	Escherichia coli SE11 plasmid pSE11-3, complete sequence	B1	156
GCF_000010385.1	NC_011407.1	Plasmid	Escherichia coli SE11 plasmid pSE11-4, complete sequence	B1	156
GCF_000010385.1	NC_011408.1	Plasmid	Escherichia coli SE11 plasmid pSE11-5, complete sequence	B1	156
GCF_000010385.1	NC_011411.1	Plasmid	Escherichia coli SE11 plasmid pSE11-6, complete sequence	B1	156
GCF_000010485.1	NC_013654.1	Chromosome	Escherichia coli SE15, complete sequence	B2	131
GCF_000010485.1	NC_013655.1	Plasmid	Escherichia coli SE15 plasmid pECSF1, complete sequence	B2	131
GCF_000010745.1	NC_013353.1	Chromosome	Escherichia coli O103:H2 str. 12009, complete sequence	B1	17
GCF_000010745.1	NC_013354.1	Plasmid	Escherichia coli O103:H2 str. 12009 plasmid pO103, complete sequence	B1	17
GCF_000010765.1	NC_013364.1	Chromosome	Escherichia coli O111:H- str. 11128, complete sequence	B1	16
GCF_000010765.1	NC_013365.1	Plasmid	Escherichia coli O111:H- str. 11128 plasmid pO111_1, complete sequence	B1	16
GCF_000010765.1	NC_013370.1	Plasmid	Escherichia coli O111:H- str. 11128 plasmid pO111_2, complete sequence	B1	16
GCF_000010765.1	NC_013366.1	Plasmid	Escherichia coli O111:H- str. 11128 plasmid pO111_3, complete sequence	B1	16
GCF_000010765.1	NC_013367.1	Plasmid	Escherichia coli O111:H- str. 11128 plasmid pO111_4, complete sequence	B1	16
GCF_000010765.1	NC_013368.1	Plasmid	Escherichia coli O111:H- str. 11128 plasmid pO111_5, complete sequence	B1	16
GCF_000013265.1	NC_007946.1	Chromosome	Escherichia coli UTI89, complete sequence	B2	95
GCF_000013265.1	NC_007941.1	Plasmid	Escherichia coli UTI89 plasmid pUTI89, complete sequence	B2	95
GCF_000013305.1	NC_008253.1	Chromosome	Escherichia coli 536, complete sequence	B2	127
GCF_000014845.1	NC_008563.1	Chromosome	Escherichia coli APEC O1, complete sequence	B2	95
GCF_000014845.1	NC_009837.1	Plasmid	Escherichia coli APEC O1 plasmid pAPEC-O1-ColBM, complete sequence	B2	95
GCF_000014845.1	NC_009838.1	Plasmid	Escherichia coli APEC O1 plasmid pAPEC-O1-R, complete sequence	B2	95
GCF_000017745.1	NC_009801.1	Chromosome	Escherichia coli O139:H28 str. E24377A, complete sequence	B1	1132
GCF_000017745.1	NC_009791.1	Plasmid	Escherichia coli O139:H28 str. E24377A plasmid pETEC_5, complete sequence	B1	1132
GCF_000017745.1	NC_009789.1	Plasmid	Escherichia coli O139:H28 str. E24377A plasmid pETEC_6, complete sequence	B1	1132
GCF_000017745.1	NC_009787.1	Plasmid	Escherichia coli O139:H28 str. E24377A plasmid pETEC_35, complete sequence	B1	1132
GCF_000017745.1	NC_009788.1	Plasmid	Escherichia coli O139:H28 str. E24377A plasmid pETEC_73, complete sequence	B1	1132
GCF_000017745.1	NC_009790.1	Plasmid	Escherichia coli O139:H28 str. E24377A plasmid pETEC_74, complete sequence	B1	1132
GCF_000017745.1	NC_009786.1	Plasmid	Escherichia coli O139:H28 str. E24377A plasmid pETEC_80, complete sequence	B1	1132
GCF_000017765.1	NC_009800.1	Chromosome	Escherichia coli HS, complete sequence	A	46
GCF_000017985.1	NC_012967.1	Chromosome	Escherichia coli B str. REL606, complete sequence	A	93
GCF_000019385.1	NC_010468.1	Chromosome	Escherichia coli ATCC 8739, complete sequence	A	3021
GCF_000019425.1	NC_010473.1	Chromosome	Escherichia coli str. K-12 substr. DH10B, complete sequence	A	1060
GCF_000019645.1	NC_010498.1	Chromosome	Escherichia coli SMS-3-5, complete sequence	F	354
GCF_000019645.1	NC_010488.1	Plasmid	Escherichia coli SMS-3-5 plasmid pSMS35_130, complete sequence	F	354
GCF_000019645.1	NC_010487.1	Plasmid	Escherichia coli SMS-3-5 plasmid pSMS35_3, complete sequence	F	354
GCF_000019645.1	NC_010486.1	Plasmid	Escherichia coli SMS-3-5 plasmid pSMS35_4, complete sequence	F	354
GCF_000019645.1	NC_010485.1	Plasmid	Escherichia coli SMS-3-5 plasmid pSMS35_8, complete sequence	F	354
GCF_000021125.1	NC_011353.1	Chromosome	Escherichia coli O157:H7 str. EC4115, complete sequence	E	11
GCF_000021125.1	NC_011350.1	Plasmid	Escherichia coli O157:H7 str. EC4115 plasmid pO157, complete sequence	E	11
GCF_000021125.1	NC_011351.1	Plasmid	Escherichia coli O157:H7 str. EC4115 plasmid pEC4115, complete sequence	E	11
GCF_000022225.1	NC_013008.1	Chromosome	Escherichia coli O157:H7 str. TW14359, complete sequence	E	11
GCF_000022225.1	NC_013010.1	Plasmid	Escherichia coli O157:H7 str. TW14359 plasmid pO157, complete sequence	E	11
GCF_000022345.1	NC_012759.1	Chromosome	Escherichia coli BW2952, complete sequence	A	10
GCF_000022665.1	NC_012971.2	Chromosome	Escherichia coli BL21(DE3), complete sequence	A	93
GCF_000023365.1	NC_017625.1	Chromosome	Escherichia coli DH1, complete sequence	A	1060
GCF_000023665.1	NC_012947.1	Chromosome	Escherichia coli 'BL21-Gold(DE3)pLysS AG', complete sequence	A	93
GCF_000025165.1	NC_013941.1	Chromosome	Escherichia coli O55:H7 str. CB9615, complete sequence	E	335
GCF_000025165.1	NC_013942.1	Plasmid	Escherichia coli O55:H7 str. CB9615 plasmid pO55, complete sequence	E	335
GCF_000025745.1	NC_017628.1	Chromosome	Escherichia coli IHE3034, complete sequence	B2	95
GCF_000026245.1	NC_011748.1	Chromosome	Escherichia coli 55989, complete sequence	B1	678
GCF_000026265.1	NC_011741.1	Chromosome	Escherichia coli IAI1, complete sequence	B1	1128
GCF_000026285.1	NC_011742.1	Chromosome	Escherichia coli S88, complete sequence	B2	95
GCF_000026285.1	NC_011747.1	Plasmid	Escherichia coli S88 plasmid pECOS88, complete sequence	B2	95
GCF_000026345.1	NC_011750.1	Chromosome	Escherichia coli IAI39, complete sequence	F	62
GCF_000026545.1	NC_011601.1	Chromosome	Escherichia coli O127:H6 str. E2348/69, complete sequence	B2	15
GCF_000026545.1	NC_011603.1	Plasmid	Escherichia coli O127:H6 str. E2348/69 plasmid pMAR2, complete sequence	B2	15
GCF_000026545.1	NC_011602.1	Plasmid	Escherichia coli O127:H6 str. E2348/69 plasmid pE2348-2, complete sequence	B2	15
GCF_000027125.1	NC_017626.1	Chromosome	Escherichia coli 042, complete sequence	D	414
GCF_000027125.1	NC_017627.1	Plasmid	Escherichia coli 042 plasmid pAA, complete sequence	D	414
GCF_000091005.1	NC_013361.1	Chromosome	Escherichia coli O26:H11 str. 11368, complete sequence	B1	21
GCF_000091005.1	NC_013369.1	Plasmid	Escherichia coli O26:H11 str. 11368 plasmid pO26_1, complete sequence	B1	21
GCF_000091005.1	NC_013362.1	Plasmid	Escherichia coli O26:H11 str. 11368 plasmid pO26_2, complete sequence	B1	21
GCF_000091005.1	NC_013363.1	Plasmid	Escherichia coli O26:H11 str. 11368 plasmid pO26_3, complete sequence	B1	21
GCF_000091005.1	NC_014543.1	Plasmid	Escherichia coli O26:H11 str. 11368 plasmid pO26_4, complete sequence	B1	21
GCF_000148365.1	NC_017631.1	Chromosome	Escherichia coli ABU 83972, complete sequence	B2	73
GCF_000148365.1	NC_017629.1	Plasmid	Escherichia coli ABU 83972 plasmid pABU, complete sequence	B2	73
GCF_000148605.1	NC_017632.1	Chromosome	Escherichia coli UM146, complete sequence	B2	643
GCF_000148605.1	NC_017630.1	Plasmid	Escherichia coli UM146 plasmid pUM146, complete sequence	B2	643
GCF_000167875.2	NZ_CP035751.1	Chromosome	Escherichia coli E110019 chromosome, complete genome	B1	381
GCF_000167875.2	NZ_CP035754.1	Plasmid	Escherichia coli E110019 plasmid pE110019_33, complete sequence	B1	381
GCF_000167875.2	NZ_CP035756.1	Plasmid	Escherichia coli E110019 plasmid pE110019_5, complete sequence	B1	381
GCF_000167875.2	NZ_CP035753.1	Plasmid	Escherichia coli E110019 plasmid pE110019_65, complete sequence	B1	381
GCF_000167875.2	NZ_CP035752.1	Plasmid	Escherichia coli E110019 plasmid pE110019_66, complete sequence	B1	381
GCF_000167875.2	NZ_CP035755.1	Plasmid	Escherichia coli E110019 extrachromosomal	B1	381
GCF_000183345.1	NC_017634.1	Chromosome	Escherichia coli O83:H1 str. NRG 857C, complete sequence	B2	135
GCF_000183345.1	NC_017659.1	Plasmid	Escherichia coli O83:H1 str. NRG 857C plasmid pO83_CORR, complete sequence	B2	135
GCF_000184185.1	NC_017635.1	Chromosome	Escherichia coli W, complete sequence	B1	1079
GCF_000184185.1	NC_017637.1	Plasmid	Escherichia coli W plasmid pRK1, complete sequence	B1	1079
GCF_000184185.1	NC_017636.1	Plasmid	Escherichia coli W plasmid pRK2, complete sequence	B1	1079
GCF_000210475.1	NC_017633.1	Chromosome	Escherichia coli ETEC H10407, complete sequence	A	48
GCF_000210475.1	NC_017721.1	Plasmid	Escherichia coli ETEC H10407 plasmid p52, complete sequence	A	48
GCF_000210475.1	NC_017723.1	Plasmid	Escherichia coli ETEC H10407 plasmid p58, complete sequence	A	48
GCF_000210475.1	NC_017722.1	Plasmid	Escherichia coli ETEC H10407 plasmid p666, complete sequence	A	48
GCF_000210475.1	NC_017724.1	Plasmid	Escherichia coli ETEC H10407 plasmid p948, complete sequence	A	48
GCF_000212715.2	NC_017641.1	Chromosome	Escherichia coli UMNK88, complete sequence	A	100
GCF_000212715.2	NC_017645.1	Plasmid	Escherichia coli UMNK88 plasmid pUMNK88, complete sequence	A	100
GCF_000212715.2	NC_017642.1	Plasmid	Escherichia coli UMNK88 plasmid pUMNK88_91, complete sequence	A	100
GCF_000212715.2	NC_017640.1	Plasmid	Escherichia coli UMNK88 plasmid pUMNK88_Ent, complete sequence	A	100
GCF_000212715.2	NC_017643.1	Plasmid	Escherichia coli UMNK88 plasmid pUMNK88_Hly, complete sequence	A	100
GCF_000212715.2	NC_017639.1	Plasmid	Escherichia coli UMNK88 plasmid pUMNK88_K88, complete sequence	A	100
GCF_000219515.2	NZ_CP006632.1	Chromosome	Escherichia coli PCN033 chromosome, complete genome	D	5147
GCF_000219515.2	NZ_CP006633.1	Plasmid	Escherichia coli PCN033 plasmid p1PCN033, complete sequence	D	5147
GCF_000219515.2	NZ_CP006634.1	Plasmid	Escherichia coli PCN033 plasmid p2PCN033, complete sequence	D	5147
GCF_000219515.2	NZ_CP006635.1	Plasmid	Escherichia coli PCN033 plasmid p3PCN033, complete sequence	D	5147
GCF_000227625.1	NC_017646.1	Chromosome	Escherichia coli O7:K1 str. CE10, complete sequence	F	62
GCF_000227625.1	NC_017647.1	Plasmid	Escherichia coli O7:K1 str. CE10 plasmid pCE10A, complete sequence	F	62
GCF_000227625.1	NC_017648.1	Plasmid	Escherichia coli O7:K1 str. CE10 plasmid pCE10B, complete sequence	F	62
GCF_000227625.1	NC_017649.1	Plasmid	Escherichia coli O7:K1 str. CE10 plasmid pCE10C, complete sequence	F	62
GCF_000227625.1	NC_017650.1	Plasmid	Escherichia coli O7:K1 str. CE10 plasmid pCE10D, complete sequence	F	62
GCF_000233875.1	NC_017651.1	Chromosome	Escherichia coli str. 'clone D i2', complete sequence	B2	73
GCF_000233895.1	NC_017652.1	Chromosome	Escherichia coli str. 'clone D i14', complete sequence	B2	73
GCF_000245515.1	NC_017656.1	Chromosome	Escherichia coli O55:H7 str. RM12579, complete sequence	E	335
GCF_000245515.1	NC_017653.1	Plasmid	Escherichia coli O55:H7 str. RM12579 plasmid p12579_1, complete sequence	E	335
GCF_000245515.1	NC_017657.1	Plasmid	Escherichia coli O55:H7 str. RM12579 plasmid p12579_2, complete sequence	E	335
GCF_000245515.1	NC_017654.1	Plasmid	Escherichia coli O55:H7 str. RM12579 plasmid p12579_3, complete sequence	E	335
GCF_000245515.1	NC_017658.1	Plasmid	Escherichia coli O55:H7 str. RM12579 plasmid p12579_4, complete sequence	E	335
GCF_000245515.1	NC_017655.1	Plasmid	Escherichia coli O55:H7 str. RM12579 plasmid p12579_5, complete sequence	E	335
GCF_000258025.1	NC_017660.1	Chromosome	Escherichia coli KO11FL, complete sequence	B1	1079
GCF_000258025.1	NC_017661.1	Plasmid	Escherichia coli KO11FL plasmid pRK2, complete sequence	B1	1079
GCF_000258145.1	NC_017664.1	Chromosome	Escherichia coli W, complete sequence	B1	1079
GCF_000258145.1	NC_017665.1	Plasmid	Escherichia coli W plasmid pRK1, complete sequence	B1	1079
GCF_000258145.1	NC_017662.1	Plasmid	Escherichia coli W plasmid pRK2, complete sequence	B1	1079
GCF_000262125.1	NC_017906.1	Chromosome	Escherichia coli Xuzhou21, complete sequence	E	11
GCF_000262125.1	NC_017907.1	Plasmid	Escherichia coli Xuzhou21 plasmid pO157, complete sequence	E	11
GCF_000262125.1	NC_017903.1	Plasmid	Escherichia coli Xuzhou21 plasmid pO157_Sal, complete sequence	E	11
GCF_000270105.1	NC_017638.1	Chromosome	Escherichia coli DH1, complete sequence	A	1060
GCF_000284495.1	NC_011993.1	Chromosome	Escherichia coli LF82, complete sequence	B2	135
GCF_000285655.3	NZ_HG941718.1	Chromosome	Escherichia coli O25b:H4-ST131 strain EC958 chromosome I, complete sequence	B2	131
GCF_000285655.3	NZ_HG941719.1	Plasmid	Escherichia coli O25b:H4-ST131 strain EC958 plasmid pEC958, complete sequence	B2	131
GCF_000285655.3	NZ_HG941720.1	Plasmid	Escherichia coli O25b:H4-ST131 strain EC958 plasmid pEC958B, complete sequence	B2	131
GCF_000299255.1	NC_018650.1	Chromosome	Escherichia coli O104:H4 str. 2009EL-2050, complete sequence	B1	678
GCF_000299255.1	NC_018651.1	Plasmid	Escherichia coli O104:H4 str. 2009EL-2050 plasmid p09EL50, complete sequence	B1	678
GCF_000299255.1	NC_018654.1	Plasmid	Escherichia coli O104:H4 str. 2009EL-2050 plasmid pAA-09EL50, complete sequence	B1	678
GCF_000299255.1	NC_018652.1	Plasmid	Escherichia coli O104:H4 str. 2009EL-2050 plasmid pG-09EL50, complete sequence	B1	678
GCF_000299455.1	NC_018658.1	Chromosome	Escherichia coli O104:H4 str. 2011C-3493, complete sequence	B1	678
GCF_000299455.1	NC_018666.1	Plasmid	Escherichia coli O104:H4 str. 2011C-3493 plasmid pAA-EA11, complete sequence	B1	678
GCF_000299455.1	NC_018659.1	Plasmid	Escherichia coli O104:H4 str. 2011C-3493 plasmid pESBL-EA11, complete sequence	B1	678
GCF_000299455.1	NC_018660.1	Plasmid	Escherichia coli O104:H4 str. 2011C-3493 plasmid pG-EA11, complete sequence	B1	678
GCF_000299475.1	NC_018661.1	Chromosome	Escherichia coli O104:H4 str. 2009EL-2071, complete sequence	B1	678
GCF_000299475.1	NC_018662.1	Plasmid	Escherichia coli O104:H4 str. 2009EL-2071 plasmid pAA-09EL71, complete sequence	B1	678
GCF_000299475.1	NC_018663.1	Plasmid	Escherichia coli O104:H4 str. 2009EL-2071 plasmid pG-09EL71, complete sequence	B1	678
GCF_000332755.1	NC_020163.1	Chromosome	Escherichia coli APEC O78, complete sequence	C	23
GCF_000464955.2	NZ_CP023541.1	Chromosome	Escherichia coli O104:H21 str. CFSAN002236 strain ATCC BAA-178 chromosome, complete genome	B1	672
GCF_000464955.2	NZ_CP023542.1	Plasmid	Escherichia coli O104:H21 str. CFSAN002236 strain ATCC BAA-178 plasmid pO104_H21, complete sequence	B1	672
GCF_000468515.1	NC_022364.1	Chromosome	Escherichia coli LY180, complete sequence	B1	1079
GCF_000493755.1	NC_022648.1	Chromosome	Escherichia coli JJ1886, complete sequence	B2	131
GCF_000493755.1	NC_022661.1	Plasmid	Escherichia coli JJ1886 plasmid pJJ1886_1, complete sequence	B2	131
GCF_000493755.1	NC_022649.1	Plasmid	Escherichia coli JJ1886 plasmid pJJ1886_2, complete sequence	B2	131
GCF_000493755.1	NC_022662.1	Plasmid	Escherichia coli JJ1886 plasmid pJJ1886_3, complete sequence	B2	131
GCF_000493755.1	NC_022650.1	Plasmid	Escherichia coli JJ1886 plasmid pJJ1886_4, complete sequence	B2	131
GCF_000493755.1	NC_022651.1	Plasmid	Escherichia coli JJ1886 plasmid pJJ1886_5, complete sequence	B2	131
GCF_000499485.1	NZ_HG738867.1	Chromosome	Escherichia coli str. K-12 substr. MC4100 strain K-12 chromosome I, complete sequence	A	10
GCF_000520035.1	NZ_CP006027.1	Chromosome	Escherichia coli O145:H28 str. RM13514 chromosome, complete genome	E	32
GCF_000520035.1	NZ_CP006028.1	Plasmid	Escherichia coli O145:H28 str. RM13514 plasmid pO145-13514, complete sequence	E	32
GCF_000520035.1	NZ_CP006029.1	Plasmid	Escherichia coli O145:H28 str. RM13514 plasmid pRM13514, complete sequence	E	32
GCF_000520055.1	NZ_CP006262.1	Chromosome	Escherichia coli O145:H28 str. RM13516 chromosome, complete genome	E	6130
GCF_000520055.1	NZ_CP006263.1	Plasmid	Escherichia coli O145:H28 str. RM13516 plasmid pO145-13516, complete sequence	E	6130
GCF_000520055.1	NZ_CP006264.1	Plasmid	Escherichia coli O145:H28 str. RM13516 plasmid pRM13516, complete sequence	E	6130
GCF_000597845.1	NZ_CP007265.1	Chromosome	Escherichia coli strain ST540 chromosome, complete genome	A	540
GCF_000599625.1	NZ_CP007390.1	Chromosome	Escherichia coli strain ST540 chromosome, complete genome	A	540
GCF_000599645.1	NZ_CP007391.1	Chromosome	Escherichia coli strain ST540 chromosome, complete genome	A	540
GCF_000599665.1	NZ_CP007392.1	Chromosome	Escherichia coli strain ST2747 chromosome, complete genome	D	6131
GCF_000599685.1	NZ_CP007393.1	Chromosome	Escherichia coli strain ST2747 chromosome, complete genome	D	6131
GCF_000599705.1	NZ_CP007394.1	Chromosome	Escherichia coli strain ST2747 chromosome, complete genome	D	6131
GCF_000618005.3	NZ_CP051001.1	Chromosome	Escherichia coli O157:H16 str. 98-3133 chromosome, complete genome	A	10
GCF_000618905.3	NZ_CP050998.1	Chromosome	Escherichia coli O39:NM str. F8704-2 chromosome, complete genome	B1	381
GCF_000618905.3	NZ_CP050997.1	Plasmid	Escherichia coli O39:NM str. F8704-2 plasmid pF8704-2_1	B1	381
GCF_000618905.3	NZ_CP050999.1	Plasmid	Escherichia coli O39:NM str. F8704-2 plasmid pF8704-2_2	B1	381
GCF_000618905.3	NZ_CP051000.1	Plasmid	Escherichia coli O39:NM str. F8704-2 plasmid pF8704-2_3, complete sequence	B1	381
GCF_000662395.1	NZ_CP007133.1	Chromosome	Escherichia coli O145:H28 str. RM12761 chromosome, complete genome	E	6130
GCF_000662395.1	NZ_CP007135.1	Plasmid	Escherichia coli O145:H28 str. RM12761 plasmid pO145-12761, complete sequence	E	6130
GCF_000662395.1	NZ_CP007134.1	Plasmid	Escherichia coli O145:H28 str. RM12761 plasmid pRM12761, complete sequence	E	6130
GCF_000671295.1	NZ_CP007136.1	Chromosome	Escherichia coli O145:H28 str. RM12581 chromosome, complete genome	E	32
GCF_000671295.1	NZ_CP007138.1	Plasmid	Escherichia coli O145:H28 str. RM12581 plasmid pO145-12581, complete sequence	E	32
GCF_000671295.1	NZ_CP007137.1	Plasmid	Escherichia coli O145:H28 str. RM12581 plasmid pRM12581, complete sequence	E	32
GCF_000714595.1	NZ_CP007799.1	Chromosome	Escherichia coli Nissle 1917 chromosome, complete genome	B2	73
GCF_000725305.1	NZ_CP008801.1	Chromosome	Escherichia coli KLY chromosome, complete genome	A	10
GCF_000730345.1	NZ_CP008805.1	Chromosome	Escherichia coli O157:H7 str. SS17 chromosome, complete genome	E	11
GCF_000730345.1	NZ_CP008807.1	Plasmid	Escherichia coli O157:H7 str. SS17 plasmid pSS17, complete sequence	E	11
GCF_000730345.1	NZ_CP008806.1	Plasmid	Escherichia coli O157:H7 str. SS17 plasmid p0157, complete sequence	E	11
GCF_000732965.1	NZ_CP008957.1	Chromosome	Escherichia coli O157:H7 str. EDL933 chromosome, complete genome	E	11
GCF_000732965.1	NZ_CP008958.1	Plasmid	Escherichia coli O157:H7 str. EDL933 plasmid unnamed, complete sequence	E	11
GCF_000743255.1	NZ_CP009072.1	Chromosome	Escherichia coli ATCC 25922 chromosome, complete genome	B2	73
GCF_000743255.1	NZ_CP009073.1	Plasmid	Escherichia coli ATCC 25922 plasmid unnamed_1, complete sequence	B2	73
GCF_000743255.1	NZ_CP009074.1	Plasmid	Escherichia coli ATCC 25922 plasmid unnamed_2, complete sequence	B2	73
GCF_000750555.1	NZ_CP009273.1	Chromosome	Escherichia coli BW25113 strain K-12 chromosome, complete genome	A	10
GCF_000784925.1	NZ_CP009859.1	Chromosome	Escherichia coli strain ECONIH1 chromosome, complete genome	F	648
GCF_000784925.1	NZ_CP009861.1	Plasmid	Escherichia coli strain ECONIH1 plasmid pECO-b75, complete sequence	F	648
GCF_000784925.1	NZ_CP009862.1	Plasmid	Escherichia coli strain ECONIH1 plasmid pKPC-629, complete sequence	F	648
GCF_000784925.1	NZ_CP009860.1	Plasmid	Escherichia coli strain ECONIH1 plasmid pECO-824, complete sequence	F	648
GCF_000800215.1	NZ_CP009644.1	Chromosome	Escherichia coli ER2796 strain K-12 ER2796 chromosome, complete genome	A	10
GCF_000800765.1	NZ_CP009789.1	Chromosome	Escherichia coli K-12 strain K-12 ER3413 chromosome, complete genome	A	10
GCF_000801165.1	NZ_CP009104.1	Chromosome	Escherichia coli strain RM9387 chromosome, complete genome	B1	2773
GCF_000801165.1	NZ_CP009105.1	Plasmid	Escherichia coli strain RM9387 plasmid pO104_H7, complete sequence	B1	2773
GCF_000801185.2	NZ_CP009106.2	Chromosome	Escherichia coli strain 94-3024 chromosome, complete genome	B1	672
GCF_000801185.2	NZ_CP009107.1	Plasmid	Escherichia coli strain 94-3024 plasmid pO104_H21, complete sequence	B1	672
GCF_000801205.1	NZ_CP009685.1	Chromosome	Escherichia coli str. K-12 substr. MG1655 strain K-12 chromosome, complete genome	A	10
GCF_000803705.1	NZ_CP010304.1	Chromosome	Escherichia coli O157:H7 str. SS52 chromosome, complete genome	E	11
GCF_000803705.1	NZ_CP010305.1	Plasmid	Escherichia coli O157:H7 str. SS52 plasmid p0157, complete sequence	E	11
GCF_000813165.1	NZ_CP005930.1	Chromosome	Escherichia coli APEC IMT5155 chromosome, complete genome	B2	-
GCF_000813165.1	NZ_CP005931.1	Plasmid	Escherichia coli APEC IMT5155 plasmid p1ColV5155, complete sequence	B2	-
GCF_000813165.1	NZ_CP005932.1	Plasmid	Escherichia coli APEC IMT5155 plasmid p25155, complete sequence	B2	-
GCF_000814145.2	NZ_CP010371.1	Chromosome	Escherichia coli strain 6409 chromosome, complete genome	A	10
GCF_000814145.2	NZ_CP010372.1	Plasmid	Escherichia coli strain 6409 plasmid p6409-151.583kb, complete sequence	A	10
GCF_000814145.2	NZ_CP010373.2	Plasmid	Escherichia coli strain 6409 plasmid p6409-202.186kb, complete sequence	A	10
GCF_000819645.1	NZ_CP010315.1	Chromosome	Escherichia coli strain 789 chromosome, complete genome	C	88
GCF_000819645.1	NZ_CP010317.1	Plasmid	Escherichia coli strain 789 plasmid pAPEC-O78-2	C	88
GCF_000819645.1	NZ_CP010318.1	Plasmid	Escherichia coli strain 789 plasmid pAPEC-O78-3	C	88
GCF_000819645.1	NZ_CP010316.1	Plasmid	Escherichia coli strain 789 plasmid pAPEC-O78-ColV	C	88
GCF_000827105.1	NZ_CP007592.1	Chromosome	Escherichia coli O157:H16 strain Santai chromosome, complete genome	E	1011
GCF_000829985.1	NZ_CP009166.1	Chromosome	Escherichia coli 1303 chromosome, complete genome	A	10
GCF_000829985.1	NZ_CP009167.1	Plasmid	Escherichia coli 1303 plasmid p1303_109, complete sequence	A	10
GCF_000829985.1	NZ_CP009169.1	Plasmid	Escherichia coli 1303 plasmid p1303_5, complete sequence	A	10
GCF_000829985.1	NZ_CP009168.1	Plasmid	Escherichia coli 1303 plasmid p1303_95, complete sequence	A	10
GCF_000830035.1	NZ_CP010585.1	Chromosome	Escherichia coli strain C41(DE3) chromosome, complete genome	A	93
GCF_000831565.1	NZ_CP010344.1	Chromosome	Escherichia coli ECC-1470 chromosome, complete genome	B1	847
GCF_000831565.1	NZ_CP010345.1	Plasmid	Escherichia coli ECC-1470 plasmid pECC-1470_100, complete sequence	B1	847
GCF_000833145.1	NZ_CP010816.1	Chromosome	Escherichia coli strain BL21 (TaKaRa) chromosome, complete genome	A	93
GCF_000833635.2	NZ_CP011124.1	Chromosome	Escherichia coli strain USML2 chromosome, complete genome	A	10
GCF_000931565.1	NZ_CP010876.1	Chromosome	Escherichia coli strain MNCRE44 chromosome, complete genome	B2	131
GCF_000931565.1	NZ_CP010877.1	Plasmid	Escherichia coli strain MNCRE44 plasmid pMNCRE44_1, complete sequence	B2	131
GCF_000931565.1	NZ_CP010878.1	Plasmid	Escherichia coli strain MNCRE44 plasmid pMNCRE44_2, complete sequence	B2	131
GCF_000931565.1	NZ_CP010879.1	Plasmid	Escherichia coli strain MNCRE44 plasmid pMNCRE44_3, complete sequence	B2	131
GCF_000931565.1	NZ_CP010880.1	Plasmid	Escherichia coli strain MNCRE44 plasmid pMNCRE44_4, complete sequence	B2	131
GCF_000931565.1	NZ_CP010881.1	Plasmid	Escherichia coli strain MNCRE44 plasmid pMNCRE44_5, complete sequence	B2	131
GCF_000931565.1	NZ_CP010882.1	Plasmid	Escherichia coli strain MNCRE44 plasmid pMNCRE44_6, complete sequence	B2	131
GCF_000952955.1	NZ_LM995446.1	Chromosome	Escherichia coli strain K-12 substr. RV308 chromosome 1, complete sequence	A	10
GCF_000953515.1	NZ_LM993812.1	Chromosome	Escherichia coli strain K-12 substr. HMS174 chromosome 1, complete sequence	A	1060
GCF_000967155.2	NZ_HF572917.1	Chromosome	Escherichia coli strain HUSEC2011 chromosome I, complete sequence	B1	678
GCF_000967155.2	NC_022742.1	Plasmid	Escherichia coli plasmid pHUSEC2011-1, complete sequence	B1	678
GCF_000967155.2	NC_022743.1	Plasmid	Escherichia coli plasmid pHUSEC2011-2, complete sequence	B1	678
GCF_000967155.2	NC_022741.1	Plasmid	Escherichia coli plasmid pHUSEC2011-3, complete sequence	B1	678
GCF_000968515.1	NZ_CP011134.1	Chromosome	Escherichia coli VR50 chromosome, complete genome	A	10
GCF_000968515.1	NZ_CP011135.1	Plasmid	Escherichia coli VR50 plasmid pVR50A, complete sequence	A	10
GCF_000968515.1	NZ_CP011136.1	Plasmid	Escherichia coli VR50 plasmid pVR50B, complete sequence	A	10
GCF_000968515.1	NZ_CP011137.1	Plasmid	Escherichia coli VR50 plasmid pVR50C, complete sequence	A	10
GCF_000968515.1	NZ_CP011138.1	Plasmid	Escherichia coli VR50 plasmid pVR50D, complete sequence	A	10
GCF_000968515.1	NZ_CP011139.1	Plasmid	Escherichia coli VR50 plasmid pVR50E, complete sequence	A	10
GCF_000968515.1	NZ_CP011140.1	Plasmid	Escherichia coli VR50 plasmid pVR50F, complete sequence	A	10
GCF_000968515.1	NZ_CP011141.1	Plasmid	Escherichia coli VR50 plasmid pVR50G, complete sequence	A	10
GCF_000968515.1	NZ_CP011142.1	Plasmid	Escherichia coli VR50 plasmid pVR50H, complete sequence	A	10
GCF_000968515.1	NZ_CP011143.1	Plasmid	Escherichia coli VR50 plasmid pVR50I, complete sequence	A	10
GCF_000971615.1	NZ_CP011018.1	Chromosome	Escherichia coli strain CI5 chromosome, complete genome	B1	5082
GCF_000971615.1	NZ_CP011019.1	Plasmid	Escherichia coli strain CI5 plasmid unnamed, complete sequence	B1	5082
GCF_000974405.1	NZ_CP010438.1	Chromosome	Escherichia coli K-12 strain K-12 MG1655 chromosome, complete genome	A	-
GCF_000974465.1	NZ_CP010439.1	Chromosome	Escherichia coli K-12 strain K-12 MG1655 chromosome, complete genome	A	-
GCF_000974505.1	NZ_CP010440.1	Chromosome	Escherichia coli K-12 strain K-12 MG1655 chromosome, complete genome	A	-
GCF_000974535.1	NZ_CP010441.1	Chromosome	Escherichia coli K-12 strain K-12 MG1655 chromosome, complete genome	A	-
GCF_000974575.1	NZ_CP010442.1	Chromosome	Escherichia coli K-12 strain K-12 MG1655 chromosome, complete genome	A	-
GCF_000974825.1	NZ_CP010443.1	Chromosome	Escherichia coli K-12 strain K-12 MG1655 chromosome, complete genome	A	-
GCF_000974865.1	NZ_CP010444.1	Chromosome	Escherichia coli K-12 strain K-12 MG1655 chromosome, complete genome	A	-
GCF_000974885.1	NZ_CP010445.1	Chromosome	Escherichia coli K-12 strain K-12 MG1655 chromosome, complete genome	A	-
GCF_000978815.2	NZ_CP076232.1	Chromosome	Escherichia coli O157:H7 strain 7.1_Anguil chromosome, complete genome	E	11
GCF_000978815.2	NZ_CP076233.1	Plasmid	Escherichia coli O157:H7 strain 7.1_Anguil plasmid p55, complete sequence	E	11
GCF_000978815.2	NZ_CP076234.1	Plasmid	Escherichia coli O157:H7 strain 7.1_Anguil plasmid pO157, complete sequence	E	11
GCF_000978845.2	NZ_CP076230.1	Chromosome	Escherichia coli O157:H7 strain Rafaela_II chromosome, complete genome	E	11
GCF_000978845.2	NZ_CP076231.1	Plasmid	Escherichia coli O157:H7 strain Rafaela_II plasmid pO157, complete sequence	E	11
GCF_000981485.1	NZ_LN832404.1	Chromosome	Escherichia coli K-12 substr. AG100 chromosome I	A	10
GCF_000986765.1	NZ_CP011331.1	Chromosome	Escherichia coli O104:H4 str. C227-11 isolate 368 shch chromosome, complete genome	B1	678
GCF_000986765.1	NZ_CP011332.1	Plasmid	Escherichia coli O104:H4 str. C227-11 isolate 368 shch plasmid unnamed, complete sequence	B1	678
GCF_000986765.1	NZ_CP011333.1	Plasmid	Escherichia coli O104:H4 str. C227-11 isolate 368 shch plasmid unnamed, complete sequence	B1	678
GCF_000986765.1	NZ_CP011334.1	Plasmid	Escherichia coli O104:H4 str. C227-11 isolate 368 shch plasmid unnamed, complete sequence	B1	678
GCF_000986765.1	NZ_CP011335.1	Plasmid	Escherichia coli O104:H4 str. C227-11 isolate 368 shch plasmid unnamed, complete sequence	B1	678
GCF_000986765.1	NZ_CP011336.1	Plasmid	Escherichia coli O104:H4 str. C227-11 isolate 368 shch plasmid unnamed, complete sequence	B1	678
GCF_000986765.1	NZ_CP011337.1	Plasmid	Escherichia coli O104:H4 str. C227-11 isolate 368 shch plasmid unnamed, complete sequence	B1	678
GCF_000986765.1	NZ_CP011338.1	Plasmid	Escherichia coli O104:H4 str. C227-11 isolate 368 shch plasmid unnamed, complete sequence	B1	678
GCF_000987875.1	NZ_CP007594.1	Chromosome	Escherichia coli strain SEC470 chromosome, complete genome	A	48
GCF_000988355.1	NZ_CP011320.1	Chromosome	Escherichia coli strain SQ37 chromosome, complete genome	A	10
GCF_000988385.1	NZ_CP011321.1	Chromosome	Escherichia coli strain SQ88 chromosome, complete genome	A	10
GCF_000988425.1	NZ_CP011322.1	Chromosome	Escherichia coli strain SQ110 chromosome, complete genome	A	10
GCF_000988465.1	NZ_CP011324.1	Chromosome	Escherichia coli strain SQ2203 chromosome, complete genome	A	10
GCF_001007915.1	NZ_CP011416.1	Chromosome	Escherichia coli strain CFSAN029787 chromosome, complete genome	B1	99
GCF_001007915.1	NZ_CP011417.1	Plasmid	Escherichia coli strain CFSAN029787 plasmid pCFSAN029787_01, complete sequence	B1	99
GCF_001007915.1	NZ_CP011418.1	Plasmid	Escherichia coli strain CFSAN029787 plasmid pCFSAN029787_02, complete sequence	B1	99
GCF_001020945.2	NZ_CP011342.2	Chromosome	Escherichia coli K-12 substr. GM4792 chromosome, complete genome	A	10
GCF_001021005.2	NZ_CP011343.2	Chromosome	Escherichia coli K-12 substr. GM4792 chromosome, complete genome	A	10
GCF_001021595.1	NZ_CP007275.1	Chromosome	Escherichia coli strain O18 chromosome, complete genome	B2	416
GCF_001021615.1	NZ_CP006830.1	Chromosome	Escherichia coli APEC O18 chromosome, complete genome	B2	95
GCF_001021635.2	NZ_CP006834.2	Chromosome	Escherichia coli APEC O2-211 chromosome, complete genome	G	117
GCF_001021635.2	NZ_CP030791.1	Plasmid	Escherichia coli APEC O2-211 plasmid pAPEC-O2-211A-ColV, complete sequence	G	117
GCF_001021635.2	NZ_CP030792.1	Plasmid	Escherichia coli APEC O2-211 plasmid pAPEC-O2-211B, complete sequence	G	117
GCF_001021635.2	NZ_CP030793.1	Plasmid	Escherichia coli APEC O2-211 plasmid pAPEC-O2-211C, complete sequence	G	117
GCF_001029125.1	NZ_CP006636.1	Chromosome	Escherichia coli PCN061 chromosome, complete genome	A	46
GCF_001029125.1	NZ_CP006637.1	Plasmid	Escherichia coli PCN061 plasmid PCN061p1, complete sequence	A	46
GCF_001029125.1	NZ_CP006638.1	Plasmid	Escherichia coli PCN061 plasmid PCN061p2, complete sequence	A	46
GCF_001029125.1	NZ_CP006639.1	Plasmid	Escherichia coli PCN061 plasmid PCN061p3, complete sequence	A	46
GCF_001029125.1	NZ_CP006640.1	Plasmid	Escherichia coli PCN061 plasmid PCN061p4, complete sequence	A	46
GCF_001029125.1	NZ_CP006641.1	Plasmid	Escherichia coli PCN061 plasmid PCN061p5, complete sequence	A	46
GCF_001029125.1	NZ_CP006642.1	Plasmid	Escherichia coli PCN061 plasmid PCN061p6, complete sequence	A	46
GCF_001039415.1	NZ_CP011938.1	Chromosome	Escherichia coli strain C43(DE3) chromosome, complete genome	A	93
GCF_001043215.1	NZ_CP011495.1	Chromosome	Escherichia coli strain NCM3722 isolate K-12 chromosome, complete genome	A	10
GCF_001043215.1	NZ_CP011496.1	Plasmid	Escherichia coli strain NCM3722 isolate K-12 plasmid F, complete sequence	A	10
GCF_001051135.1	NZ_CP007442.1	Chromosome	Escherichia coli ACN001 chromosome, complete genome	C	23
GCF_001183645.1	NZ_CP012125.1	Chromosome	Escherichia coli strain DH1Ec095 chromosome, complete genome	A	1060
GCF_001183665.1	NZ_CP012126.1	Chromosome	Escherichia coli strain DH1Ec104 chromosome, complete genome	A	1060
GCF_001183685.1	NZ_CP012127.1	Chromosome	Escherichia coli strain DH1Ec169 chromosome, complete genome	A	1060
GCF_001276585.2	NZ_CP011113.2	Chromosome	Escherichia coli strain RR1 chromosome, complete genome	A	10
GCF_001280325.1	NZ_CP012635.1	Chromosome	Escherichia coli strain SF-088 chromosome, complete genome	B2	95
GCF_001280325.1	NZ_CP012636.1	Plasmid	Escherichia coli strain SF-088 plasmid pSF-088-1, complete sequence	B2	95
GCF_001280325.1	NZ_CP012637.1	Plasmid	Escherichia coli strain SF-088 plasmid pSF-088-2, complete sequence	B2	95
GCF_001280325.1	NZ_CP012638.1	Plasmid	Escherichia coli strain SF-088 plasmid pSF-088-3, complete sequence	B2	95
GCF_001280345.1	NZ_CP012625.1	Chromosome	Escherichia coli strain SF-468 chromosome, complete genome	B2	95
GCF_001280345.1	NZ_CP012626.1	Plasmid	Escherichia coli strain SF-468 plasmid pSF-468-1, complete sequence	B2	95
GCF_001280345.1	NZ_CP012627.1	Plasmid	Escherichia coli strain SF-468 plasmid pSF-468-2, complete sequence	B2	95
GCF_001280345.1	NZ_CP012628.1	Plasmid	Escherichia coli strain SF-468 plasmid pSF-468-3, complete sequence	B2	95
GCF_001280345.1	NZ_CP012629.1	Plasmid	Escherichia coli strain SF-468 plasmid pSF-468-4, complete sequence	B2	95
GCF_001280345.1	NZ_CP012630.1	Plasmid	Escherichia coli strain SF-468 plasmid pSF-468-5, complete sequence	B2	95
GCF_001280385.1	NZ_CP012633.1	Chromosome	Escherichia coli strain SF-166 chromosome, complete genome	B2	95
GCF_001280385.1	NZ_CP012634.1	Plasmid	Escherichia coli strain SF-166 plasmid pSF-166-1, complete sequence	B2	95
GCF_001280405.1	NZ_CP012631.1	Chromosome	Escherichia coli strain SF-173 chromosome, complete genome	B2	95
GCF_001280405.1	NZ_CP012632.1	Plasmid	Escherichia coli strain SF-173 plasmid pSF-173-1, complete sequence	B2	95
GCF_001307215.1	NZ_CP012802.1	Chromosome	Escherichia coli O157:H7 strain WS4202 chromosome, complete genome	E	11
GCF_001307215.1	NZ_CP012804.1	Plasmid	Escherichia coli O157:H7 strain WS4202 isolate laboratory strain plasmid pOSAK1-WS4202, complete sequence	E	11
GCF_001307215.1	NZ_CP012803.1	Plasmid	Escherichia coli O157:H7 strain WS4202 isolate laboratory strain plasmid pO157-WS4202, complete sequence	E	11
GCF_001308065.1	NZ_CP012868.1	Chromosome	Escherichia coli str. K-12 substr. MG1655 strain K-12 chromosome, complete genome	A	10
GCF_001308125.1	NZ_CP012869.1	Chromosome	Escherichia coli strain K-12 substr. MG1655_TMP32XR1 chromosome, complete genome	A	10
GCF_001308165.1	NZ_CP012870.1	Chromosome	Escherichia coli strain K-12 substr. MG1655_TMP32XR2 chromosome, complete genome	A	10
GCF_001420935.1	NZ_CP013029.1	Chromosome	Escherichia coli strain 2012C-4227 chromosome, complete genome	B1	119
GCF_001420935.1	NZ_CP013028.1	Plasmid	Escherichia coli strain 2012C-4227 plasmid unnamed1, complete sequence	B1	119
GCF_001420935.1	NZ_CP013030.1	Plasmid	Escherichia coli strain 2012C-4227 plasmid unnamed2, complete sequence	B1	119
GCF_001420955.1	NZ_CP013025.1	Chromosome	Escherichia coli strain 2009C-3133 chromosome, complete genome	G	117
GCF_001420955.1	NZ_CP013024.1	Plasmid	Escherichia coli strain 2009C-3133 plasmid unnamed1, complete sequence	G	117
GCF_001420955.1	NZ_CP013026.1	Plasmid	Escherichia coli strain 2009C-3133 plasmid unnamed2, complete sequence	G	117
GCF_001420955.1	NZ_CP013027.1	Plasmid	Escherichia coli strain 2009C-3133 plasmid unnamed3, complete sequence	G	117
GCF_001442495.1	NZ_CP013112.1	Chromosome	Escherichia coli strain YD786 chromosome, complete genome	C	410
GCF_001469815.1	NZ_CP013658.1	Chromosome	Escherichia coli strain uk_P46212 chromosome, complete genome	B2	131
GCF_001469815.1	NZ_CP013657.1	Plasmid	Escherichia coli strain uk_P46212 plasmid unnamed, complete sequence	B2	131
GCF_001485455.1	NZ_CP008697.1	Chromosome	Escherichia coli strain ST648 isolate Pleural Effusion of Patients with Empyema Thoracis chromosome, complete genome	F	648
GCF_001485455.1	NZ_CP008715.1	Plasmid	Escherichia coli strain ST648 isolate Pleural Effusion of Patients with Empyema Thoracis plasmid pEC648_1, complete sequence	F	648
GCF_001485455.1	NZ_CP008716.1	Plasmid	Escherichia coli strain ST648 isolate Pleural Effusion of Patients with Empyema Thoracis plasmid pEC648_2, complete sequence	F	648
GCF_001485455.1	NZ_CP008717.1	Plasmid	Escherichia coli strain ST648 isolate Pleural Effusion of Patients with Empyema Thoracis plasmid pEC648_3, complete sequence	F	648
GCF_001485455.1	NZ_CP008718.1	Plasmid	Escherichia coli strain ST648 isolate Pleural Effusion of Patients with Empyema Thoracis plasmid pEC648_4, complete sequence	F	648
GCF_001485455.1	NZ_CP008719.1	Plasmid	Escherichia coli strain ST648 isolate Pleural Effusion of Patients with Empyema Thoracis plasmid pEC648_5, complete sequence	F	648
GCF_001485455.1	NZ_CP008720.1	Plasmid	Escherichia coli strain ST648 isolate Pleural Effusion of Patients with Empyema Thoracis plasmid pEC648_6, complete sequence	F	648
GCF_001485455.1	NZ_CP008721.1	Plasmid	Escherichia coli strain ST648 isolate Pleural Effusion of Patients with Empyema Thoracis plasmid pEC648_7, complete sequence	F	648
GCF_001513615.1	NZ_CP013831.1	Chromosome	Escherichia coli strain CD306 chromosome, complete genome	B2	131
GCF_001513615.1	NZ_CP013832.1	Plasmid	Escherichia coli strain CD306 plasmid pCD306, complete sequence	B2	131
GCF_001513635.1	NZ_CP013835.1	Chromosome	Escherichia coli strain JJ2434 chromosome, complete genome	B2	131
GCF_001513635.1	NZ_CP013833.1	Plasmid	Escherichia coli strain JJ2434 plasmid pJJ2434_1, complete sequence	B2	131
GCF_001513635.1	NZ_CP013834.1	Plasmid	Escherichia coli strain JJ2434 plasmid pJJ2434_2, complete sequence	B2	131
GCF_001515725.1	NZ_CP007491.1	Chromosome	Escherichia coli strain ACN002 chromosome, complete genome	C	23
GCF_001544635.1	NZ_CP014225.1	Chromosome	Escherichia coli str. K-12 substr. MG1655 strain K-12 chromosome, complete genome	A	10
GCF_001558995.2	NZ_CP014314.1	Chromosome	Escherichia coli O157:H7 strain JEONG-1266 chromosome complete	E	11
GCF_001558995.2	NZ_CP015816.1	Plasmid	Escherichia coli O157:H7 strain JEONG-1266 plasmid p0157, complete sequence	E	11
GCF_001559615.2	NZ_CP014268.2	Chromosome	Escherichia coli B strain C2566 chromosome, complete genome	A	93
GCF_001559635.1	NZ_CP014269.1	Chromosome	Escherichia coli B strain C3029 chromosome, complete genome	A	93
GCF_001559655.1	NZ_CP014270.1	Chromosome	Escherichia coli K-12 strain K-12 DHB4 chromosome, complete genome	A	10
GCF_001559655.1	NZ_CP014271.1	Plasmid	Escherichia coli K-12 strain K-12 DHB4 plasmid F128-(DHB4), complete sequence	A	10
GCF_001559675.1	NZ_CP014272.1	Chromosome	Escherichia coli K-12 strain K-12 C3026 chromosome, complete genome	A	10
GCF_001559675.1	NZ_CP014273.1	Plasmid	Escherichia coli K-12 strain K-12 C3026 plasmid F128-(C3026), complete sequence	A	10
GCF_001566335.1	NZ_CP014348.1	Chromosome	Escherichia coli str. K-12 substr. MG1655 strain JW5437-1 chromosome, complete genome	A	10
GCF_001566615.1	NZ_CP014495.1	Chromosome	Escherichia coli strain SaT040 chromosome, complete genome	B2	131
GCF_001566615.1	NZ_CP014496.1	Plasmid	Escherichia coli strain SaT040 plasmid pSaT040, complete sequence	B2	131
GCF_001566635.1	NZ_CP014488.1	Chromosome	Escherichia coli strain G749 chromosome, complete genome	B2	131
GCF_001566635.1	NZ_CP014489.1	Plasmid	Escherichia coli strain G749 plasmid pG749_1, complete sequence	B2	131
GCF_001566635.1	NZ_CP014490.1	Plasmid	Escherichia coli strain G749 plasmid pG749_2, complete sequence	B2	131
GCF_001566635.1	NZ_CP014491.1	Plasmid	Escherichia coli strain G749 plasmid pG749_3, complete sequence	B2	131
GCF_001566675.1	NZ_CP014497.1	Chromosome	Escherichia coli strain ZH193 chromosome, complete genome	B2	131
GCF_001566675.1	NZ_CP014498.1	Plasmid	Escherichia coli strain ZH193 plasmid pZH193, complete sequence	B2	131
GCF_001577325.1	NZ_CP014522.1	Chromosome	Escherichia coli strain ZH063 chromosome, complete genome	B2	131
GCF_001577325.1	NZ_CP014523.1	Plasmid	Escherichia coli strain ZH063 plasmid pZH063_1, complete sequence	B2	131
GCF_001577325.1	NZ_CP014524.1	Plasmid	Escherichia coli strain ZH063 plasmid pZH063_2, complete sequence	B2	131
GCF_001593565.1	NZ_CP014316.1	Chromosome	Escherichia coli JJ1887 chromosome, complete genome	B2	131
GCF_001593565.1	NZ_CP014317.1	Plasmid	Escherichia coli JJ1887 plasmid pJJ1887-1, complete sequence	B2	131
GCF_001593565.1	NZ_CP014318.1	Plasmid	Escherichia coli JJ1887 plasmid pJJ1887-2, complete sequence	B2	131
GCF_001593565.1	NZ_CP014319.1	Plasmid	Escherichia coli JJ1887 plasmid pJJ1887-3, complete sequence	B2	131
GCF_001593565.1	NZ_CP014321.1	Plasmid	Escherichia coli JJ1887 plasmid pJJ1887-4, complete sequence	B2	131
GCF_001593565.1	NZ_CP014320.1	Plasmid	Escherichia coli JJ1887 plasmid pJJ1887-5, complete sequence	B2	131
GCF_001610755.1	NZ_CP011061.1	Chromosome	Escherichia coli str. Sanji chromosome, complete genome	A	167
GCF_001610755.1	NZ_CP011067.1	Plasmid	Escherichia coli str. Sanji plasmid pSJ_2, complete sequence	A	167
GCF_001610755.1	NZ_CP011066.1	Plasmid	Escherichia coli str. Sanji plasmid pSJ_3, complete sequence	A	167
GCF_001610755.1	NZ_CP011065.1	Plasmid	Escherichia coli str. Sanji plasmid pSJ_82, complete sequence	A	167
GCF_001610755.1	NZ_CP011064.1	Plasmid	Escherichia coli str. Sanji plasmid pSJ_94, complete sequence	A	167
GCF_001610755.1	NZ_CP011063.1	Plasmid	Escherichia coli str. Sanji plasmid pSJ_98, complete sequence	A	167
GCF_001610755.1	NZ_CP011062.1	Plasmid	Escherichia coli str. Sanji plasmid pSJ_255, complete sequence	A	167
GCF_001612475.1	NZ_CP015020.1	Chromosome	Escherichia coli strain 28RC1 chromosome, complete genome	E	11
GCF_001612475.1	NZ_CP015021.1	Plasmid	Escherichia coli strain 28RC1 plasmid p28RC1, complete sequence	E	11
GCF_001612495.1	NZ_CP015023.1	Chromosome	Escherichia coli strain SRCC 1675 chromosome, complete genome	E	11
GCF_001612495.1	NZ_CP015022.1	Plasmid	Escherichia coli strain SRCC 1675 plasmid pSRCC 1675, complete sequence	E	11
GCF_001617565.1	NZ_CP015138.1	Chromosome	Escherichia coli strain Ecol_732 chromosome, complete genome	B2	131
GCF_001617565.1	NZ_CP015140.1	Plasmid	Escherichia coli strain Ecol_732 plasmid pEC732_2, complete sequence	B2	131
GCF_001617565.1	NZ_CP015141.1	Plasmid	Escherichia coli strain Ecol_732 plasmid pEC732_3, complete sequence	B2	131
GCF_001617565.1	NZ_CP015142.1	Plasmid	Escherichia coli strain Ecol_732 plasmid pEC732_4, complete sequence	B2	131
GCF_001617565.1	NZ_CP015143.1	Plasmid	Escherichia coli strain Ecol_732 plasmid pEC732_5, complete sequence	B2	131
GCF_001617565.1	NZ_CP015144.1	Plasmid	Escherichia coli strain Ecol_732 plasmid pEC732_6	B2	131
GCF_001617565.1	NZ_CP015139.1	Plasmid	Escherichia coli strain Ecol_732 plasmid pEC732_IMP14, complete sequence	B2	131
GCF_001618325.1	NZ_CP015069.1	Chromosome	Escherichia coli strain Ecol_743 chromosome, complete genome	B2	131
GCF_001618325.1	NZ_CP015070.1	Plasmid	Escherichia coli strain Ecol_743 plasmid pEC743_1, complete sequence	B2	131
GCF_001618325.1	NZ_CP015072.1	Plasmid	Escherichia coli strain Ecol_743 plasmid pEC743_3, complete sequence	B2	131
GCF_001618325.1	NZ_CP015073.1	Plasmid	Escherichia coli strain Ecol_743 plasmid pEC743_4, complete sequence	B2	131
GCF_001618325.1	NZ_CP015071.1	Plasmid	Escherichia coli strain Ecol_743 plasmid pEC743_OXA48, complete sequence	B2	131
GCF_001618345.2	NZ_CP015074.2	Chromosome	Escherichia coli strain Ecol_745 chromosome, complete genome	B2	131
GCF_001618345.2	NZ_CP015075.2	Plasmid	Escherichia coli strain Ecol_745 plasmid pEC745_OXA48, complete sequence	B2	131
GCF_001618365.1	NZ_CP015076.1	Chromosome	Escherichia coli strain Ecol_448 chromosome, complete genome	B2	131
GCF_001618365.1	NZ_CP015077.1	Plasmid	Escherichia coli strain Ecol_448 plasmid pEC448_1, complete sequence	B2	131
GCF_001618365.1	NZ_CP015078.1	Plasmid	Escherichia coli strain Ecol_448 plasmid pEC448_OXA163, complete sequence	B2	131
GCF_001644725.1	NZ_CP015240.1	Chromosome	Escherichia coli strain 2011C-3911 chromosome, complete genome	B1	1727
GCF_001644725.1	NZ_CP015239.1	Plasmid	Escherichia coli strain 2011C-3911 plasmid unnamed1, complete sequence	B1	1727
GCF_001644745.1	NZ_CP015241.1	Chromosome	Escherichia coli strain 2013C-4465 chromosome, complete genome	E	335
GCF_001644745.1	NZ_CP015242.1	Plasmid	Escherichia coli strain 2013C-4465 plasmid unnamed1, complete sequence	E	335
GCF_001645235.2	NZ_CP024479.1	Chromosome	Escherichia coli strain 2011C-4315 chromosome, complete genome	B1	17
GCF_001645235.2	NZ_CP024480.1	Plasmid	Escherichia coli strain 2011C-4315 plasmid unnamed1, complete sequence	B1	17
GCF_001645235.2	NZ_CP024481.1	Plasmid	Escherichia coli strain 2011C-4315 plasmid unnamed2, complete sequence	B1	17
GCF_001650275.1	NZ_CP015832.1	Chromosome	Escherichia coli O157 strain 180-PT54 chromosome, complete genome	E	11
GCF_001650275.1	NZ_CP015833.1	Plasmid	Escherichia coli O157 strain 180-PT54 plasmid unnamed, complete sequence	E	11
GCF_001650295.1	NZ_CP015831.1	Chromosome	Escherichia coli O157 strain 644-PT8 chromosome, complete genome	E	-
GCF_001651925.2	NZ_CP015846.1	Chromosome	Escherichia coli O157:H7 strain FRIK2069 chromosome, complete genome	E	11
GCF_001651925.2	NZ_CP015847.2	Plasmid	Escherichia coli O157:H7 strain FRIK2069 plasmid p0157, complete sequence	E	11
GCF_001651945.2	NZ_CP015842.1	Chromosome	Escherichia coli O157:H7 strain FRIK2533 chromosome, complete genome	E	11
GCF_001651945.2	NZ_CP022729.1	Plasmid	Escherichia coli O157:H7 strain FRIK2533 plasmid p35K, complete sequence	E	11
GCF_001651965.2	NZ_CP015843.2	Chromosome	Escherichia coli O157:H7 strain FRIK2455 chromosome, complete genome	E	11
GCF_001651965.2	NZ_CP015845.2	Plasmid	Escherichia coli O157:H7 strain FRIK2455 plasmid p35K, complete sequence	E	11
GCF_001651965.2	NZ_CP015844.2	Plasmid	Escherichia coli O157:H7 strain FRIK2455 plasmid pO157, complete sequence	E	11
GCF_001660565.1	NZ_CP015995.1	Chromosome	Escherichia coli strain S51 chromosome, complete genome	B1	7060
GCF_001660565.1	NZ_CP015996.1	Plasmid	Escherichia coli strain S51 plasmid pS51_1, complete sequence	B1	7060
GCF_001660565.1	NZ_CP015997.1	Plasmid	Escherichia coli strain S51 plasmid pS51_2, complete sequence	B1	7060
GCF_001660585.1	NZ_CP016007.1	Chromosome	Escherichia coli strain NGF1 chromosome, complete genome	B2	998
GCF_001660585.1	NZ_CP016008.1	Plasmid	Escherichia coli strain NGF1 plasmid pNGF1_pCROD2_like, complete sequence	B2	998
GCF_001660585.1	NZ_CP016009.1	Plasmid	Escherichia coli strain NGF1 plasmid pNGF1_pCol_let_like, complete sequence	B2	998
GCF_001663075.1	NZ_CP016018.1	Chromosome	Escherichia coli strain ER1821R chromosome, complete genome	A	10
GCF_001663475.1	NZ_CP015159.1	Chromosome	Escherichia coli strain Eco889 chromosome, complete genome	B2	131
GCF_001663475.1	NZ_CP015160.1	Plasmid	Escherichia coli strain Eco889 plasmid pECO-fce, complete sequence	B2	131
GCF_001663475.1	NZ_CP015161.1	Plasmid	Escherichia coli strain Eco889 plasmid pECO-93a, complete sequence	B2	131
GCF_001675145.1	NZ_CP014667.1	Chromosome	Escherichia coli strain ECONIH2 chromosome, complete genome	B2	127
GCF_001675145.1	NZ_CP014668.1	Plasmid	Escherichia coli strain ECONIH2 plasmid pECO-bc6, complete sequence	B2	127
GCF_001675145.1	NZ_CP014669.1	Plasmid	Escherichia coli strain ECONIH2 plasmid pKpQIL-571, complete sequence	B2	127
GCF_001677475.2	NZ_CP015229.1	Chromosome	Escherichia coli strain 06-00048 chromosome, complete genome	D	1176
GCF_001677475.2	NZ_CP012497.1	Plasmid	Escherichia coli strain 06-00048 isolate CFSAN004178 plasmid pCFSAN004178P_01, complete sequence	D	1176
GCF_001677475.2	NZ_CP012498.1	Plasmid	Escherichia coli strain 06-00048 isolate CFSAN004178 plasmid pCFSAN004178P_02, complete sequence	D	1176
GCF_001677495.1	NZ_CP015228.1	Chromosome	Escherichia coli strain 09-00049 chromosome, complete genome	B1	718
GCF_001677495.1	NZ_CP012500.1	Plasmid	Escherichia coli strain 09-00049 plasmid pCFSAN004180G, complete sequence	B1	718
GCF_001677515.1	NZ_CP013662.1	Chromosome	Escherichia coli strain 08-00022 chromosome, complete genome	A	329
GCF_001677515.1	NZ_CP012501.1	Plasmid	Escherichia coli strain 08-00022 plasmid pCFSAN004179G, complete sequence	A	329
GCF_001678925.1	NZ_CP013031.1	Chromosome	Escherichia coli strain H1827/12 chromosome, complete genome	A	93
GCF_001678965.1	NZ_CP013663.1	Chromosome	Escherichia coli strain GB089 chromosome, complete genome	B1	718
GCF_001678965.1	NZ_CP012499.1	Plasmid	Escherichia coli strain GB089 plasmid pCFSAN004181P, complete sequence	B1	718
GCF_001679985.1	NZ_CP015912.1	Chromosome	Escherichia coli strain 210205630 chromosome, complete genome	B1	7051
GCF_001679985.1	NZ_CP015913.1	Plasmid	Escherichia coli strain 210205630 isolate 210205630 plasmid pSLy1, complete sequence	B1	7051
GCF_001679985.1	NZ_CP015914.1	Plasmid	Escherichia coli strain 210205630 isolate 210205630 plasmid pSLy2, complete sequence	B1	7051
GCF_001679985.1	NZ_CP015915.1	Plasmid	Escherichia coli strain 210205630 isolate 210205630 plasmid pSLy3, complete sequence	B1	7051
GCF_001679985.1	NZ_CP015916.1	Plasmid	Escherichia coli strain 210205630 isolate 210205630 plasmid pSLy4, complete sequence	B1	7051
GCF_001679985.1	NZ_CP015917.1	Plasmid	Escherichia coli strain 210205630 isolate 210205630 plasmid pSLy5, complete sequence	B1	7051
GCF_001682305.2	NZ_CP016182.2	Chromosome	Escherichia coli strain EC590 chromosome, complete genome	A	744
GCF_001683435.1	NZ_CP016358.1	Chromosome	Escherichia coli strain K-15KW01 chromosome, complete genome	B2	127
GCF_001693315.1	NZ_CP016497.1	Chromosome	Escherichia coli strain UPEC 26-1 chromosome, complete genome	B2	73
GCF_001693315.1	NZ_CP016498.1	Plasmid	Escherichia coli strain UPEC 26-1 plasmid unnamed1, complete sequence	B2	73
GCF_001693635.1	NZ_CP016546.1	Chromosome	Escherichia coli strain O177:H21 chromosome, complete genome	B1	359
GCF_001693635.1	NZ_CP016547.1	Plasmid	Escherichia coli strain O177:H21 plasmid unnamed1, complete sequence	B1	359
GCF_001693635.1	NZ_CP016548.1	Plasmid	Escherichia coli strain O177:H21 plasmid unnamed2, complete sequence	B1	359
GCF_001693635.1	NZ_CP016549.1	Plasmid	Escherichia coli strain O177:H21 plasmid unnamed3, complete sequence	B1	359
GCF_001693635.1	NZ_CP016550.1	Plasmid	Escherichia coli strain O177:H21 plasmid unnamed4, complete sequence	B1	359
GCF_001693635.1	NZ_CP016551.1	Plasmid	Escherichia coli strain O177:H21 plasmid unnamed5, complete sequence	B1	359
GCF_001695515.1	NZ_CP016625.1	Chromosome	Escherichia coli O157:H7 strain FRIK944 chromosome, complete genome	E	11
GCF_001695515.1	NZ_CP016626.1	Plasmid	Escherichia coli O157:H7 strain FRIK944 plasmid p0157, complete sequence	E	11
GCF_001721125.1	NZ_CP012693.1	Chromosome	Escherichia coli strain FORC_028 chromosome, complete genome	B1	21
GCF_001721225.1	NZ_CP014583.1	Chromosome	Escherichia coli strain CFSAN004176 chromosome, complete genome	B1	-
GCF_001721225.1	NZ_CP012493.1	Plasmid	Escherichia coli strain CFSAN004176 plasmid pCFSAN004176G_02, complete sequence	B1	-
GCF_001721225.1	NZ_CP012492.1	Plasmid	Escherichia coli strain CFSAN004176 plasmid pCFSAN004176P_01, complete sequence	B1	-
GCF_001721225.1	NZ_CP012491.1	Plasmid	Escherichia coli strain CFSAN004176 plasmid pCFSAN004176P_03, complete sequence	B1	-
GCF_001721525.1	NZ_CP015834.1	Chromosome	Escherichia coli strain MS6198 chromosome, complete genome	F	648
GCF_001721525.1	NZ_CP015835.1	Plasmid	Escherichia coli strain MS6198 plasmid pMS6198A, complete sequence	F	648
GCF_001721525.1	NZ_CP015836.1	Plasmid	Escherichia coli strain MS6198 plasmid pMS6198B, complete sequence	F	648
GCF_001721525.1	NZ_CP015837.1	Plasmid	Escherichia coli strain MS6198 plasmid pMS6198C, complete sequence	F	648
GCF_001721525.1	NZ_CP015838.1	Plasmid	Escherichia coli strain MS6198 plasmid pMS6198D, complete sequence	F	648
GCF_001723505.1	NZ_CP017100.1	Chromosome	Escherichia coli strain K-12 NEB 5-alpha chromosome, complete genome	A	1060
GCF_001735705.1	NZ_CP016404.1	Chromosome	Escherichia coli strain 210221272 chromosome, complete genome	A	-
GCF_001735705.1	NZ_CP016405.1	Plasmid	Escherichia coli strain 210221272 plasmid pSLy21, complete sequence	A	-
GCF_001750845.1	NZ_CP013190.1	Chromosome	Escherichia coli strain FORC_031 chromosome, complete genome	A	4
GCF_001750845.1	NZ_CP013191.1	Plasmid	Escherichia coli strain FORC_031 plasmid pFORC31.1, complete sequence	A	4
GCF_001750845.1	NZ_CP013192.1	Plasmid	Escherichia coli strain FORC_031 plasmid pFORC31.2, complete sequence	A	4
GCF_001750845.1	NZ_CP013193.1	Plasmid	Escherichia coli strain FORC_031 plasmid pFORC31.3, complete sequence	A	4
GCF_001750845.1	NZ_CP013194.1	Plasmid	Escherichia coli strain FORC_031 plasmid pFORC31.4, complete sequence	A	4
GCF_001753445.1	NZ_CP017434.1	Chromosome	Escherichia coli O157:H7 strain 1130 chromosome, complete genome	E	11
GCF_001753445.1	NZ_CP017435.1	Plasmid	Escherichia coli O157:H7 strain 1130 plasmid pO157, complete sequence	E	11
GCF_001753465.1	NZ_CP017436.1	Chromosome	Escherichia coli O157:H7 strain 2149 chromosome, complete genome	E	11
GCF_001753465.1	NZ_CP017437.1	Plasmid	Escherichia coli O157:H7 strain 2149 plasmid pO157, complete sequence	E	11
GCF_001753485.1	NZ_CP017444.1	Chromosome	Escherichia coli O157:H7 strain 8368 chromosome, complete genome	E	11
GCF_001753485.1	NZ_CP017445.1	Plasmid	Escherichia coli O157:H7 strain 8368 plasmid pO157, complete sequence	E	11
GCF_001753505.1	NZ_CP017438.1	Chromosome	Escherichia coli O157:H7 strain 2159 chromosome, complete genome	E	11
GCF_001753505.1	NZ_CP017439.1	Plasmid	Escherichia coli O157:H7 strain 2159 plasmid pO157, complete sequence	E	11
GCF_001753525.1	NZ_CP017446.1	Chromosome	Escherichia coli O157:H7 strain 9234 chromosome, complete genome	E	11
GCF_001753525.1	NZ_CP017447.1	Plasmid	Escherichia coli O157:H7 strain 9234 plasmid pO157, complete sequence	E	11
GCF_001753545.1	NZ_CP017440.1	Chromosome	Escherichia coli O157:H7 strain 3384 chromosome, complete genome	E	11
GCF_001753545.1	NZ_CP017441.1	Plasmid	Escherichia coli O157:H7 strain 3384 plasmid pO157, complete sequence	E	11
GCF_001753565.1	NZ_CP017442.1	Chromosome	Escherichia coli O157:H7 strain 4276 chromosome, complete genome	E	11
GCF_001753565.1	NZ_CP017443.1	Plasmid	Escherichia coli O157:H7 strain 4276 plasmid pO157, complete sequence	E	11
GCF_001806265.1	NZ_CP017249.1	Chromosome	Escherichia coli strain NADC 5570/86-24/6565 isolate mutant chromosome, complete genome	E	11
GCF_001806265.1	NZ_CP017250.1	Plasmid	Escherichia coli strain NADC 5570/86-24/6565 isolate mutant plasmid pO157, complete sequence	E	11
GCF_001806285.1	NZ_CP017251.1	Chromosome	Escherichia coli strain NADC 5570/86-24/6564 isolate wild type chromosome, complete genome	E	11
GCF_001806285.1	NZ_CP017252.1	Plasmid	Escherichia coli strain NADC 5570/86-24/6564 isolate wild type plasmid pO157, complete sequence	E	11
GCF_001860505.1	NZ_CP013483.1	Chromosome	Escherichia coli strain Y5 chromosome, complete genome	A	167
GCF_001865295.1	NZ_CP017669.1	Chromosome	Escherichia coli O157:H7 strain PA20 chromosome, complete genome	E	11
GCF_001865295.1	NZ_CP017670.1	Plasmid	Escherichia coli O157:H7 strain PA20 plasmid pO157, complete sequence	E	11
GCF_001874485.1	NZ_CP015085.1	Chromosome	Escherichia coli O25b:H4 chromosome, complete genome	B2	131
GCF_001874485.1	NZ_CP015086.1	Plasmid	Escherichia coli O25b:H4 plasmid unnamed, complete sequence	B2	131
GCF_001874485.1	NZ_CP015087.1	Plasmid	Escherichia coli O25b:H4 extrachromosomal	B2	131
GCF_001874485.1	NZ_CP015088.1	Plasmid	Escherichia coli O25b:H4 extrachromosomal	B2	131
GCF_001886535.1	NZ_CP018103.1	Chromosome	Escherichia coli strain MRSN352231 chromosome, complete genome	A	617
GCF_001886535.1	NZ_CP018108.1	Plasmid	Escherichia coli strain MRSN352231 plasmid pMR0716_ColRNAI, complete sequence	A	617
GCF_001886535.1	NZ_CP018107.1	Plasmid	Escherichia coli strain MRSN352231 plasmid pMR0716_IncFII, complete sequence	A	617
GCF_001886535.1	NZ_CP018105.1	Plasmid	Escherichia coli strain MRSN352231 plasmid pMR0716_PSE, complete sequence	A	617
GCF_001886535.1	NZ_CP018106.1	Plasmid	Escherichia coli strain MRSN352231 plasmid pMR0716_mcr1, complete sequence	A	617
GCF_001886535.1	NZ_CP018104.1	Plasmid	Escherichia coli strain MRSN352231 plasmid pMR0716_tem1, complete sequence	A	617
GCF_001886555.1	NZ_CP018115.1	Chromosome	Escherichia coli strain MRSN346638 chromosome, complete genome	A	617
GCF_001886555.1	NZ_CP018116.1	Plasmid	Escherichia coli strain MRSN346638 plasmid pMRSN346638_119.3, complete sequence	A	617
GCF_001886555.1	NZ_CP018120.1	Plasmid	Escherichia coli strain MRSN346638 plasmid pMRSN346638_5.3, complete sequence	A	617
GCF_001886555.1	NZ_CP018119.1	Plasmid	Escherichia coli strain MRSN346638 plasmid pMRSN346638_61.1, complete sequence	A	617
GCF_001886555.1	NZ_CP018118.1	Plasmid	Escherichia coli strain MRSN346638 plasmid pMRSN346638_64.5, complete sequence	A	617
GCF_001886555.1	NZ_CP018117.1	Plasmid	Escherichia coli strain MRSN346638 plasmid pMRSN346638_67.9, complete sequence	A	617
GCF_001886575.1	NZ_CP018121.1	Chromosome	Escherichia coli strain MRSN346355 chromosome, complete genome	A	617
GCF_001886575.1	NZ_CP018122.1	Plasmid	Escherichia coli strain MRSN346355 plasmid pMRSN346355_120.3, complete sequence	A	617
GCF_001886575.1	NZ_CP018126.1	Plasmid	Escherichia coli strain MRSN346355 plasmid pMRSN346355_5.3, complete sequence	A	617
GCF_001886575.1	NZ_CP018125.1	Plasmid	Escherichia coli strain MRSN346355 plasmid pMRSN346355_61.1, complete sequence	A	617
GCF_001886575.1	NZ_CP018124.1	Plasmid	Escherichia coli strain MRSN346355 plasmid pMRSN346355_65.5, complete sequence	A	617
GCF_001886575.1	NZ_CP018123.1	Plasmid	Escherichia coli strain MRSN346355 plasmid pMRSN346355_67.9, complete sequence	A	617
GCF_001886755.1	NZ_CP018109.1	Chromosome	Escherichia coli strain MRSN346595 chromosome, complete genome	A	617
GCF_001886755.1	NZ_CP018110.1	Plasmid	Escherichia coli strain MRSN346595 plasmid pMRSN346595_120.3, complete sequence	A	617
GCF_001886755.1	NZ_CP018114.1	Plasmid	Escherichia coli strain MRSN346595 plasmid pMRSN346595_5.3, complete sequence	A	617
GCF_001886755.1	NZ_CP018113.1	Plasmid	Escherichia coli strain MRSN346595 plasmid pMRSN346595_62.2, complete sequence	A	617
GCF_001886755.1	NZ_CP018112.1	Plasmid	Escherichia coli strain MRSN346595 plasmid pMRSN346595_64.5, complete sequence	A	617
GCF_001886755.1	NZ_CP018111.1	Plasmid	Escherichia coli strain MRSN346595 plasmid pMRSN346595_67.9, complete sequence	A	617
GCF_001886895.1	NZ_CP013185.1	Chromosome	Escherichia coli strain FORC_029 chromosome, complete genome	B1	678
GCF_001886895.1	NZ_CP013186.1	Plasmid	Escherichia coli strain FORC_029 plasmid FORC_029p, complete sequence	B1	678
GCF_001886935.1	NZ_CP016628.1	Chromosome	Escherichia coli strain FORC_041 chromosome, complete genome	B1	679
GCF_001888075.1	NZ_CP017844.1	Chromosome	Escherichia coli strain FMU073332 chromosome, complete genome	A	4
GCF_001888075.1	NZ_CP017848.1	Plasmid	Escherichia coli strain FMU073332 plasmid pEcoFMU07332d	A	4
GCF_001888075.1	NZ_CP017845.1	Plasmid	Escherichia coli strain FMU073332 plasmid pEcoFMU073332a, complete sequence	A	4
GCF_001888075.1	NZ_CP017846.1	Plasmid	Escherichia coli strain FMU073332 plasmid pEcoFMU073332b	A	4
GCF_001888075.1	NZ_CP017847.1	Plasmid	Escherichia coli strain FMU073332 plasmid pEcoFMU073332c, complete sequence	A	4
GCF_001890205.1	NZ_CP018237.1	Chromosome	Escherichia coli strain 155 chromosome, complete genome	E	11
GCF_001890205.1	NZ_CP018238.1	Plasmid	Escherichia coli strain 155 plasmid pO157, complete sequence	E	11
GCF_001890225.1	NZ_CP018239.1	Chromosome	Escherichia coli strain 272 chromosome, complete genome	E	11
GCF_001890225.1	NZ_CP018240.1	Plasmid	Escherichia coli strain 272 plasmid pO157, complete sequence	E	11
GCF_001890245.1	NZ_CP018245.1	Chromosome	Escherichia coli strain 472 chromosome, complete genome	E	11
GCF_001890245.1	NZ_CP018246.1	Plasmid	Escherichia coli strain 472 plasmid pO157, complete sequence	E	11
GCF_001890265.1	NZ_CP018243.1	Chromosome	Escherichia coli strain 350 chromosome, complete genome	E	11
GCF_001890265.1	NZ_CP018244.1	Plasmid	Escherichia coli strain 350 plasmid pO157, complete sequence	E	11
GCF_001890285.2	NZ_CP018252.2	Chromosome	Escherichia coli strain 9000 chromosome, complete genome	E	11
GCF_001890285.2	NZ_CP018253.1	Plasmid	Escherichia coli strain 9000 plasmid pO157, complete sequence	E	11
GCF_001890305.1	NZ_CP018247.1	Chromosome	Escherichia coli strain 7784 chromosome, complete genome	E	11
GCF_001890305.1	NZ_CP018248.1	Plasmid	Escherichia coli strain 7784 plasmid pO157, complete sequence	E	11
GCF_001890325.1	NZ_CP018241.1	Chromosome	Escherichia coli strain 319 chromosome, complete genome	E	11
GCF_001890325.1	NZ_CP018242.1	Plasmid	Escherichia coli strain 319 plasmid pO157, complete sequence	E	11
GCF_001890345.1	NZ_CP018250.1	Chromosome	Escherichia coli strain 10671 chromosome, complete genome	E	11
GCF_001890345.1	NZ_CP018251.1	Plasmid	Escherichia coli strain 10671 plasmid pO157, complete sequence	E	11
GCF_001890365.1	NZ_CP018206.1	Chromosome	Escherichia coli strain MRSN346647 chromosome, complete genome	D	38
GCF_001890365.1	NZ_CP018207.1	Plasmid	Escherichia coli strain MRSN346647 plasmid pMRSN346647_113.1, complete sequence	D	38
GCF_001890365.1	NZ_CP018208.1	Plasmid	Escherichia coli strain MRSN346647 plasmid pMRSN346647_4.1, complete sequence	D	38
GCF_001900295.1	NZ_CP010116.1	Chromosome	Escherichia coli strain C1 chromosome, complete genome	D	38
GCF_001900315.1	NZ_CP010121.1	Chromosome	Escherichia coli strain C4 chromosome, complete genome	D	7063
GCF_001900335.1	NZ_CP010132.1	Chromosome	Escherichia coli strain C10 chromosome, complete genome	B1	109
GCF_001900355.1	NZ_CP010133.1	Chromosome	Escherichia coli strain C11 chromosome, complete genome	B1	109
GCF_001900375.1	NZ_CP010150.1	Chromosome	Escherichia coli strain D7 chromosome, complete genome	B1	224
GCF_001900395.1	NZ_CP010151.1	Chromosome	Escherichia coli strain D8 chromosome, complete genome	B2	12
GCF_001900415.1	NZ_CP010169.1	Chromosome	Escherichia coli strain H5 chromosome, complete genome	A	197
GCF_001900435.1	NZ_CP010170.1	Chromosome	Escherichia coli strain H6 chromosome, complete genome	A	197
GCF_001900455.1	NZ_CP010171.1	Chromosome	Escherichia coli strain H7 chromosome, complete genome	A	10
GCF_001900475.1	NZ_CP010176.1	Chromosome	Escherichia coli strain H10 chromosome, complete genome	B1	297
GCF_001900495.1	NZ_CP010117.1	Chromosome	Escherichia coli strain C2 chromosome, complete genome	B1	2522
GCF_001900495.1	NZ_CP010118.1	Plasmid	Escherichia coli strain C2 plasmid A, complete sequence	B1	2522
GCF_001900515.1	NZ_CP010119.1	Chromosome	Escherichia coli strain C3 chromosome, complete genome	B1	20
GCF_001900515.1	NZ_CP010120.1	Plasmid	Escherichia coli strain C3 plasmid A, complete sequence	B1	20
GCF_001900535.1	NZ_CP010122.1	Chromosome	Escherichia coli strain C5 chromosome, complete genome	B1	295
GCF_001900535.1	NZ_CP010123.1	Plasmid	Escherichia coli strain C5 plasmid A, complete sequence	B1	295
GCF_001900535.1	NZ_CP010124.1	Plasmid	Escherichia coli strain C5 plasmid B, complete sequence	B1	295
GCF_001900555.1	NZ_CP010125.1	Chromosome	Escherichia coli strain C8 chromosome, complete genome	C	1426
GCF_001900555.1	NZ_CP010126.1	Plasmid	Escherichia coli strain C8 plasmid A, complete sequence	C	1426
GCF_001900555.1	NZ_CP010127.1	Plasmid	Escherichia coli strain C8 plasmid B, complete sequence	C	1426
GCF_001900555.1	NZ_CP010128.1	Plasmid	Escherichia coli strain C8 plasmid C, complete sequence	C	1426
GCF_001900575.1	NZ_CP010129.1	Chromosome	Escherichia coli strain C9 chromosome, complete genome	A	7064
GCF_001900575.1	NZ_CP010130.1	Plasmid	Escherichia coli strain C9 plasmid A, complete sequence	A	7064
GCF_001900575.1	NZ_CP010131.1	Plasmid	Escherichia coli strain C9 plasmid B, complete sequence	A	7064
GCF_001900595.1	NZ_CP010134.1	Chromosome	Escherichia coli strain D1 chromosome, complete genome	B1	-
GCF_001900595.1	NZ_CP010135.1	Plasmid	Escherichia coli strain D1 plasmid A, complete sequence	B1	-
GCF_001900595.1	NZ_CP010136.1	Plasmid	Escherichia coli strain D1 plasmid B, complete sequence	B1	-
GCF_001900615.1	NZ_CP010137.1	Chromosome	Escherichia coli strain D2 chromosome, complete genome	A	373
GCF_001900615.1	NZ_CP010138.1	Plasmid	Escherichia coli strain D2 plasmid A, complete sequence	A	373
GCF_001900615.1	NZ_CP010139.1	Plasmid	Escherichia coli strain D2 plasmid B, complete sequence	A	373
GCF_001900635.1	NZ_CP010140.1	Chromosome	Escherichia coli strain D3 chromosome, complete genome	C	90
GCF_001900635.1	NZ_CP010141.1	Plasmid	Escherichia coli strain D3 plasmid A, complete sequence	C	90
GCF_001900635.1	NZ_CP010142.1	Plasmid	Escherichia coli strain D3 plasmid B, complete sequence	C	90
GCF_001900655.1	NZ_CP010143.1	Chromosome	Escherichia coli strain D4 chromosome, complete genome	A	-
GCF_001900655.1	NZ_CP010144.1	Plasmid	Escherichia coli strain D4 plasmid A, complete sequence	A	-
GCF_001900675.1	NZ_CP010145.1	Chromosome	Escherichia coli strain D5 chromosome, complete genome	B1	58
GCF_001900675.1	NZ_CP010146.1	Plasmid	Escherichia coli strain D5 plasmid A, complete sequence	B1	58
GCF_001900675.1	NZ_CP010147.1	Plasmid	Escherichia coli strain D5 plasmid B, complete sequence	B1	58
GCF_001900695.1	NZ_CP010148.1	Chromosome	Escherichia coli strain D6 chromosome, complete genome	B1	1196
GCF_001900695.1	NZ_CP010149.1	Plasmid	Escherichia coli strain D6 plasmid A, complete sequence	B1	1196
GCF_001900715.1	NZ_CP010152.1	Chromosome	Escherichia coli strain D9 chromosome, complete genome	A	-
GCF_001900715.1	NZ_CP010153.1	Plasmid	Escherichia coli strain D9 plasmid A, complete sequence	A	-
GCF_001900715.1	NZ_CP010154.1	Plasmid	Escherichia coli strain D9 plasmid B, complete sequence	A	-
GCF_001900715.1	NZ_CP010155.1	Plasmid	Escherichia coli strain D9 plasmid C, complete sequence	A	-
GCF_001900715.1	NZ_CP010156.1	Plasmid	Escherichia coli strain D9 plasmid D, complete sequence	A	-
GCF_001900735.1	NZ_CP010157.1	Chromosome	Escherichia coli strain D10 chromosome, complete genome	G	117
GCF_001900735.1	NZ_CP010158.1	Plasmid	Escherichia coli strain D10 plasmid A, complete sequence	G	117
GCF_001900735.1	NZ_CP010159.1	Plasmid	Escherichia coli strain D10 plasmid B, complete sequence	G	117
GCF_001900775.1	NZ_CP010160.1	Chromosome	Escherichia coli strain H1 chromosome, complete genome	A	193
GCF_001900775.1	NZ_CP010161.1	Plasmid	Escherichia coli strain H1 plasmid A, complete sequence	A	193
GCF_001900775.1	NZ_CP010162.1	Plasmid	Escherichia coli strain H1 plasmid B, complete sequence	A	193
GCF_001900795.1	NZ_CP010163.1	Chromosome	Escherichia coli strain H2 chromosome, complete genome	A	46
GCF_001900795.1	NZ_CP010164.1	Plasmid	Escherichia coli strain H2 plasmid A, complete sequence	A	46
GCF_001900795.1	NZ_CP010165.1	Plasmid	Escherichia coli strain H2 plasmid B, complete sequence	A	46
GCF_001900795.1	NZ_CP010166.1	Plasmid	Escherichia coli strain H2 plasmid C, complete sequence	A	46
GCF_001900815.1	NZ_CP010167.1	Chromosome	Escherichia coli strain H3 chromosome, complete genome	B1	101
GCF_001900815.1	NZ_CP010168.1	Plasmid	Escherichia coli strain H3 plasmid A, complete sequence	B1	101
GCF_001900835.1	NZ_CP010172.1	Chromosome	Escherichia coli strain H8 chromosome, complete genome	A	617
GCF_001900835.1	NZ_CP010173.1	Plasmid	Escherichia coli strain H8 plasmid A, complete sequence	A	617
GCF_001900835.1	NZ_CP010174.1	Plasmid	Escherichia coli strain H8 plasmid B, complete sequence	A	617
GCF_001900835.1	NZ_CP010175.1	Plasmid	Escherichia coli strain H8 plasmid C, complete sequence	A	617
GCF_001900885.1	NZ_CP010177.1	Chromosome	Escherichia coli strain H14 chromosome, complete genome	B1	1706
GCF_001900905.1	NZ_CP010228.1	Chromosome	Escherichia coli strain S3 chromosome, complete genome	B1	3519
GCF_001900925.1	NZ_CP010230.1	Chromosome	Escherichia coli strain S21 chromosome, complete genome	B1	1706
GCF_001900945.1	NZ_CP010235.1	Chromosome	Escherichia coli strain S40 chromosome, complete genome	B1	-
GCF_001900965.1	NZ_CP010236.1	Chromosome	Escherichia coli strain S42 chromosome, complete genome	B1	-
GCF_001900985.1	NZ_CP010237.1	Chromosome	Escherichia coli strain S43 chromosome, complete genome	A	218
GCF_001901005.1	NZ_CP010178.1	Chromosome	Escherichia coli strain H15 chromosome, complete genome	B1	345
GCF_001901005.1	NZ_CP010179.1	Plasmid	Escherichia coli strain H15 plasmid A, complete sequence	B1	345
GCF_001901025.1	NZ_CP010180.1	Chromosome	Escherichia coli strain M1 chromosome, complete genome	B1	1081
GCF_001901025.1	NZ_CP010181.1	Plasmid	Escherichia coli strain M1 plasmid A, complete sequence	B1	1081
GCF_001901025.1	NZ_CP010182.1	Plasmid	Escherichia coli strain M1 plasmid B, complete sequence	B1	1081
GCF_001901045.1	NZ_CP010183.1	Chromosome	Escherichia coli strain M3 chromosome, complete genome	B1	1081
GCF_001901045.1	NZ_CP010184.1	Plasmid	Escherichia coli strain M3 plasmid A, complete sequence	B1	1081
GCF_001901045.1	NZ_CP010185.1	Plasmid	Escherichia coli strain M3 plasmid B, complete sequence	B1	1081
GCF_001901065.1	NZ_CP010186.1	Chromosome	Escherichia coli strain M6 chromosome, complete genome	B1	278
GCF_001901065.1	NZ_CP010187.1	Plasmid	Escherichia coli strain M6 plasmid A, complete sequence	B1	278
GCF_001901065.1	NZ_CP010188.1	Plasmid	Escherichia coli strain M6 plasmid B, complete sequence	B1	278
GCF_001901065.1	NZ_CP010189.1	Plasmid	Escherichia coli strain M6 plasmid C, complete sequence	B1	278
GCF_001901065.1	NZ_CP010190.1	Plasmid	Escherichia coli strain M6 plasmid D, complete sequence	B1	278
GCF_001901085.1	NZ_CP010191.1	Chromosome	Escherichia coli strain M8 chromosome, complete genome	B1	5082
GCF_001901085.1	NZ_CP010192.1	Plasmid	Escherichia coli strain M8 plasmid A, complete sequence	B1	5082
GCF_001901085.1	NZ_CP010193.1	Plasmid	Escherichia coli strain M8 plasmid B, complete sequence	B1	5082
GCF_001901085.1	NZ_CP010194.1	Plasmid	Escherichia coli strain M8 plasmid C, complete sequence	B1	5082
GCF_001901085.1	NZ_CP010195.1	Plasmid	Escherichia coli strain M8 plasmid D, complete sequence	B1	5082
GCF_001901105.1	NZ_CP010196.1	Chromosome	Escherichia coli strain M9 chromosome, complete genome	B1	278
GCF_001901105.1	NZ_CP010197.1	Plasmid	Escherichia coli strain M9 plasmid A, complete sequence	B1	278
GCF_001901105.1	NZ_CP010198.1	Plasmid	Escherichia coli strain M9 plasmid B, complete sequence	B1	278
GCF_001901105.1	NZ_CP010199.1	Plasmid	Escherichia coli strain M9 plasmid C, complete sequence	B1	278
GCF_001901125.1	NZ_CP010200.1	Chromosome	Escherichia coli strain M10 chromosome, complete genome	B1	6994
GCF_001901125.1	NZ_CP010201.1	Plasmid	Escherichia coli strain M10 plasmid A, complete sequence	B1	6994
GCF_001901125.1	NZ_CP010202.1	Plasmid	Escherichia coli strain M10 plasmid B, complete sequence	B1	6994
GCF_001901125.1	NZ_CP010203.1	Plasmid	Escherichia coli strain M10 plasmid C, complete sequence	B1	6994
GCF_001901125.1	NZ_CP010204.1	Plasmid	Escherichia coli strain M10 plasmid D, complete sequence	B1	6994
GCF_001901125.1	NZ_CP010205.1	Plasmid	Escherichia coli strain M10 plasmid E, complete sequence	B1	6994
GCF_001901145.1	NZ_CP010206.1	Chromosome	Escherichia coli strain M11 chromosome, complete genome	B1	278
GCF_001901145.1	NZ_CP010207.1	Plasmid	Escherichia coli strain M11 plasmid A, complete sequence	B1	278
GCF_001901145.1	NZ_CP010208.1	Plasmid	Escherichia coli strain M11 plasmid B, complete sequence	B1	278
GCF_001901145.1	NZ_CP010209.1	Plasmid	Escherichia coli strain M11 plasmid C, complete sequence	B1	278
GCF_001901145.1	NZ_CP010210.1	Plasmid	Escherichia coli strain M11 plasmid D, complete sequence	B1	278
GCF_001901145.1	NZ_CP010211.1	Plasmid	Escherichia coli strain M11 plasmid E, complete sequence	B1	278
GCF_001901145.1	NZ_CP010212.1	Plasmid	Escherichia coli strain M11 plasmid F, complete sequence	B1	278
GCF_001901165.1	NZ_CP010213.1	Chromosome	Escherichia coli strain M15 chromosome, complete genome	B1	278
GCF_001901165.1	NZ_CP010214.1	Plasmid	Escherichia coli strain M15 plasmid A, complete sequence	B1	278
GCF_001901165.1	NZ_CP010215.1	Plasmid	Escherichia coli strain M15 plasmid B, complete sequence	B1	278
GCF_001901165.1	NZ_CP010216.1	Plasmid	Escherichia coli strain M15 plasmid C, complete sequence	B1	278
GCF_001901165.1	NZ_CP010217.1	Plasmid	Escherichia coli strain M15 plasmid D, complete sequence	B1	278
GCF_001901165.1	NZ_CP010218.1	Plasmid	Escherichia coli strain M15 plasmid E, complete sequence	B1	278
GCF_001901185.1	NZ_CP010219.1	Chromosome	Escherichia coli strain M18 chromosome, complete genome	B1	1081
GCF_001901185.1	NZ_CP010220.1	Plasmid	Escherichia coli strain M18 plasmid A, complete sequence	B1	1081
GCF_001901215.1	NZ_CP010221.1	Chromosome	Escherichia coli strain M19 chromosome, complete genome	B1	278
GCF_001901215.1	NZ_CP010222.1	Plasmid	Escherichia coli strain M19 plasmid A, complete sequence	B1	278
GCF_001901215.1	NZ_CP010223.1	Plasmid	Escherichia coli strain M19 plasmid B, complete sequence	B1	278
GCF_001901215.1	NZ_CP010224.1	Plasmid	Escherichia coli strain M19 plasmid C, complete sequence	B1	278
GCF_001901215.1	NZ_CP010225.1	Plasmid	Escherichia coli strain M19 plasmid D, complete sequence	B1	278
GCF_001901315.1	NZ_CP010226.1	Chromosome	Escherichia coli strain S1 chromosome, complete genome	A	216
GCF_001901315.1	NZ_CP010227.1	Plasmid	Escherichia coli strain S1 plasmid A, complete sequence	A	216
GCF_001901365.1	NZ_CP010231.1	Chromosome	Escherichia coli strain S30 chromosome, complete genome	A	48
GCF_001901365.1	NZ_CP010232.1	Plasmid	Escherichia coli strain S30 plasmid A, complete sequence	A	48
GCF_001901365.1	NZ_CP010233.1	Plasmid	Escherichia coli strain S30 plasmid B, complete sequence	A	48
GCF_001901365.1	NZ_CP010234.1	Plasmid	Escherichia coli strain S30 plasmid C, complete sequence	A	48
GCF_001901405.1	NZ_CP010238.1	Chromosome	Escherichia coli strain S50 chromosome, complete genome	B1	517
GCF_001901405.1	NZ_CP010239.1	Plasmid	Escherichia coli strain S50 plasmid A, complete sequence	B1	517
GCF_001901425.1	NZ_CP010240.1	Chromosome	Escherichia coli strain C7 chromosome, complete genome	B1	20
GCF_001901425.1	NZ_CP010241.1	Plasmid	Escherichia coli strain C7 plasmid A, complete sequence	B1	20
GCF_001901445.1	NZ_CP010242.1	Chromosome	Escherichia coli strain S56 chromosome, complete genome	B1	3501
GCF_001901445.1	NZ_CP010243.1	Plasmid	Escherichia coli strain S56 plasmid A, complete sequence	B1	3501
GCF_001901445.1	NZ_CP010244.1	Plasmid	Escherichia coli strain S56 plasmid B, complete sequence	B1	3501
GCF_001901445.1	NZ_CP010245.1	Plasmid	Escherichia coli strain S56 plasmid C, complete sequence	B1	3501
GCF_001901465.1	NZ_CP010229.1	Chromosome	Escherichia coli strain S10 chromosome, complete genome	B1	3574
GCF_001932515.1	NZ_CP018801.1	Chromosome	Escherichia coli strain tolC- chromosome, complete genome	A	10
GCF_001936315.1	NZ_CP017631.1	Chromosome	Escherichia coli strain SLK172 chromosome, complete genome	A	189
GCF_001936315.1	NZ_CP017632.1	Plasmid	Escherichia coli strain SLK172 plasmid pSLK172-1, complete sequence	A	189
GCF_001936315.1	NZ_CP017633.1	Plasmid	Escherichia coli strain SLK172 plasmid pSLK172-2, complete sequence	A	189
GCF_001971765.1	NZ_CP019359.1	Chromosome	Escherichia coli strain XH990 chromosome, complete genome	E	1011
GCF_001971765.1	NZ_CP019356.1	Plasmid	Escherichia coli strain XH990 plasmid pXH990_1, complete sequence	E	1011
GCF_001971765.1	NZ_CP019357.1	Plasmid	Escherichia coli strain XH990 plasmid pXH990_2, complete sequence	E	1011
GCF_001971765.1	NZ_CP019358.1	Plasmid	Escherichia coli strain XH990 plasmid pXH990_3, complete sequence	E	1011
GCF_001999185.1	NZ_CP019629.1	Chromosome	Escherichia coli strain MGY chromosome, complete genome	A	10
GCF_002007705.1	NZ_CP019778.1	Chromosome	Escherichia coli strain NCTC86 chromosome, complete genome	A	-
GCF_002009315.1	NZ_CP019903.1	Chromosome	Escherichia coli strain MDR_56 chromosome, complete genome	G	117
GCF_002009315.1	NZ_CP019908.1	Plasmid	Escherichia coli strain MDR_56 plasmid pMCR1-NY, complete sequence	G	117
GCF_002009315.1	NZ_CP019904.1	Plasmid	Escherichia coli strain MDR_56 plasmid unnamed1, complete sequence	G	117
GCF_002009315.1	NZ_CP019907.1	Plasmid	Escherichia coli strain MDR_56 plasmid unnamed2, complete sequence	G	117
GCF_002009315.1	NZ_CP019909.1	Plasmid	Escherichia coli strain MDR_56 plasmid unnamed3, complete sequence	G	117
GCF_002009315.1	NZ_CP019910.1	Plasmid	Escherichia coli strain MDR_56 plasmid unnamed4, complete sequence	G	117
GCF_002009315.1	NZ_CP019906.1	Plasmid	Escherichia coli strain MDR_56 plasmid unnamed5, complete sequence	G	117
GCF_002009315.1	NZ_CP019905.1	Plasmid	Escherichia coli strain MDR_56 plasmid unnamed6, complete sequence	G	117
GCF_002011945.1	NZ_CP018948.1	Chromosome	Escherichia coli strain Ecol_224 chromosome, complete genome	B1	101
GCF_002011945.1	NZ_CP018947.1	Plasmid	Escherichia coli strain Ecol_224 plasmid pEC224_1, complete sequence	B1	101
GCF_002011945.1	NZ_CP018946.1	Plasmid	Escherichia coli strain Ecol_224 plasmid pEC224_2, complete sequence	B1	101
GCF_002011945.1	NZ_CP018944.1	Plasmid	Escherichia coli strain Ecol_224 plasmid pEC224_4, complete sequence	B1	101
GCF_002011945.1	NZ_CP018943.1	Plasmid	Escherichia coli strain Ecol_224 plasmid pEC224_5, complete sequence	B1	101
GCF_002011945.1	NZ_CP018942.1	Plasmid	Escherichia coli strain Ecol_224 plasmid pEC224_6, complete sequence	B1	101
GCF_002011945.1	NZ_CP018941.1	Plasmid	Escherichia coli strain Ecol_224 plasmid pEC224_7, complete sequence	B1	101
GCF_002011945.1	NZ_CP018940.1	Plasmid	Escherichia coli strain Ecol_224 plasmid pEC224_8, complete sequence	B1	101
GCF_002011945.1	NZ_CP018945.1	Plasmid	Escherichia coli strain Ecol_224 plasmid pEC224_KPC, complete sequence	B1	101
GCF_002011965.1	NZ_CP018953.1	Chromosome	Escherichia coli strain Ecol_276 chromosome, complete genome	B2	131
GCF_002011965.1	NZ_CP018952.1	Plasmid	Escherichia coli strain Ecol_276 plasmid pEC276_1, complete sequence	B2	131
GCF_002011965.1	NZ_CP018951.1	Plasmid	Escherichia coli strain Ecol_276 plasmid pEC276_2, complete sequence	B2	131
GCF_002011965.1	NZ_CP018950.1	Plasmid	Escherichia coli strain Ecol_276 plasmid pEC276_3, complete sequence	B2	131
GCF_002011965.1	NZ_CP018949.1	Plasmid	Escherichia coli strain Ecol_276 plasmid pEC276_KPC, complete sequence	B2	131
GCF_002011985.1	NZ_CP018957.1	Chromosome	Escherichia coli strain Ecol_316 chromosome, complete genome	D	393
GCF_002011985.1	NZ_CP018955.1	Plasmid	Escherichia coli strain Ecol_316 plasmid pEC316_2, complete sequence	D	393
GCF_002011985.1	NZ_CP018954.1	Plasmid	Escherichia coli strain Ecol_316 plasmid pEC316_3, complete sequence	D	393
GCF_002011985.1	NZ_CP018956.1	Plasmid	Escherichia coli strain Ecol_316 plasmid pEC316_KPC, complete sequence	D	393
GCF_002012005.1	NZ_CP018965.1	Chromosome	Escherichia coli strain Ecol_517 chromosome, complete genome	C	410
GCF_002012005.1	NZ_CP018964.1	Plasmid	Escherichia coli strain Ecol_517 plasmid pEC517_1, complete sequence	C	410
GCF_002012005.1	NZ_CP018963.1	Plasmid	Escherichia coli strain Ecol_517 plasmid pEC517_KPC, complete sequence	C	410
GCF_002012025.1	NZ_CP018970.1	Chromosome	Escherichia coli strain Ecol_542 chromosome, complete genome	B2	131
GCF_002012025.1	NZ_CP018969.1	Plasmid	Escherichia coli strain Ecol_542 plasmid pEC542_1, complete sequence	B2	131
GCF_002012025.1	NZ_CP018967.1	Plasmid	Escherichia coli strain Ecol_542 plasmid pEC542_3, complete sequence	B2	131
GCF_002012025.1	NZ_CP018966.1	Plasmid	Escherichia coli strain Ecol_542 plasmid pEC542_4, complete sequence	B2	131
GCF_002012025.1	NZ_CP018968.1	Plasmid	Escherichia coli strain Ecol_542 plasmid pEC542_KPC, complete sequence	B2	131
GCF_002012045.1	NZ_CP018976.1	Chromosome	Escherichia coli strain Ecol_545 chromosome, complete genome	D	38
GCF_002012045.1	NZ_CP018975.1	Plasmid	Escherichia coli strain Ecol_545 plasmid pEC545_1, complete sequence	D	38
GCF_002012045.1	NZ_CP018973.1	Plasmid	Escherichia coli strain Ecol_545 plasmid pEC545_3, complete sequence	D	38
GCF_002012045.1	NZ_CP018972.1	Plasmid	Escherichia coli strain Ecol_545 plasmid pEC545_4, complete sequence	D	38
GCF_002012045.1	NZ_CP018971.1	Plasmid	Escherichia coli strain Ecol_545 plasmid pEC545_5, complete sequence	D	38
GCF_002012045.1	NZ_CP018974.1	Plasmid	Escherichia coli strain Ecol_545 plasmid pEC545_KPC, complete sequence	D	38
GCF_002012065.1	NZ_CP018979.1	Chromosome	Escherichia coli strain Ecol_656 chromosome, complete genome	B2	131
GCF_002012065.1	NZ_CP018978.1	Plasmid	Escherichia coli strain Ecol_656 plasmid pEC656_1, complete sequence	B2	131
GCF_002012065.1	NZ_CP018977.1	Plasmid	Escherichia coli strain Ecol_656 plasmid pEC656_KPC, complete sequence	B2	131
GCF_002012085.1	NZ_CP018991.1	Chromosome	Escherichia coli strain Ecol_AZ146 chromosome, complete genome	B2	131
GCF_002012085.1	NZ_CP018990.1	Plasmid	Escherichia coli strain Ecol_AZ146 plasmid pECAZ146_1, complete sequence	B2	131
GCF_002012085.1	NZ_CP018988.1	Plasmid	Escherichia coli strain Ecol_AZ146 plasmid pECAZ146_3, complete sequence	B2	131
GCF_002012085.1	NZ_CP018987.1	Plasmid	Escherichia coli strain Ecol_AZ146 plasmid pECAZ146_4, complete sequence	B2	131
GCF_002012085.1	NZ_CP018986.1	Plasmid	Escherichia coli strain Ecol_AZ146 plasmid pECAZ146_5, complete sequence	B2	131
GCF_002012085.1	NZ_CP018985.1	Plasmid	Escherichia coli strain Ecol_AZ146 plasmid pECAZ146_6, complete sequence	B2	131
GCF_002012085.1	NZ_CP018984.1	Plasmid	Escherichia coli strain Ecol_AZ146 plasmid pECAZ146_7, complete sequence	B2	131
GCF_002012085.1	NZ_CP018989.1	Plasmid	Escherichia coli strain Ecol_AZ146 plasmid pECAZ146_KPC, complete sequence	B2	131
GCF_002012105.1	NZ_CP018995.1	Chromosome	Escherichia coli strain Ecol_AZ147 chromosome, complete genome	A	540
GCF_002012105.1	NZ_CP018994.1	Plasmid	Escherichia coli strain Ecol_AZ147 plasmid pECAZ147_1, complete sequence	A	540
GCF_002012105.1	NZ_CP018993.1	Plasmid	Escherichia coli strain Ecol_AZ147 plasmid pECAZ147_2, complete sequence	A	540
GCF_002012105.1	NZ_CP018992.1	Plasmid	Escherichia coli strain Ecol_AZ147 plasmid pECAZ147_KPC, complete sequence	A	540
GCF_002012125.1	NZ_CP019005.1	Chromosome	Escherichia coli strain Ecol_AZ155 chromosome, complete genome	A	44
GCF_002012125.1	NZ_CP019002.1	Plasmid	Escherichia coli strain Ecol_AZ155 plasmid pECAZ155_2, complete sequence	A	44
GCF_002012125.1	NZ_CP019003.1	Plasmid	Escherichia coli strain Ecol_AZ155 plasmid pECAZ155_3, complete sequence	A	44
GCF_002012125.1	NZ_CP019004.1	Plasmid	Escherichia coli strain Ecol_AZ155 plasmid pECAZ155_4, complete sequence	A	44
GCF_002012125.1	NZ_CP019001.1	Plasmid	Escherichia coli strain Ecol_AZ155 plasmid pECAZ155_KPC, complete sequence	A	44
GCF_002012145.1	NZ_CP019008.1	Chromosome	Escherichia coli strain Ecol_AZ159 chromosome, complete genome	B2	131
GCF_002012145.1	NZ_CP019007.1	Plasmid	Escherichia coli strain Ecol_AZ159 plasmid pECAZ159_1, complete sequence	B2	131
GCF_002012145.1	NZ_CP019006.1	Plasmid	Escherichia coli strain Ecol_AZ159 plasmid pECAZ159_2, complete sequence	B2	131
GCF_002012165.1	NZ_CP019015.1	Chromosome	Escherichia coli strain Ecol_AZ162 chromosome, complete genome	B2	131
GCF_002012165.1	NZ_CP019013.1	Plasmid	Escherichia coli strain Ecol_AZ162 plasmid pECAZ162_2, complete sequence	B2	131
GCF_002012165.1	NZ_CP019014.1	Plasmid	Escherichia coli strain Ecol_AZ162 plasmid pECAZ162_KPC, complete sequence	B2	131
GCF_002012205.1	NZ_CP018983.1	Chromosome	Escherichia coli strain Ecol_867 chromosome, complete genome	B2	131
GCF_002012205.1	NZ_CP018982.1	Plasmid	Escherichia coli strain Ecol_867 plasmid pEC867_1, complete sequence	B2	131
GCF_002012205.1	NZ_CP018980.1	Plasmid	Escherichia coli strain Ecol_867 plasmid pEC867_3, complete sequence	B2	131
GCF_002012205.1	NZ_CP018981.1	Plasmid	Escherichia coli strain Ecol_867 plasmid pEC867_KPC, complete sequence	B2	131
GCF_002012225.1	NZ_CP019029.1	Chromosome	Escherichia coli strain Ecol_881 chromosome, complete genome	F	648
GCF_002012225.1	NZ_CP019028.1	Plasmid	Escherichia coli strain Ecol_881 plasmid pEC881_1, complete sequence	F	648
GCF_002012225.1	NZ_CP019027.1	Plasmid	Escherichia coli strain Ecol_881 plasmid pEC881_2, complete sequence	F	648
GCF_002012225.1	NZ_CP019025.1	Plasmid	Escherichia coli strain Ecol_881 plasmid pEC881_4, complete sequence	F	648
GCF_002012225.1	NZ_CP019024.1	Plasmid	Escherichia coli strain Ecol_881 plasmid pEC881_5, complete sequence	F	648
GCF_002012225.1	NZ_CP019023.1	Plasmid	Escherichia coli strain Ecol_881 plasmid pEC881_6, complete sequence	F	648
GCF_002012225.1	NZ_CP019022.1	Plasmid	Escherichia coli strain Ecol_881 plasmid pEC881_7, complete sequence	F	648
GCF_002012225.1	NZ_CP019021.1	Plasmid	Escherichia coli strain Ecol_881 plasmid pEC881_8, complete sequence	F	648
GCF_002012225.1	NZ_CP019026.1	Plasmid	Escherichia coli strain Ecol_881 plasmid pEC881_KPC, complete sequence	F	648
GCF_002012245.1	NZ_CP019000.1	Chromosome	Escherichia coli strain Ecol_AZ153 chromosome, complete genome	B2	131
GCF_002012245.1	NZ_CP018998.1	Plasmid	Escherichia coli strain Ecol_AZ153 plasmid pECAZ153_2, complete sequence	B2	131
GCF_002012245.1	NZ_CP018997.1	Plasmid	Escherichia coli strain Ecol_AZ153 plasmid pECAZ153_3, complete sequence	B2	131
GCF_002012245.1	NZ_CP018996.1	Plasmid	Escherichia coli strain Ecol_AZ153 plasmid pECAZ153_4, complete sequence	B2	131
GCF_002012245.1	NZ_CP018999.1	Plasmid	Escherichia coli strain Ecol_AZ153 plasmid pECAZ153_KPC, complete sequence	B2	131
GCF_002012265.1	NZ_CP019012.1	Chromosome	Escherichia coli strain Ecol_AZ161 chromosome, complete genome	B2	131
GCF_002012265.1	NZ_CP019011.1	Plasmid	Escherichia coli strain Ecol_AZ161 plasmid pECAZ161_1, complete sequence	B2	131
GCF_002012265.1	NZ_CP019009.1	Plasmid	Escherichia coli strain Ecol_AZ161 plasmid pECAZ161_3, complete sequence	B2	131
GCF_002012265.1	NZ_CP019010.1	Plasmid	Escherichia coli strain Ecol_AZ161 plasmid pECAZ161_KPC, complete sequence	B2	131
GCF_002012305.1	NZ_CP019020.1	Chromosome	Escherichia coli strain Ecol_244 chromosome, complete genome	B2	131
GCF_002012305.1	NZ_CP019019.1	Plasmid	Escherichia coli strain Ecol_244 plasmid pEC244_1, complete sequence	B2	131
GCF_002012305.1	NZ_CP019018.1	Plasmid	Escherichia coli strain Ecol_244 plasmid pEC244_2, complete sequence	B2	131
GCF_002012305.1	NZ_CP019016.1	Plasmid	Escherichia coli strain Ecol_244 plasmid pEC244_4, complete sequence	B2	131
GCF_002012305.1	NZ_CP019017.1	Plasmid	Escherichia coli strain Ecol_244 plasmid pEC244_KPC, complete sequence	B2	131
GCF_002024865.1	NZ_CP019777.1	Chromosome	Escherichia coli NU14 chromosome, complete genome	B2	95
GCF_002055605.1	NZ_CP020092.1	Chromosome	Escherichia coli strain 13E0725 chromosome, complete genome	B1	300
GCF_002055635.1	NZ_CP020048.1	Chromosome	Escherichia coli strain AR_0118 chromosome, complete genome	B1	101
GCF_002055635.1	NZ_CP020049.1	Plasmid	Escherichia coli strain AR_0118 plasmid unitig_1, complete sequence	B1	101
GCF_002055635.1	NZ_CP020050.1	Plasmid	Escherichia coli strain AR_0118 plasmid unitig_2, complete sequence	B1	101
GCF_002055635.1	NZ_CP020051.1	Plasmid	Escherichia coli strain AR_0118 plasmid unitig_3, complete sequence	B1	101
GCF_002056065.1	NZ_CP020058.1	Chromosome	Escherichia coli strain AR_0061 chromosome, complete genome	A	1408
GCF_002056065.1	NZ_CP020059.1	Plasmid	Escherichia coli strain AR_0061 plasmid unitig_1, complete sequence	A	1408
GCF_002056065.1	NZ_CP020060.1	Plasmid	Escherichia coli strain AR_0061 plasmid unitig_2, complete sequence	A	1408
GCF_002056145.1	NZ_CP020055.1	Chromosome	Escherichia coli strain AR_0069 chromosome, complete genome	C	1809
GCF_002056145.1	NZ_CP020056.1	Plasmid	Escherichia coli strain AR_0069 plasmid unitig_2, complete sequence	C	1809
GCF_002056145.1	NZ_CP020057.1	Plasmid	Escherichia coli strain AR_0069 plasmid unitig_3, complete sequence	C	1809
GCF_002056635.1	NZ_CP020116.1	Chromosome	Escherichia coli strain AR_0104 chromosome, complete genome	B2	131
GCF_002056635.1	NZ_CP020117.1	Plasmid	Escherichia coli strain AR_0104 plasmid unitig_5, complete sequence	B2	131
GCF_002056635.1	NZ_CP020118.1	Plasmid	Escherichia coli strain AR_0104 plasmid unitig_6, complete sequence	B2	131
GCF_002056635.1	NZ_CP020119.1	Plasmid	Escherichia coli strain AR_0104 plasmid unitig_7, complete sequence	B2	131
GCF_002057245.1	NZ_CP020106.1	Chromosome	Escherichia coli strain 13E0780 chromosome, complete genome	B1	300
GCF_002057355.1	NZ_CP020107.1	Chromosome	Escherichia coli strain 13E0767 chromosome, complete genome	B1	327
GCF_002058765.1	NZ_CP019944.1	Chromosome	Escherichia coli strain DSM 103246 chromosome, complete genome	E	1266
GCF_002077195.1	NZ_CP017220.1	Chromosome	Escherichia coli strain FAM21845 chromosome, complete genome	A	1434
GCF_002077195.1	NZ_CP017221.1	Plasmid	Escherichia coli strain FAM21845 plasmid pFAM21845_1, complete sequence	A	1434
GCF_002077195.1	NZ_CP017222.1	Plasmid	Escherichia coli strain FAM21845 plasmid pFAM21845_2, complete sequence	A	1434
GCF_002077195.1	NZ_CP017223.1	Plasmid	Escherichia coli strain FAM21845 plasmid pFAM21845_3, complete sequence	A	1434
GCF_002077195.1	NZ_CP017224.1	Plasmid	Escherichia coli strain FAM21845 plasmid pFAM21845_4, complete sequence	A	1434
GCF_002077195.1	NZ_CP017225.1	Plasmid	Escherichia coli strain FAM21845 plasmid pFAM21845_5, complete sequence	A	1434
GCF_002078275.1	NZ_CP014641.1	Chromosome	Escherichia coli strain BLK9 chromosome, complete genome	A	93
GCF_002078295.1	NZ_CP014642.1	Chromosome	Escherichia coli strain BLK16 chromosome, complete genome	A	93
GCF_002079225.1	NZ_CP020543.1	Chromosome	Escherichia coli C chromosome, complete genome	A	1721
GCF_002090355.1	NZ_CP020368.1	Chromosome	Escherichia coli strain BLR(DE3) chromosome, complete genome	A	-
GCF_002105735.1	NZ_CP020835.1	Chromosome	Escherichia coli strain CFSAN051542 chromosome, complete genome	A	1434
GCF_002105735.1	NZ_CP020836.1	Plasmid	Escherichia coli strain CFSAN051542 plasmid pCFSAN051542, complete sequence	A	1434
GCF_002116715.2	NZ_CP020933.1	Chromosome	Escherichia coli strain HB-Coli0 chromosome, complete genome	B1	602
GCF_002116715.2	NZ_CP020934.1	Plasmid	Escherichia coli strain HB-Coli0 plasmid unnamed1, complete sequence	B1	602
GCF_002116715.2	NZ_CP020936.1	Plasmid	Escherichia coli strain HB-Coli0 plasmid unnamed3, complete sequence	B1	602
GCF_002118095.1	NZ_CP013952.1	Chromosome	Escherichia coli strain HST04 chromosome, complete genome	A	10
GCF_002142675.1	NZ_CP021202.1	Chromosome	Escherichia coli strain Z1002 chromosome, complete genome	D	405
GCF_002142675.1	NZ_CP021203.1	Plasmid	Escherichia coli strain Z1002 plasmid p1002-1, complete sequence	D	405
GCF_002142675.1	NZ_CP021204.1	Plasmid	Escherichia coli strain Z1002 plasmid p1002-4, complete sequence	D	405
GCF_002142675.1	NZ_CP021205.1	Plasmid	Escherichia coli strain Z1002 plasmid p1002-MCR1, complete sequence	D	405
GCF_002142675.1	NZ_CP021206.1	Plasmid	Escherichia coli strain Z1002 plasmid p1002-NDM1, complete sequence	D	405
GCF_002142695.1	NZ_CP021175.1	Chromosome	Escherichia coli strain 5CRE51 chromosome, complete genome	A	617
GCF_002142695.1	NZ_CP021176.1	Plasmid	Escherichia coli strain 5CRE51 plasmid p5CRE51-MCR-1, complete sequence	A	617
GCF_002142695.1	NZ_CP021177.1	Plasmid	Escherichia coli strain 5CRE51 plasmid p5CRE51-NDM-9	A	617
GCF_002142715.1	NZ_CP021207.1	Chromosome	Escherichia coli strain strain Z247 chromosome, complete genome	B2	131
GCF_002142715.1	NZ_CP021208.1	Plasmid	Escherichia coli strain strain Z247 plasmid p2474-3, complete sequence	B2	131
GCF_002142715.1	NZ_CP021209.1	Plasmid	Escherichia coli strain strain Z247 plasmid p2474-MCR1, complete sequence	B2	131
GCF_002142715.1	NZ_CP021210.1	Plasmid	Escherichia coli strain strain Z247 plasmid p2474-NDM1, complete sequence	B2	131
GCF_002156825.1	NZ_CP021335.1	Chromosome	Escherichia coli strain 95JB1 chromosome, complete genome	B1	294
GCF_002156825.1	NZ_CP021336.1	Plasmid	Escherichia coli strain 95JB1 plasmid p95JB1A, complete sequence	B1	294
GCF_002156825.1	NZ_CP021337.1	Plasmid	Escherichia coli strain 95JB1 plasmid p95JB1B, complete sequence	B1	294
GCF_002156845.1	NZ_CP021339.1	Chromosome	Escherichia coli strain 95NR1 chromosome, complete genome	B1	294
GCF_002156845.1	NZ_CP021340.1	Plasmid	Escherichia coli strain 95NR1 plasmid p95NR1A, complete sequence	B1	294
GCF_002156845.1	NZ_CP021341.1	Plasmid	Escherichia coli strain 95NR1 plasmid p95NR1B, complete sequence	B1	294
GCF_002157245.1	NZ_CP021179.1	Chromosome	Escherichia coli strain 81009 chromosome, complete genome	B2	131
GCF_002157245.1	NZ_CP021180.1	Plasmid	Escherichia coli strain 81009 plasmid pEC-81009, complete sequence	B2	131
GCF_002163655.1	NZ_CP018323.1	Chromosome	Escherichia coli strain KSC9 chromosome, complete genome	B1	101
GCF_002163695.1	NZ_CP018840.1	Chromosome	Escherichia coli strain KSC64 chromosome, complete genome	B1	154
GCF_002163935.1	NZ_CP019560.1	Chromosome	Escherichia coli strain KSC1031 chromosome, complete genome	B1	1147
GCF_002163935.1	NZ_CP019561.1	Plasmid	Escherichia coli strain KSC1031 plasmid pMRGN1031, complete sequence	B1	1147
GCF_002164595.2	NZ_CP032879.1	Chromosome	Escherichia coli strain WCHEC000837 chromosome, complete genome	D	405
GCF_002164595.2	NZ_CP032875.1	Plasmid	Escherichia coli strain WCHEC000837 plasmid p1_000837, complete sequence	D	405
GCF_002164595.2	NZ_CP032876.1	Plasmid	Escherichia coli strain WCHEC000837 plasmid p2_000837, complete sequence	D	405
GCF_002164595.2	NZ_CP032878.1	Plasmid	Escherichia coli strain WCHEC000837 plasmid pNDM4_000837, complete sequence	D	405
GCF_002164595.2	NZ_CP032877.1	Plasmid	Escherichia coli strain WCHEC000837 plasmid pCTXM15_000837, complete sequence	D	405
GCF_002164635.4	NZ_CP022229.3	Chromosome	Escherichia coli strain WCHEC96200 chromosome, complete genome	D	405
GCF_002164635.4	NZ_CP022228.3	Plasmid	Escherichia coli strain WCHEC96200 plasmid p1_000200, complete sequence	D	405
GCF_002164635.4	NZ_CP022226.2	Plasmid	Escherichia coli strain WCHEC96200 plasmid pNDM4_WCHEC96200, complete sequence	D	405
GCF_002164635.4	NZ_CP022227.3	Plasmid	Escherichia coli strain WCHEC96200 plasmid pCTXM15_000200, complete sequence	D	405
GCF_002164645.3	NZ_CP028589.2	Chromosome	Escherichia coli strain WCHEC4533 chromosome, complete genome	D	405
GCF_002164645.3	NZ_CP028585.2	Plasmid	Escherichia coli strain WCHEC4533 plasmid p1_000533, complete sequence	D	405
GCF_002164645.3	NZ_CP028586.1	Plasmid	Escherichia coli strain WCHEC4533 plasmid p2_000533, complete sequence	D	405
GCF_002164645.3	NZ_CP028588.1	Plasmid	Escherichia coli strain WCHEC4533 plasmid pNDM4_000533, complete sequence	D	405
GCF_002164645.3	NZ_CP028587.1	Plasmid	Escherichia coli strain WCHEC4533 plasmid pCTXM15_000533, complete sequence	D	405
GCF_002164865.2	NZ_CP034966.1	Chromosome	Escherichia coli strain WCHEC020032 chromosome, complete genome	C	410
GCF_002164865.2	NZ_CP034959.1	Plasmid	Escherichia coli strain WCHEC020032 plasmid p1_020032, complete sequence	C	410
GCF_002164865.2	NZ_CP034960.1	Plasmid	Escherichia coli strain WCHEC020032 plasmid p2_020032, complete sequence	C	410
GCF_002164865.2	NZ_CP034961.1	Plasmid	Escherichia coli strain WCHEC020032 plasmid p3_020032, complete sequence	C	410
GCF_002164865.2	NZ_CP034964.1	Plasmid	Escherichia coli strain WCHEC020032 plasmid pCTXM3_020032, complete sequence	C	410
GCF_002164865.2	NZ_CP034962.1	Plasmid	Escherichia coli strain WCHEC020032 plasmid p4_020032, complete sequence	C	410
GCF_002164865.2	NZ_CP034965.1	Plasmid	Escherichia coli strain WCHEC020032 plasmid pNDM5_020032, complete sequence	C	410
GCF_002164865.2	NZ_CP034963.1	Plasmid	Escherichia coli strain WCHEC020032 plasmid pCMY42_020032, complete sequence	C	410
GCF_002164975.2	NZ_CP034958.1	Chromosome	Escherichia coli strain SCEC020026 chromosome, complete genome	C	410
GCF_002164975.2	NZ_CP034954.1	Plasmid	Escherichia coli strain SCEC020026 plasmid p1_020026, complete sequence	C	410
GCF_002164975.2	NZ_CP034955.1	Plasmid	Escherichia coli strain SCEC020026 plasmid p2_020026, complete sequence	C	410
GCF_002164975.2	NZ_CP034957.1	Plasmid	Escherichia coli strain SCEC020026 plasmid pNDM5_020026, complete sequence	C	410
GCF_002164975.2	NZ_CP034956.1	Plasmid	Escherichia coli strain SCEC020026 plasmid pCTXM15_020026, complete sequence	C	410
GCF_002165095.2	NZ_CP032892.1	Chromosome	Escherichia coli strain SCEC020022 chromosome, complete genome	B1	156
GCF_002165095.2	NZ_CP032880.1	Plasmid	Escherichia coli strain SCEC020022 plasmid p1_020022, complete sequence	B1	156
GCF_002165095.2	NZ_CP032881.1	Plasmid	Escherichia coli strain SCEC020022 plasmid p2_020022, complete sequence	B1	156
GCF_002165095.2	NZ_CP032882.1	Plasmid	Escherichia coli strain SCEC020022 plasmid p3_020022, complete sequence	B1	156
GCF_002165095.2	NZ_CP032883.1	Plasmid	Escherichia coli strain SCEC020022 plasmid p4_020022, complete sequence	B1	156
GCF_002165095.2	NZ_CP032884.1	Plasmid	Escherichia coli strain SCEC020022 plasmid p5_020022, complete sequence	B1	156
GCF_002165095.2	NZ_CP032889.1	Plasmid	Escherichia coli strain SCEC020022 plasmid pNDM5_020022, complete sequence	B1	156
GCF_002165095.2	NZ_CP032885.1	Plasmid	Escherichia coli strain SCEC020022 plasmid p6_020022, complete sequence	B1	156
GCF_002165095.2	NZ_CP032886.1	Plasmid	Escherichia coli strain SCEC020022 plasmid p7_020022, complete sequence	B1	156
GCF_002165095.2	NZ_CP032887.1	Plasmid	Escherichia coli strain SCEC020022 plasmid p8_020022, complete sequence	B1	156
GCF_002165095.2	NZ_CP032888.1	Plasmid	Escherichia coli strain SCEC020022 plasmid pCTXM14_020022, complete sequence	B1	156
GCF_002165095.2	NZ_CP032890.1	Plasmid	Escherichia coli strain SCEC020022 plasmid pTetA_020022, complete sequence	B1	156
GCF_002165095.2	NZ_CP032891.1	Plasmid	Escherichia coli strain SCEC020022 plasmid pVir_020022, complete sequence	B1	156
GCF_002165115.2	NZ_CP032426.1	Chromosome	Escherichia coli strain SCEC020001 chromosome, complete genome	C	410
GCF_002165115.2	NZ_CP032420.1	Plasmid	Escherichia coli strain SCEC020001 plasmid p1_020001, complete sequence	C	410
GCF_002165115.2	NZ_CP032425.1	Plasmid	Escherichia coli strain SCEC020001 plasmid pOXA1_020001, complete sequence	C	410
GCF_002165115.2	NZ_CP032421.1	Plasmid	Escherichia coli strain SCEC020001 plasmid p2_020001, complete sequence	C	410
GCF_002165115.2	NZ_CP032422.1	Plasmid	Escherichia coli strain SCEC020001 plasmid p3_020001, complete sequence	C	410
GCF_002165115.2	NZ_CP032423.1	Plasmid	Escherichia coli strain SCEC020001 plasmid p4_020001, complete sequence	C	410
GCF_002165115.2	NZ_CP032424.1	Plasmid	Escherichia coli strain SCEC020001 plasmid pNDM5_020001, complete sequence	C	410
GCF_002180055.1	NZ_CP021532.1	Chromosome	Escherichia coli strain AR_0149 chromosome, complete genome	A	167
GCF_002180055.1	NZ_CP021533.1	Plasmid	Escherichia coli strain AR_0149 plasmid tig00000220, complete sequence	A	167
GCF_002180055.1	NZ_CP021534.1	Plasmid	Escherichia coli strain AR_0149 plasmid tig00000221, complete sequence	A	167
GCF_002180095.1	NZ_CP021535.1	Chromosome	Escherichia coli strain AR_0119 chromosome, complete genome	B1	101
GCF_002180095.1	NZ_CP021536.1	Plasmid	Escherichia coli strain AR_0119 plasmid unitig_2, complete sequence	B1	101
GCF_002180095.1	NZ_CP021537.1	Plasmid	Escherichia coli strain AR_0119 plasmid unitig_3, complete sequence	B1	101
GCF_002180095.1	NZ_CP021538.1	Plasmid	Escherichia coli strain AR_0119 plasmid unitig_4, complete sequence	B1	101
GCF_002180135.1	NZ_CP021683.1	Chromosome	Escherichia coli strain AR_0162 chromosome, complete genome	A	167
GCF_002180135.1	NZ_CP021680.1	Plasmid	Escherichia coli strain AR_0162 plasmid tig00002623, complete sequence	A	167
GCF_002180135.1	NZ_CP021681.1	Plasmid	Escherichia coli strain AR_0162 plasmid tig00003056, complete sequence	A	167
GCF_002180135.1	NZ_CP021682.1	Plasmid	Escherichia coli strain AR_0162 plasmid tig00003144, complete sequence	A	167
GCF_002180135.1	NZ_CP021684.1	Plasmid	Escherichia coli strain AR_0162 plasmid tig00008015, complete sequence	A	167
GCF_002180195.1	NZ_CP021689.1	Chromosome	Escherichia coli strain AR_0058 chromosome, complete genome	B2	131
GCF_002180195.1	NZ_CP021690.1	Plasmid	Escherichia coli strain AR_0058 plasmid tig00007555j7554, complete sequence	B2	131
GCF_002180215.1	NZ_CP021691.1	Chromosome	Escherichia coli strain AR_0151 chromosome, complete genome	A	167
GCF_002180215.1	NZ_CP021692.1	Plasmid	Escherichia coli strain AR_0151 plasmid tig00001251, complete sequence	A	167
GCF_002180215.1	NZ_CP021693.1	Plasmid	Escherichia coli strain AR_0151 plasmid tig00001252, complete sequence	A	167
GCF_002180275.1	NZ_CP021722.1	Chromosome	Escherichia coli strain AR_0128 chromosome, complete genome	B1	101
GCF_002180275.1	NZ_CP021719.1	Plasmid	Escherichia coli strain AR_0128 plasmid tig00000792, complete sequence	B1	101
GCF_002180275.1	NZ_CP021720.1	Plasmid	Escherichia coli strain AR_0128 plasmid tig00000793, complete sequence	B1	101
GCF_002180275.1	NZ_CP021721.1	Plasmid	Escherichia coli strain AR_0128 plasmid tig00000856, complete sequence	B1	101
GCF_002192275.1	NZ_CP021732.1	Chromosome	Escherichia coli strain AR_0114 chromosome, complete genome	A	617
GCF_002192275.1	NZ_CP021733.1	Plasmid	Escherichia coli strain AR_0114 plasmid unitig_1, complete sequence	A	617
GCF_002192275.1	NZ_CP021734.1	Plasmid	Escherichia coli strain AR_0114 plasmid unitig_2, complete sequence	A	617
GCF_002192275.1	NZ_CP021735.1	Plasmid	Escherichia coli strain AR_0114 plasmid unitig_4, complete sequence	A	617
GCF_002192295.1	NZ_CP021736.1	Chromosome	Escherichia coli strain AR_0150 chromosome, complete genome	A	167
GCF_002192295.1	NZ_CP021737.1	Plasmid	Escherichia coli strain AR_0150 plasmid tig00000255, complete sequence	A	167
GCF_002192295.1	NZ_CP021738.1	Plasmid	Escherichia coli strain AR_0150 plasmid tig00000260, complete sequence	A	167
GCF_002192295.1	NZ_CP021739.1	Plasmid	Escherichia coli strain AR_0150 plasmid tig00002897alt, complete sequence	A	167
GCF_002193095.1	NZ_CP021454.1	Chromosome	Escherichia coli strain H105 chromosome, complete genome	B2	131
GCF_002193095.1	NZ_CP021871.1	Plasmid	Escherichia coli strain H105 plasmid pH105, complete sequence	B2	131
GCF_002196475.1	NZ_CP021840.1	Chromosome	Escherichia coli strain EC974 chromosome, complete genome	E	219
GCF_002196475.1	NZ_CP021841.1	Plasmid	Escherichia coli strain EC974 plasmid pEC974-1, complete sequence	E	219
GCF_002196475.1	NZ_CP021842.1	Plasmid	Escherichia coli strain EC974 plasmid pEC974-2, complete sequence	E	219
GCF_002196475.1	NZ_CP021843.1	Plasmid	Escherichia coli strain EC974 plasmid pEC974-3, complete sequence	E	219
GCF_002196495.1	NZ_CP021844.1	Chromosome	Escherichia coli strain EC1515 chromosome, complete genome	E	219
GCF_002196495.1	NZ_CP021845.1	Plasmid	Escherichia coli strain EC1515 plasmid pEC1515-1, complete sequence	E	219
GCF_002196495.1	NZ_CP021846.1	Plasmid	Escherichia coli strain EC1515 plasmid pEC1515-2, complete sequence	E	219
GCF_002196495.1	NZ_CP021847.1	Plasmid	Escherichia coli strain EC1515 plasmid pEC1515-3, complete sequence	E	219
GCF_002201835.1	NZ_CP021879.1	Chromosome	Escherichia coli strain AR_0137 chromosome, complete genome	A	1284
GCF_002201835.1	NZ_CP021880.1	Plasmid	Escherichia coli strain AR_0137 plasmid tig00001069_pilon, complete sequence	A	1284
GCF_002201835.1	NZ_CP021881.1	Plasmid	Escherichia coli strain AR_0137 plasmid tig00001145_pilon, complete sequence	A	1284
GCF_002201835.1	NZ_CP021882.1	Plasmid	Escherichia coli strain AR_0137 plasmid tig00001287_pilon, complete sequence	A	1284
GCF_002202175.1	NZ_CP021935.1	Chromosome	Escherichia coli strain AR_0055 chromosome, complete genome	B2	131
GCF_002202175.1	NZ_CP021936.1	Plasmid	Escherichia coli strain AR_0055 plasmid unitig_2, complete sequence	B2	131
GCF_002202175.1	NZ_CP021937.1	Plasmid	Escherichia coli strain AR_0055 plasmid unitig_3j3rc_linear, complete sequence	B2	131
GCF_002202175.1	NZ_CP021938.1	Plasmid	Escherichia coli strain AR_0055 plasmid unitig_4, complete sequence	B2	131
GCF_002208865.2	NZ_CP022050.2	Chromosome	Escherichia coli O157 strain FDAARGOS_293 chromosome, complete genome	E	11
GCF_002208865.2	NZ_CP022051.2	Plasmid	Escherichia coli O157 strain FDAARGOS_293 plasmid unnamed1, complete sequence	E	11
GCF_002208865.2	NZ_CP022052.2	Plasmid	Escherichia coli O157 strain FDAARGOS_293 plasmid unnamed2, complete sequence	E	11
GCF_002209105.2	NZ_CP022086.2	Chromosome	Escherichia coli O104:H4 strain FDAARGOS_348 chromosome, complete genome	B1	678
GCF_002209105.2	NZ_CP022085.2	Plasmid	Escherichia coli O104:H4 strain FDAARGOS_348 plasmid unnamed1, complete sequence	B1	678
GCF_002209105.2	NZ_CP022087.2	Plasmid	Escherichia coli O104:H4 strain FDAARGOS_348 plasmid unnamed2, complete sequence	B1	678
GCF_002211725.1	NZ_CP022154.1	Chromosome	Escherichia coli strain ABWA45 chromosome, complete genome	A	635
GCF_002211725.1	NZ_CP022155.1	Plasmid	Escherichia coli strain ABWA45 plasmid pABWA45_1, complete sequence	A	635
GCF_002211725.1	NZ_CP022156.1	Plasmid	Escherichia coli strain ABWA45 plasmid pABWA45_2, complete sequence	A	635
GCF_002211725.1	NZ_CP022157.1	Plasmid	Escherichia coli strain ABWA45 plasmid pABWA45_3, complete sequence	A	635
GCF_002211725.1	NZ_CP022158.1	Plasmid	Escherichia coli strain ABWA45 plasmid pABWA45_4, complete sequence	A	635
GCF_002211725.1	NZ_CP022159.1	Plasmid	Escherichia coli strain ABWA45 plasmid pABWA45_5	A	635
GCF_002214205.1	NZ_CP022164.1	Chromosome	Escherichia coli strain M160133 chromosome, complete genome	F	1485
GCF_002214205.1	NZ_CP022165.1	Plasmid	Escherichia coli strain M160133 plasmid pM160133_p1, complete sequence	F	1485
GCF_002214205.1	NZ_CP022166.1	Plasmid	Escherichia coli strain M160133 plasmid pM160133_p2, complete sequence	F	1485
GCF_002214205.1	NZ_CP022167.1	Plasmid	Escherichia coli strain M160133 plasmid pM160133_p3, complete sequence	F	1485
GCF_002214745.2	NZ_CP016828.1	Chromosome	Escherichia coli strain FORC_043 chromosome, complete genome	B1	678
GCF_002214745.2	NZ_CP023552.1	Plasmid	Escherichia coli strain FORC_043 plasmid pFORC43, complete sequence	B1	678
GCF_002215095.1	NZ_CP011915.1	Chromosome	Escherichia coli strain PSUO2 chromosome, complete genome	B2	141
GCF_002215095.1	NZ_CP011916.1	Plasmid	Escherichia coli strain PSUO2 plasmid pPSUO2, complete sequence	B2	141
GCF_002220215.1	NZ_CP022393.1	Chromosome	Escherichia coli strain E62 chromosome, complete genome	B1	2521
GCF_002220265.1	NZ_CP016755.1	Chromosome	Escherichia coli strain FORC_044 chromosome, complete genome	E	11
GCF_002220265.1	NZ_CP018625.1	Plasmid	Escherichia coli strain FORC_044 plasmid pFORC44_1, complete sequence	E	11
GCF_002220265.1	NZ_CP018626.1	Plasmid	Escherichia coli strain FORC_044 plasmid pFORC44_2, complete sequence	E	11
GCF_002237305.1	NZ_CP012379.1	Chromosome	Escherichia coli strain PAR chromosome, complete genome	B2	1858
GCF_002237325.1	NZ_CP012380.1	Chromosome	Escherichia coli strain WAT chromosome, complete genome	B1	155
GCF_002246595.2	NZ_CP041110.1	Chromosome	Escherichia coli strain ECCTRSRTH03 chromosome, complete genome	A	34
GCF_002246595.2	NZ_CP041111.1	Plasmid	Escherichia coli strain ECCTRSRTH03 plasmid unnamed1, complete sequence	A	34
GCF_002246595.2	NZ_CP041112.1	Plasmid	Escherichia coli strain ECCTRSRTH03 plasmid unnamed2, complete sequence	A	34
GCF_002246595.2	NZ_CP041113.1	Plasmid	Escherichia coli strain ECCTRSRTH03 plasmid unnamed3, complete sequence	A	34
GCF_002246595.2	NZ_CP041114.1	Plasmid	Escherichia coli strain ECCTRSRTH03 plasmid unnamed4, complete sequence	A	34
GCF_002246595.2	NZ_CP041115.1	Plasmid	Escherichia coli strain ECCTRSRTH03 plasmid unnamed5, complete sequence	A	34
GCF_002246595.2	NZ_CP041116.1	Plasmid	Escherichia coli strain ECCTRSRTH03 plasmid unnamed6, complete sequence	A	34
GCF_002246595.2	NZ_CP041117.1	Plasmid	Escherichia coli strain ECCTRSRTH03 plasmid unnamed7, complete sequence	A	34
GCF_002246595.2	NZ_CP041118.1	Plasmid	Escherichia coli strain ECCTRSRTH03 plasmid unnamed8, complete sequence	A	34
GCF_002246595.2	NZ_CP041119.1	Plasmid	Escherichia coli strain ECCTRSRTH03 plasmid unnamed9, complete sequence	A	34
GCF_002246595.2	NZ_CP041120.1	Plasmid	Escherichia coli strain ECCTRSRTH03 plasmid unnamed10, complete sequence	A	34
GCF_002246595.2	NZ_CP041121.1	Plasmid	Escherichia coli strain ECCTRSRTH03 plasmid unnamed11, complete sequence	A	34
GCF_002249955.1	NZ_CP022689.1	Chromosome	Escherichia coli strain CDC#03-98 chromosome, complete genome	E	11
GCF_002249955.1	NZ_CP022688.1	Plasmid	Escherichia coli strain CDC#03-98 plasmid p0157, complete sequence	E	11
GCF_002269325.1	NZ_CP022912.1	Chromosome	Escherichia coli O6:H16 strain 2011EL-1370-2 chromosome, complete genome	A	4
GCF_002269325.1	NZ_CP022913.1	Plasmid	Escherichia coli O6:H16 strain 2011EL-1370-2 plasmid unnamed1, complete sequence	A	4
GCF_002269325.1	NZ_CP022914.1	Plasmid	Escherichia coli O6:H16 strain 2011EL-1370-2 plasmid unnamed2, complete sequence	A	4
GCF_002278115.2	NZ_CP023142.1	Chromosome	Escherichia coli strain CFSAN061770 chromosome, complete genome	D	69
GCF_002278115.2	NZ_CP023143.1	Plasmid	Escherichia coli strain CFSAN061770 plasmid pEGY1-MCR-1, complete sequence	D	69
GCF_002278115.2	NZ_CP023144.1	Plasmid	Escherichia coli strain CFSAN061770 plasmid pEGY2, complete sequence	D	69
GCF_002278115.2	NZ_CP023145.1	Plasmid	Escherichia coli strain CFSAN061770 plasmid pEGY3, complete sequence	D	69
GCF_002285755.1	NZ_CP021288.1	Chromosome	Escherichia coli strain PA45B chromosome, complete genome	B2	95
GCF_002285755.1	NZ_CP021289.1	Plasmid	Escherichia coli strain PA45B plasmid pPA45B, complete sequence	B2	95
GCF_002302315.1	NZ_CP023346.1	Chromosome	Escherichia coli strain ETEC-2265 chromosome, complete genome	B1	443
GCF_002302315.1	NZ_CP023347.1	Plasmid	Escherichia coli strain ETEC-2265 plasmid unnamed1, complete sequence	B1	443
GCF_002302315.1	NZ_CP023348.1	Plasmid	Escherichia coli strain ETEC-2265 plasmid unnamed2, complete sequence	B1	443
GCF_002302335.1	NZ_CP023349.1	Chromosome	Escherichia coli strain ETEC-2264 chromosome, complete genome	B1	5305
GCF_002302335.1	NZ_CP023350.1	Plasmid	Escherichia coli strain ETEC-2264 plasmid unnamed1, complete sequence	B1	5305
GCF_002302335.1	NZ_CP023351.1	Plasmid	Escherichia coli strain ETEC-2264 plasmid unnamed2, complete sequence	B1	5305
GCF_002302335.1	NZ_CP023352.1	Plasmid	Escherichia coli strain ETEC-2264 plasmid unnamed3, complete sequence	B1	5305
GCF_002310555.1	NZ_CP023359.1	Chromosome	Escherichia coli strain 1943 chromosome, complete genome	B1	539
GCF_002310555.1	NZ_CP023360.1	Plasmid	Escherichia coli strain 1943 plasmid p54, complete sequence	B1	539
GCF_002310555.1	NZ_CP023361.1	Plasmid	Escherichia coli strain 1943 plasmid p80, complete sequence	B1	539
GCF_002310555.1	NZ_CP023362.1	Plasmid	Escherichia coli strain 1943 plasmid p85, complete sequence	B1	539
GCF_002310575.1	NZ_CP023357.1	Chromosome	Escherichia coli strain 317 chromosome, complete genome	B2	127
GCF_002310575.1	NZ_CP023358.1	Plasmid	Escherichia coli strain 317 plasmid p100, complete sequence	B2	127
GCF_002310595.1	NZ_CP023364.1	Chromosome	Escherichia coli strain 144 chromosome, complete genome	D	38
GCF_002310595.1	NZ_CP023365.1	Plasmid	Escherichia coli strain 144 plasmid p92, complete sequence	D	38
GCF_002310595.1	NZ_CP023363.1	Plasmid	Escherichia coli strain 144 plasmid 134q, complete sequence	D	38
GCF_002310615.1	NZ_CP023386.1	Chromosome	Escherichia coli strain 1190 chromosome, complete genome	D	349
GCF_002310615.1	NZ_CP023387.1	Plasmid	Escherichia coli strain 1190 plasmid p86, complete sequence	D	349
GCF_002310635.1	NZ_CP023388.1	Chromosome	Escherichia coli strain 1105 chromosome, complete genome	B2	929
GCF_002310635.1	NZ_CP023389.1	Plasmid	Escherichia coli strain 1105 plasmid p74, complete sequence	B2	929
GCF_002310655.1	NZ_CP023353.1	Chromosome	Escherichia coli strain 746 chromosome, complete genome	D	963
GCF_002310655.1	NZ_CP023354.1	Plasmid	Escherichia coli strain 746 plasmid p62, complete sequence	D	963
GCF_002310655.1	NZ_CP023355.1	Plasmid	Escherichia coli strain 746 plasmid p72, complete sequence	D	963
GCF_002310655.1	NZ_CP023356.1	Plasmid	Escherichia coli strain 746 plasmid p95, complete sequence	D	963
GCF_002310675.1	NZ_CP023377.1	Chromosome	Escherichia coli strain 127 chromosome, complete genome	A	46
GCF_002310675.1	NZ_CP023379.1	Plasmid	Escherichia coli strain 127 plasmid p39, complete sequence	A	46
GCF_002310675.1	NZ_CP023380.1	Plasmid	Escherichia coli strain 127 plasmid p43, complete sequence	A	46
GCF_002310675.1	NZ_CP023381.1	Plasmid	Escherichia coli strain 127 plasmid p91, complete sequence	A	46
GCF_002310675.1	NZ_CP023382.1	Plasmid	Escherichia coli strain 127 plasmid p95, complete sequence	A	46
GCF_002310675.1	NZ_CP023378.1	Plasmid	Escherichia coli strain 127 plasmid p123, complete sequence	A	46
GCF_002310695.1	NZ_CP023366.1	Chromosome	Escherichia coli strain 1428 chromosome, complete genome	F	648
GCF_002310695.1	NZ_CP023368.1	Plasmid	Escherichia coli strain 1428 plasmid p48, complete sequence	F	648
GCF_002310695.1	NZ_CP023369.1	Plasmid	Escherichia coli strain 1428 plasmid p66, complete sequence	F	648
GCF_002310695.1	NZ_CP023370.1	Plasmid	Escherichia coli strain 1428 plasmid p96, complete sequence	F	648
GCF_002310695.1	NZ_CP023367.1	Plasmid	Escherichia coli strain 1428 plasmid p111, complete sequence	F	648
GCF_002310715.1	NZ_CP023383.1	Chromosome	Escherichia coli strain 1223 chromosome, complete genome	A	744
GCF_002310715.1	NZ_CP023385.1	Plasmid	Escherichia coli strain 1223 plasmid p87, complete sequence	A	744
GCF_002310715.1	NZ_CP023384.1	Plasmid	Escherichia coli strain 1223 plasmid p147, complete sequence	A	744
GCF_002310735.1	NZ_CP023371.1	Chromosome	Escherichia coli strain 1283 chromosome, complete genome	A	10
GCF_002310735.1	NZ_CP023374.1	Plasmid	Escherichia coli strain 1283 plasmid p3, complete sequence	A	10
GCF_002310735.1	NZ_CP023375.1	Plasmid	Escherichia coli strain 1283 plasmid p7, complete sequence	A	10
GCF_002310735.1	NZ_CP023373.1	Plasmid	Escherichia coli strain 1283 plasmid p31, complete sequence	A	10
GCF_002310735.1	NZ_CP023376.1	Plasmid	Escherichia coli strain 1283 plasmid p92, complete sequence	A	10
GCF_002310735.1	NZ_CP023372.1	Plasmid	Escherichia coli strain 1283 plasmid p109, complete sequence	A	10
GCF_002357875.1	NZ_AP017620.1	Chromosome	Escherichia coli strain MRY15-131 chromosome, complete genome	F	457
GCF_002357875.1	NZ_AP017621.1	Plasmid	Escherichia coli strain MRY15-131 plasmid pMRY15-131_1, complete sequence	F	457
GCF_002357875.1	NZ_AP017622.1	Plasmid	Escherichia coli strain MRY15-131 plasmid pMRY15-131_2, complete sequence	F	457
GCF_002357895.1	NZ_AP017617.1	Chromosome	Escherichia coli strain MRY15-117 chromosome, complete genome	F	457
GCF_002357895.1	NZ_AP017618.1	Plasmid	Escherichia coli strain MRY15-117 plasmid pMRY15-117_1, complete sequence	F	457
GCF_002357895.1	NZ_AP017619.1	Plasmid	Escherichia coli strain MRY15-117 plasmid pMRY15-117_2, complete sequence	F	457
GCF_002357915.1	NZ_AP017610.1	Chromosome	Escherichia coli strain 20Ec-P-124 chromosome, complete genome	G	117
GCF_002357915.1	NZ_AP017611.1	Plasmid	Escherichia coli strain 20Ec-P-124 plasmid pMRY16-002_1, complete sequence	G	117
GCF_002357915.1	NZ_AP017612.1	Plasmid	Escherichia coli strain 20Ec-P-124 plasmid pMRY16-002_2, complete sequence	G	117
GCF_002357915.1	NZ_AP017613.1	Plasmid	Escherichia coli strain 20Ec-P-124 plasmid pMRY16-002_3, complete sequence	G	117
GCF_002357915.1	NZ_AP017614.1	Plasmid	Escherichia coli strain 20Ec-P-124 plasmid pMRY16-002_4, complete sequence	G	117
GCF_002357915.1	NZ_AP017615.1	Plasmid	Escherichia coli strain 20Ec-P-124 plasmid pMRY16-002_5, complete sequence	G	117
GCF_002357915.1	NZ_AP017616.1	Plasmid	Escherichia coli strain 20Ec-P-124 plasmid pMRY16-002_6, complete sequence	G	117
GCF_002393365.1	NZ_CP023535.1	Chromosome	Escherichia coli strain FDAARGOS_403 chromosome, complete genome	B1	678
GCF_002393365.1	NZ_CP023534.1	Plasmid	Escherichia coli strain FDAARGOS_403 plasmid unnamed1, complete sequence	B1	678
GCF_002393365.1	NZ_CP023533.1	Plasmid	Escherichia coli strain FDAARGOS_403 plasmid unnamed2, complete sequence	B1	678
GCF_002393365.1	NZ_CP023532.1	Plasmid	Escherichia coli strain FDAARGOS_403 plasmid unnamed3, complete sequence	B1	678
GCF_002393465.1	NZ_CP023531.1	Chromosome	Escherichia coli strain FDAARGOS_401 chromosome, complete genome	B1	678
GCF_002393465.1	NZ_CP023530.1	Plasmid	Escherichia coli strain FDAARGOS_401 plasmid unnamed, complete sequence	B1	678
GCF_002494365.2	NZ_CP030919.1	Chromosome	Escherichia coli strain KL53 chromosome, complete genome	A	1434
GCF_002494365.2	NZ_CP030920.1	Plasmid	Escherichia coli strain KL53 plasmid pKL53-L, complete sequence	A	1434
GCF_002494365.2	NZ_CP030921.1	Plasmid	Escherichia coli strain KL53 plasmid pKL53-M, complete sequence	A	1434
GCF_002494365.2	NZ_CP030922.1	Plasmid	Escherichia coli strain KL53 plasmid pKL53-S, complete sequence	A	1434
GCF_002587005.1	NZ_CP023815.1	Chromosome	Escherichia coli strain IMT16316 chromosome, complete genome	F	648
GCF_002587005.1	NZ_CP023816.1	Plasmid	Escherichia coli strain IMT16316 plasmid pEcIMT16316, complete sequence	F	648
GCF_002589795.1	NZ_CP023899.1	Chromosome	Escherichia coli strain FDAARGOS_433 chromosome, complete genome	C	410
GCF_002589795.1	NZ_CP023903.1	Plasmid	Escherichia coli strain FDAARGOS_433 plasmid unnamed1, complete sequence	C	410
GCF_002589795.1	NZ_CP023895.1	Plasmid	Escherichia coli strain FDAARGOS_433 plasmid unnamed2, complete sequence	C	410
GCF_002589795.1	NZ_CP023896.1	Plasmid	Escherichia coli strain FDAARGOS_433 plasmid unnamed3, complete sequence	C	410
GCF_002589795.1	NZ_CP023897.1	Plasmid	Escherichia coli strain FDAARGOS_433 plasmid unnamed4, complete sequence	C	410
GCF_002589795.1	NZ_CP023905.1	Plasmid	Escherichia coli strain FDAARGOS_433 plasmid unnamed5, complete sequence	C	410
GCF_002589795.1	NZ_CP023900.1	Plasmid	Escherichia coli strain FDAARGOS_433 plasmid unnamed6, complete sequence	C	410
GCF_002589795.1	NZ_CP023898.1	Plasmid	Escherichia coli strain FDAARGOS_433 plasmid unnamed7, complete sequence	C	410
GCF_002589795.1	NZ_CP023904.1	Plasmid	Escherichia coli strain FDAARGOS_433 plasmid unnamed8, complete sequence	C	410
GCF_002589795.1	NZ_CP023902.1	Plasmid	Escherichia coli strain FDAARGOS_433 plasmid unnamed9, complete sequence	C	410
GCF_002589795.1	NZ_CP023901.1	Plasmid	Escherichia coli strain FDAARGOS_433 plasmid unnamed10, complete sequence	C	410
GCF_002591135.1	NZ_CP023960.1	Chromosome	Escherichia coli strain FDAARGOS_448 chromosome, complete genome	D	405
GCF_002591135.1	NZ_CP023959.1	Plasmid	Escherichia coli strain FDAARGOS_448 plasmid unnamed1, complete sequence	D	405
GCF_002591135.1	NZ_CP023961.1	Plasmid	Escherichia coli strain FDAARGOS_448 plasmid unnamed2, complete sequence	D	405
GCF_002591135.1	NZ_CP023957.1	Plasmid	Escherichia coli strain FDAARGOS_448 plasmid unnamed3, complete sequence	D	405
GCF_002591135.1	NZ_CP023958.1	Plasmid	Escherichia coli strain FDAARGOS_448 plasmid unnamed4, complete sequence	D	405
GCF_002716885.1	NZ_CP015244.1	Chromosome	Escherichia coli O91 str. RM7190 chromosome, complete genome	B1	442
GCF_002716885.1	NZ_CP015245.1	Plasmid	Escherichia coli O91 str. RM7190 plasmid pRM7190-1, complete sequence	B1	442
GCF_002716885.1	NZ_CP015246.1	Plasmid	Escherichia coli O91 str. RM7190 plasmid pRM7190-2, complete sequence	B1	442
GCF_002741175.1	NZ_CP024228.1	Chromosome	Escherichia coli O25:NM strain 2014EL-1343-2 chromosome, complete genome	A	1312
GCF_002741175.1	NZ_CP024229.1	Plasmid	Escherichia coli O25:NM strain 2014EL-1343-2 plasmid unnamed1	A	1312
GCF_002741175.1	NZ_CP024230.1	Plasmid	Escherichia coli O25:NM strain 2014EL-1343-2 plasmid unnamed2	A	1312
GCF_002741175.1	NZ_CP024231.1	Plasmid	Escherichia coli O25:NM strain 2014EL-1343-2 plasmid unnamed3, complete sequence	A	1312
GCF_002741195.1	NZ_CP024232.1	Chromosome	Escherichia coli O6:H16 strain 2014EL-1346-6 chromosome, complete genome	A	4
GCF_002741195.1	NZ_CP024233.1	Plasmid	Escherichia coli O6:H16 strain 2014EL-1346-6 plasmid unnamed1	A	4
GCF_002741195.1	NZ_CP024234.1	Plasmid	Escherichia coli O6:H16 strain 2014EL-1346-6 plasmid unnamed2	A	4
GCF_002741195.1	NZ_CP024235.1	Plasmid	Escherichia coli O6:H16 strain 2014EL-1346-6 plasmid unnamed3, complete sequence	A	4
GCF_002741195.1	NZ_CP024236.1	Plasmid	Escherichia coli O6:H16 strain 2014EL-1346-6 plasmid unnamed4, complete sequence	A	4
GCF_002741195.1	NZ_CP024237.1	Plasmid	Escherichia coli O6:H16 strain 2014EL-1346-6 plasmid unnamed5, complete sequence	A	4
GCF_002741215.1	NZ_CP024239.1	Chromosome	Escherichia coli O15:H11 strain 90-9272 chromosome, complete genome	A	48
GCF_002741215.1	NZ_CP024238.1	Plasmid	Escherichia coli O15:H11 strain 90-9272 plasmid unnamed	A	48
GCF_002741255.1	NZ_CP024240.1	Chromosome	Escherichia coli O114:H49 strain 90-9280 chromosome, complete genome	B1	5305
GCF_002741255.1	NZ_CP024241.1	Plasmid	Escherichia coli O114:H49 strain 90-9280 plasmid unnamed1	B1	5305
GCF_002741255.1	NZ_CP024242.1	Plasmid	Escherichia coli O114:H49 strain 90-9280 plasmid unnamed2, complete sequence	B1	5305
GCF_002741295.1	NZ_CP024256.1	Chromosome	Escherichia coli strain ATCC 43886 chromosome, complete genome	A	1312
GCF_002741295.1	NZ_CP024254.1	Plasmid	Escherichia coli strain ATCC 43886 plasmid unnamed1, complete sequence	A	1312
GCF_002741295.1	NZ_CP024255.1	Plasmid	Escherichia coli strain ATCC 43886 plasmid unnamed2, complete sequence	A	1312
GCF_002741315.1	NZ_CP024257.1	Chromosome	Escherichia coli O25:H16 strain F5505-C1 chromosome, complete genome	A	1312
GCF_002741315.1	NZ_CP024258.1	Plasmid	Escherichia coli O25:H16 strain F5505-C1 plasmid unnamed1, complete sequence	A	1312
GCF_002741315.1	NZ_CP024259.1	Plasmid	Escherichia coli O25:H16 strain F5505-C1 plasmid unnamed2, complete sequence	A	1312
GCF_002741335.1	NZ_CP024260.1	Chromosome	Escherichia coli strain F5656C1 chromosome, complete genome	A	4
GCF_002741335.1	NZ_CP024261.1	Plasmid	Escherichia coli strain F5656C1 plasmid unnamed1, complete sequence	A	4
GCF_002741335.1	NZ_CP024262.1	Plasmid	Escherichia coli strain F5656C1 plasmid unnamed2, complete sequence	A	4
GCF_002741355.1	NZ_CP024278.1	Chromosome	Escherichia coli strain ATCC 43896 chromosome, complete genome	B1	7256
GCF_002741355.1	NZ_CP024279.1	Plasmid	Escherichia coli strain ATCC 43896 plasmid unnamed1	B1	7256
GCF_002741355.1	NZ_CP024280.1	Plasmid	Escherichia coli strain ATCC 43896 plasmid unnamed2	B1	7256
GCF_002741355.1	NZ_CP024281.1	Plasmid	Escherichia coli strain ATCC 43896 plasmid unnamed3, complete sequence	B1	7256
GCF_002741435.1	NZ_CP024223.1	Chromosome	Escherichia coli O169:H41 strain 2014EL-1345-2 chromosome, complete genome	E	182
GCF_002741435.1	NZ_CP024224.1	Plasmid	Escherichia coli O169:H41 strain 2014EL-1345-2 plasmid unnamed1	E	182
GCF_002741435.1	NZ_CP024225.1	Plasmid	Escherichia coli O169:H41 strain 2014EL-1345-2 plasmid unnamed2	E	182
GCF_002741435.1	NZ_CP024226.1	Plasmid	Escherichia coli O169:H41 strain 2014EL-1345-2 plasmid unnamed3	E	182
GCF_002741435.1	NZ_CP024227.1	Plasmid	Escherichia coli O169:H41 strain 2014EL-1345-2 plasmid unnamed4, complete sequence	E	182
GCF_002741455.1	NZ_CP024243.1	Chromosome	Escherichia coli O128:H27 strain 90-9281 chromosome, complete genome	B1	58
GCF_002741455.1	NZ_CP024244.1	Plasmid	Escherichia coli O128:H27 strain 90-9281 plasmid unnamed, complete sequence	B1	58
GCF_002741475.1	NZ_CP024245.1	Chromosome	Escherichia coli O27:H7 strain B4103-1 chromosome, complete genome	B1	316
GCF_002741475.1	NZ_CP024246.1	Plasmid	Escherichia coli O27:H7 strain B4103-1 plasmid unnamed1	B1	316
GCF_002741475.1	NZ_CP024247.1	Plasmid	Escherichia coli O27:H7 strain B4103-1 plasmid unnamed2	B1	316
GCF_002741475.1	NZ_CP024248.1	Plasmid	Escherichia coli O27:H7 strain B4103-1 plasmid unnamed3, complete sequence	B1	316
GCF_002741495.1	NZ_CP024263.1	Chromosome	Escherichia coli O169:H41 strain F6326-C1 chromosome, complete genome	E	182
GCF_002741495.1	NZ_CP024264.1	Plasmid	Escherichia coli O169:H41 strain F6326-C1 plasmid unnamed1	E	182
GCF_002741495.1	NZ_CP024265.1	Plasmid	Escherichia coli O169:H41 strain F6326-C1 plasmid unnamed2, complete sequence	E	182
GCF_002741515.1	NZ_CP024266.1	Chromosome	Escherichia coli O6:H16 strain F6699 chromosome, complete genome	A	2353
GCF_002741515.1	NZ_CP024267.1	Plasmid	Escherichia coli O6:H16 strain F6699 plasmid unnamed1	A	2353
GCF_002741515.1	NZ_CP024268.1	Plasmid	Escherichia coli O6:H16 strain F6699 plasmid unnamed2	A	2353
GCF_002741535.1	NZ_CP024269.1	Chromosome	Escherichia coli strain F8111-1SC3 chromosome, complete genome	E	182
GCF_002741535.1	NZ_CP024270.1	Plasmid	Escherichia coli strain F8111-1SC3 plasmid unnamed1	E	182
GCF_002741535.1	NZ_CP024271.1	Plasmid	Escherichia coli strain F8111-1SC3 plasmid unnamed2	E	182
GCF_002741535.1	NZ_CP024272.1	Plasmid	Escherichia coli strain F8111-1SC3 plasmid unnamed3, complete sequence	E	182
GCF_002741555.1	NZ_CP024273.1	Chromosome	Escherichia coli strain F9792 chromosome, complete genome	E	182
GCF_002741555.1	NZ_CP024274.1	Plasmid	Escherichia coli strain F9792 plasmid unnamed, complete sequence	E	182
GCF_002741575.1	NZ_CP024275.1	Chromosome	Escherichia coli O6:H16 strain M9682-C1 chromosome, complete genome	A	4
GCF_002741575.1	NZ_CP024276.1	Plasmid	Escherichia coli O6:H16 strain M9682-C1 plasmid unnamed1	A	4
GCF_002741575.1	NZ_CP024277.1	Plasmid	Escherichia coli O6:H16 strain M9682-C1 plasmid unnamed2, complete sequence	A	4
GCF_002741595.1	NZ_CP024289.1	Chromosome	Escherichia coli O178:H19 strain 2012C-4431 chromosome, complete genome	B1	-
GCF_002741595.1	NZ_CP024290.1	Plasmid	Escherichia coli O178:H19 strain 2012C-4431 plasmid unnamed1, complete sequence	B1	-
GCF_002741595.1	NZ_CP024291.1	Plasmid	Escherichia coli O178:H19 strain 2012C-4431 plasmid unnamed2, complete sequence	B1	-
GCF_002741595.1	NZ_CP024292.1	Plasmid	Escherichia coli O178:H19 strain 2012C-4431 plasmid unnamed3, complete sequence	B1	-
GCF_002761835.1	NZ_CP024090.1	Chromosome	Escherichia coli strain WG5 chromosome, complete genome	A	1721
GCF_002763515.2	NZ_CP024650.2	Chromosome	Escherichia coli strain BH100 substr. MG2014 chromosome, complete genome	B2	127
GCF_002763515.2	NZ_CP024651.1	Plasmid	Escherichia coli strain BH100 substr. MG2014 plasmid pAp, complete sequence	B2	127
GCF_002763515.2	NZ_CP024652.2	Plasmid	Escherichia coli strain BH100 substr. MG2014 plasmid pBH100-1, complete sequence	B2	127
GCF_002763995.1	NZ_CP024720.1	Chromosome	Escherichia coli isolate NQ3 chromosome, complete genome	B2	131
GCF_002763995.1	NZ_CP024721.1	Plasmid	Escherichia coli isolate NQ3 plasmid p1NQ3, complete sequence	B2	131
GCF_002763995.1	NZ_CP024722.1	Plasmid	Escherichia coli isolate NQ3 plasmid p2NQ3, complete sequence	B2	131
GCF_002764015.1	NZ_CP024717.1	Chromosome	Escherichia coli strain LS4 chromosome, complete genome	B2	131
GCF_002764015.1	NZ_CP024718.1	Plasmid	Escherichia coli strain LS4 plasmid p1LS4, complete sequence	B2	131
GCF_002764015.1	NZ_CP024719.1	Plasmid	Escherichia coli strain LS4 plasmid p2LS4, complete sequence	B2	131
GCF_002786655.1	NZ_CP024830.1	Chromosome	Escherichia coli strain CREC-532 chromosome, complete genome	A	167
GCF_002786655.1	NZ_CP024831.1	Plasmid	Escherichia coli strain CREC-532 plasmid pCREC-532_1, complete sequence	A	167
GCF_002786655.1	NZ_CP024832.1	Plasmid	Escherichia coli strain CREC-532 plasmid pCREC-532_2, complete sequence	A	167
GCF_002786655.1	NZ_CP024833.1	Plasmid	Escherichia coli strain CREC-532 plasmid pCREC-532_3, complete sequence	A	167
GCF_002787215.1	NZ_CP024851.1	Chromosome	Escherichia coli strain AR_0006 chromosome, complete genome	D	405
GCF_002787215.1	NZ_CP024852.1	Plasmid	Escherichia coli strain AR_0006 plasmid tig00000164, complete sequence	D	405
GCF_002787215.1	NZ_CP024853.1	Plasmid	Escherichia coli strain AR_0006 plasmid tig00000176, complete sequence	D	405
GCF_002787215.1	NZ_CP024854.1	Plasmid	Escherichia coli strain AR_0006 plasmid tig00000311, complete sequence	D	405
GCF_002787315.1	NZ_CP024859.1	Chromosome	Escherichia coli strain AR_0014 chromosome, complete genome	A	167
GCF_002787315.1	NZ_CP024860.1	Plasmid	Escherichia coli strain AR_0014 plasmid unitig_1_pilon, complete sequence	A	167
GCF_002787315.1	NZ_CP024861.1	Plasmid	Escherichia coli strain AR_0014 plasmid unitig_2_pilon, complete sequence	A	167
GCF_002787545.1	NZ_CP024815.1	Chromosome	Escherichia coli strain CREC-629 chromosome, complete genome	A	167
GCF_002787545.1	NZ_CP024816.1	Plasmid	Escherichia coli strain CREC-629 plasmid pCREC-629_1, complete sequence	A	167
GCF_002787545.1	NZ_CP024817.1	Plasmid	Escherichia coli strain CREC-629 plasmid pCREC-629_2, complete sequence	A	167
GCF_002787545.1	NZ_CP024818.1	Plasmid	Escherichia coli strain CREC-629 plasmid pCREC-629_3, complete sequence	A	167
GCF_002787645.1	NZ_CP024826.1	Chromosome	Escherichia coli strain CREC-544 chromosome, complete genome	F	457
GCF_002787645.1	NZ_CP024827.1	Plasmid	Escherichia coli strain CREC-544 plasmid pCREC-544_1, complete sequence	F	457
GCF_002787645.1	NZ_CP024828.1	Plasmid	Escherichia coli strain CREC-544 plasmid pCREC-544_2, complete sequence	F	457
GCF_002787645.1	NZ_CP024829.1	Plasmid	Escherichia coli strain CREC-544 plasmid pCREC-544_3, complete sequence	F	457
GCF_002787935.1	NZ_CP024821.1	Chromosome	Escherichia coli strain CREC-591 chromosome, complete genome	B1	101
GCF_002787935.1	NZ_CP024822.1	Plasmid	Escherichia coli strain CREC-591 plasmid pCREC-591_1, complete sequence	B1	101
GCF_002787935.1	NZ_CP024823.1	Plasmid	Escherichia coli strain CREC-591 plasmid pCREC-591_2, complete sequence	B1	101
GCF_002787935.1	NZ_CP024824.1	Plasmid	Escherichia coli strain CREC-591 plasmid pCREC-591_3, complete sequence	B1	101
GCF_002787935.1	NZ_CP024825.1	Plasmid	Escherichia coli strain CREC-591 plasmid pCREC-591_4, complete sequence	B1	101
GCF_002788115.1	NZ_CP024862.1	Chromosome	Escherichia coli strain AR_0015 chromosome, complete genome	D	405
GCF_002788115.1	NZ_CP024863.1	Plasmid	Escherichia coli strain AR_0015 plasmid unitig_1_pilon, complete sequence	D	405
GCF_002788115.1	NZ_CP024864.1	Plasmid	Escherichia coli strain AR_0015 plasmid unitig_2_pilon, complete sequence	D	405
GCF_002788115.1	NZ_CP024865.1	Plasmid	Escherichia coli strain AR_0015 plasmid unitig_3_pilon, complete sequence	D	405
GCF_002788295.1	NZ_CP024855.1	Chromosome	Escherichia coli strain AR_0011 chromosome, complete genome	A	167
GCF_002788295.1	NZ_CP024856.1	Plasmid	Escherichia coli strain AR_0011 plasmid tig00001011_pilon, complete sequence	A	167
GCF_002788295.1	NZ_CP024857.1	Plasmid	Escherichia coli strain AR_0011 plasmid tig00001069_pilon, complete sequence	A	167
GCF_002788295.1	NZ_CP024858.1	Plasmid	Escherichia coli strain AR_0011 plasmid tig00013784_pilon, complete sequence	A	167
GCF_002796445.1	NZ_CP024889.1	Chromosome	Escherichia coli strain AR_0019 chromosome, complete genome	B1	448
GCF_002796445.1	NZ_CP024888.1	Plasmid	Escherichia coli strain AR_0019 plasmid tig00000138_pilon, complete sequence	B1	448
GCF_002796585.1	NZ_CP024886.1	Chromosome	Escherichia coli strain AR_0017 chromosome, complete genome	B2	144
GCF_002796585.1	NZ_CP024887.1	Plasmid	Escherichia coli strain AR_0017 plasmid unitig_1_pilon, complete sequence	B2	144
GCF_002803805.1	NZ_CP024978.1	Chromosome	Escherichia coli strain CV839-15 chromosome, complete genome	B1	764
GCF_002803805.1	NZ_CP024975.1	Plasmid	Escherichia coli strain CV839-15 plasmid pCV839-15-p1, complete sequence	B1	764
GCF_002803805.1	NZ_CP024976.1	Plasmid	Escherichia coli strain CV839-15 plasmid pCV839-15-p2, complete sequence	B1	764
GCF_002803805.1	NZ_CP024977.1	Plasmid	Escherichia coli strain CV839-15 plasmid pCV839-15-p3, complete sequence	B1	764
GCF_002803905.1	NZ_CP024801.1	Chromosome	Escherichia coli strain AMA1167 chromosome, complete genome	C	410
GCF_002803905.1	NZ_CP024802.1	Plasmid	Escherichia coli strain AMA1167 plasmid pAMA1167-3, complete sequence	C	410
GCF_002803905.1	NZ_CP024803.1	Plasmid	Escherichia coli strain AMA1167 plasmid pAMA1167-4, complete sequence	C	410
GCF_002803905.1	NZ_CP024804.1	Plasmid	Escherichia coli strain AMA1167 plasmid pAMA1167-5, complete sequence	C	410
GCF_002803905.1	NZ_CP024805.1	Plasmid	Escherichia coli strain AMA1167 plasmid pAMA1167-NDM-5, complete sequence	C	410
GCF_002803905.1	NZ_CP024806.1	Plasmid	Escherichia coli strain AMA1167 plasmid pAMA1167-OXA-181, complete sequence	C	410
GCF_002811555.3	NZ_CP027205.2	Chromosome	Escherichia coli strain WCHEC025943 chromosome, complete genome	C	410
GCF_002811555.3	NZ_CP027199.1	Plasmid	Escherichia coli strain WCHEC025943 plasmid p1_025943, complete sequence	C	410
GCF_002811555.3	NZ_CP027202.2	Plasmid	Escherichia coli strain WCHEC025943 plasmid pMCR1_025943, complete sequence	C	410
GCF_002811555.3	NZ_CP027200.1	Plasmid	Escherichia coli strain WCHEC025943 plasmid p2_025943, complete sequence	C	410
GCF_002811555.3	NZ_CP027201.2	Plasmid	Escherichia coli strain WCHEC025943 plasmid p3_025943, complete sequence	C	410
GCF_002811555.3	NZ_CP027203.2	Plasmid	Escherichia coli strain WCHEC025943 plasmid pMCR3_025943, complete sequence	C	410
GCF_002811555.3	NZ_CP027204.2	Plasmid	Escherichia coli strain WCHEC025943 plasmid pNDM5_025943, complete sequence	C	410
GCF_002812545.1	NZ_CP025048.1	Chromosome	Escherichia coli strain SC516 chromosome, complete genome	A	48
GCF_002843685.1	NZ_CP025268.1	Chromosome	Escherichia coli str. K-12 substr. MG1655 strain K-12 chromosome, complete genome	A	10
GCF_002844165.1	NZ_CP022407.1	Chromosome	Escherichia coli O121:H19 strain 16-9255 chromosome, complete genome	B1	655
GCF_002844165.1	NZ_CP022408.1	Plasmid	Escherichia coli O121:H19 strain 16-9255 plasmid punamed1, complete sequence	B1	655
GCF_002844685.1	NZ_CP025328.1	Chromosome	Escherichia coli strain ExPEC XM chromosome, complete genome	B2	95
GCF_002844685.1	NZ_CP025329.1	Plasmid	Escherichia coli strain ExPEC XM plasmid unnamed	B2	95
GCF_002846135.1	NZ_CP025401.1	Chromosome	Escherichia coli strain MS8345 chromosome, complete genome	B2	95
GCF_002846135.1	NZ_CP025402.1	Plasmid	Escherichia coli strain MS8345 plasmid pMS8345A, complete sequence	B2	95
GCF_002846135.1	NZ_CP025403.1	Plasmid	Escherichia coli strain MS8345 plasmid pMS8345B, complete sequence	B2	95
GCF_002848225.1	NZ_CP025520.1	Chromosome	Escherichia coli strain DH5alpha chromosome, complete genome	A	1060
GCF_002850675.4	NZ_CP025950.3	Chromosome	Escherichia coli strain SCEC020023 chromosome, complete genome	A	617
GCF_002850675.4	NZ_CP025945.2	Plasmid	Escherichia coli strain SCEC020023 plasmid p1_020023, complete sequence	A	617
GCF_002850675.4	NZ_CP025946.1	Plasmid	Escherichia coli strain SCEC020023 plasmid p2_020023, complete sequence	A	617
GCF_002850675.4	NZ_CP025947.3	Plasmid	Escherichia coli strain SCEC020023 plasmid p3_020023, complete sequence	A	617
GCF_002850675.4	NZ_CP025944.3	Plasmid	Escherichia coli strain SCEC020023 plasmid pOXA10_020023, complete sequence	A	617
GCF_002850675.4	NZ_CP025948.1	Plasmid	Escherichia coli strain SCEC020023 plasmid pNDM21_020023, complete sequence	A	617
GCF_002850675.4	NZ_CP025949.1	Plasmid	Escherichia coli strain SCEC020023 plasmid pCTXM55_020023, complete sequence	A	617
GCF_002853655.1	NZ_CP024134.1	Chromosome	Escherichia coli strain 14EC017 chromosome, complete genome	A	301
GCF_002853655.1	NZ_CP024135.1	Plasmid	Escherichia coli strain 14EC017 plasmid p14EC017a, complete sequence	A	301
GCF_002853655.1	NZ_CP024136.1	Plasmid	Escherichia coli strain 14EC017 plasmid p14EC017b, complete sequence	A	301
GCF_002853655.1	NZ_CP024137.1	Plasmid	Escherichia coli strain 14EC017 plasmid p14EC017c, complete sequence	A	301
GCF_002853715.1	NZ_CP024138.1	Chromosome	Escherichia coli strain 14EC020 chromosome, complete genome	G	117
GCF_002853715.1	NZ_CP024139.1	Plasmid	Escherichia coli strain 14EC020 plasmid p14EC020a, complete sequence	G	117
GCF_002853715.1	NZ_CP024140.1	Plasmid	Escherichia coli strain 14EC020 plasmid p14EC020b, complete sequence	G	117
GCF_002853805.1	NZ_CP024141.1	Chromosome	Escherichia coli strain 14EC029 chromosome, complete genome	C	88
GCF_002853805.1	NZ_CP024142.1	Plasmid	Escherichia coli strain 14EC029 plasmid p14EC029a, complete sequence	C	88
GCF_002853805.1	NZ_CP024143.1	Plasmid	Escherichia coli strain 14EC029 plasmid p14EC029b, complete sequence	C	88
GCF_002853805.1	NZ_CP024144.1	Plasmid	Escherichia coli strain 14EC029 plasmid p14EC029c, complete sequence	C	88
GCF_002853805.1	NZ_CP024145.1	Plasmid	Escherichia coli strain 14EC029 plasmid p14EC029d, complete sequence	C	88
GCF_002853805.1	NZ_CP024146.1	Plasmid	Escherichia coli strain 14EC029 plasmid p14EC029e, complete sequence	C	88
GCF_002853965.1	NZ_CP024155.1	Chromosome	Escherichia coli strain 14EC047 chromosome, complete genome	B1	-
GCF_002853965.1	NZ_CP024156.1	Plasmid	Escherichia coli strain 14EC047 plasmid p14EC047a, complete sequence	B1	-
GCF_002853965.1	NZ_CP024157.1	Plasmid	Escherichia coli strain 14EC047 plasmid p14EC047b, complete sequence	B1	-
GCF_002853965.1	NZ_CP024158.1	Plasmid	Escherichia coli strain 14EC047 plasmid p14EC047c, complete sequence	B1	-
GCF_002854065.1	NZ_CP024147.1	Chromosome	Escherichia coli strain 14EC033 chromosome, complete genome	E	2064
GCF_002854065.1	NZ_CP024148.1	Plasmid	Escherichia coli strain 14EC033 plasmid p14EC033a, complete sequence	E	2064
GCF_002854065.1	NZ_CP024149.1	Plasmid	Escherichia coli strain 14EC033 plasmid p14EC033b, complete sequence	E	2064
GCF_002854065.1	NZ_CP024150.1	Plasmid	Escherichia coli strain 14EC033 plasmid p14EC033c, complete sequence	E	2064
GCF_002854065.1	NZ_CP024151.1	Plasmid	Escherichia coli strain 14EC033 plasmid p14EC033d, complete sequence	E	2064
GCF_002854065.1	NZ_CP024152.1	Plasmid	Escherichia coli strain 14EC033 plasmid p14EC033e, complete sequence	E	2064
GCF_002854065.1	NZ_CP024153.1	Plasmid	Escherichia coli strain 14EC033 plasmid p14EC033f, complete sequence	E	2064
GCF_002854065.1	NZ_CP024154.1	Plasmid	Escherichia coli strain 14EC033 plasmid p14EC033g, complete sequence	E	2064
GCF_002855325.1	NZ_CP024127.1	Chromosome	Escherichia coli strain 14EC001 chromosome, complete genome	A	793
GCF_002855325.1	NZ_CP024128.1	Plasmid	Escherichia coli strain 14EC001 plasmid p14EC001a, complete sequence	A	793
GCF_002855325.1	NZ_CP024129.1	Plasmid	Escherichia coli strain 14EC001 plasmid p14EC001b, complete sequence	A	793
GCF_002855325.1	NZ_CP024130.1	Plasmid	Escherichia coli strain 14EC001 plasmid p14EC001c, complete sequence	A	793
GCF_002855415.1	NZ_CP024131.1	Chromosome	Escherichia coli strain 14EC007 chromosome, complete genome	A	301
GCF_002855415.1	NZ_CP024132.1	Plasmid	Escherichia coli strain 14EC007 plasmid p14EC007a, complete sequence	A	301
GCF_002855415.1	NZ_CP024133.1	Plasmid	Escherichia coli strain 14EC007 plasmid p14EC007b, complete sequence	A	301
GCF_002859105.1	NZ_CP025251.1	Chromosome	Escherichia coli strain BH100 substr. MG2017 chromosome, complete genome	B2	127
GCF_002859105.1	NZ_CP025252.1	Plasmid	Escherichia coli strain BH100 substr. MG2017 plasmid pApR, complete sequence	B2	127
GCF_002859105.1	NZ_CP025253.1	Plasmid	Escherichia coli strain BH100 substr. MG2017 plasmid pBH100-1, complete sequence	B2	127
GCF_002860085.1	NZ_CP019051.1	Chromosome	Escherichia coli strain CRE1540 chromosome, complete genome	B1	156
GCF_002860085.1	NZ_CP019052.1	Plasmid	Escherichia coli strain CRE1540 plasmid p1540-1, complete sequence	B1	156
GCF_002860085.1	NZ_CP019053.1	Plasmid	Escherichia coli strain CRE1540 plasmid p1540-2, complete sequence	B1	156
GCF_002860085.1	NZ_CP019054.1	Plasmid	Escherichia coli strain CRE1540 plasmid p1540-3, complete sequence	B1	156
GCF_002860085.1	NZ_CP019055.1	Plasmid	Escherichia coli strain CRE1540 plasmid p1540-4, complete sequence	B1	156
GCF_002860105.1	NZ_CP019071.1	Chromosome	Escherichia coli strain CRE1493 chromosome, complete genome	A	167
GCF_002860105.1	NZ_CP019072.1	Plasmid	Escherichia coli strain CRE1493 plasmid p1493-1, complete sequence	A	167
GCF_002860105.1	NZ_CP019073.1	Plasmid	Escherichia coli strain CRE1493 plasmid p1493-2, complete sequence	A	167
GCF_002860105.1	NZ_CP019074.1	Plasmid	Escherichia coli strain CRE1493 plasmid p1493-3, complete sequence	A	167
GCF_002860105.1	NZ_CP019075.1	Plasmid	Escherichia coli strain CRE1493 plasmid p1493-4, complete sequence	A	167
GCF_002860105.1	NZ_CP019076.1	Plasmid	Escherichia coli strain CRE1493 plasmid p1493-5, complete sequence	A	167
GCF_002863665.1	NZ_CP024056.1	Chromosome	Escherichia coli strain SMN197SH3 chromosome, complete genome	B1	659
GCF_002863665.1	NZ_CP024055.1	Plasmid	Escherichia coli strain SMN197SH3 plasmid pO177A3, complete sequence	B1	659
GCF_002863665.1	NZ_CP024054.1	Plasmid	Escherichia coli strain SMN197SH3 plasmid pO177B3, complete sequence	B1	659
GCF_002863665.1	NZ_CP024053.1	Plasmid	Escherichia coli strain SMN197SH3 plasmid pO177C3, complete sequence	B1	659
GCF_002863685.1	NZ_CP024618.1	Chromosome	Escherichia coli strain SMN152SH1 chromosome, complete genome	B1	659
GCF_002863685.1	NZ_CP024617.1	Plasmid	Escherichia coli strain SMN152SH1 plasmid pO177A1, complete sequence	B1	659
GCF_002863685.1	NZ_CP024616.1	Plasmid	Escherichia coli strain SMN152SH1 plasmid pO177B1, complete sequence	B1	659
GCF_002863685.1	NZ_CP024615.1	Plasmid	Escherichia coli strain SMN152SH1 plasmid pO177C1, complete sequence	B1	659
GCF_002863845.1	NZ_CP022279.1	Chromosome	Escherichia coli strain STEC299 chromosome, complete genome	B2	3693
GCF_002863845.1	NZ_CP022280.1	Plasmid	Escherichia coli strain STEC299 plasmid pSTEC299_1, complete sequence	B2	3693
GCF_002863845.1	NZ_CP022281.1	Plasmid	Escherichia coli strain STEC299 plasmid pSTEC299_2, complete sequence	B2	3693
GCF_002863885.1	NZ_CP023673.1	Chromosome	Escherichia coli strain SMN013SH2 chromosome, complete genome	B1	659
GCF_002863885.1	NZ_CP023674.1	Plasmid	Escherichia coli strain SMN013SH2 plasmid pO177A2, complete sequence	B1	659
GCF_002863885.1	NZ_CP023675.1	Plasmid	Escherichia coli strain SMN013SH2 plasmid pO177B2, complete sequence	B1	659
GCF_002870165.1	NZ_CP025627.1	Chromosome	Escherichia coli strain SCEC020007 chromosome, complete genome	A	167
GCF_002870165.1	NZ_CP025626.1	Plasmid	Escherichia coli strain SCEC020007 plasmid pNDM5_020007, complete sequence	A	167
GCF_002870165.1	NZ_CP025625.1	Plasmid	Escherichia coli strain SCEC020007 plasmid pBOKZ_020007, complete sequence	A	167
GCF_002879975.1	NZ_CP025747.1	Chromosome	Escherichia coli strain ML35 chromosome, complete genome	A	10
GCF_002887715.1	NZ_CP025716.1	Chromosome	Escherichia coli strain BH100L substr. MG2017 chromosome, complete genome	B2	127
GCF_002893905.2	NZ_CP025753.1	Chromosome	Escherichia coli strain CV839-06 chromosome, complete genome	C	90
GCF_002893905.2	NZ_CP025751.1	Plasmid	Escherichia coli strain CV839-06 plasmid pCV839-06-p1, complete sequence	C	90
GCF_002893905.2	NZ_CP025752.1	Plasmid	Escherichia coli strain CV839-06 plasmid pCV839-06-p2, complete sequence	C	90
GCF_002899475.1	NZ_CP026085.1	Chromosome	Escherichia coli strain DH5alpha chromosome, complete genome	B1	-
GCF_002899495.1	NZ_CP026026.1	Chromosome	Escherichia coli strain CAR chromosome, complete genome	A	10
GCF_002899515.1	NZ_CP026027.1	Chromosome	Escherichia coli strain LIM chromosome, complete genome	A	10
GCF_002899535.1	NZ_CP026028.1	Chromosome	Escherichia coli strain CIT chromosome, complete genome	A	-
GCF_002900305.1	NZ_CP025703.1	Chromosome	Escherichia coli strain BH100N substr. MG2017 chromosome, complete genome	B2	127
GCF_002903125.1	NZ_CP026199.1	Chromosome	Escherichia coli strain ECONIH6 chromosome, complete genome	A	167
GCF_002903125.1	NZ_CP026201.1	Plasmid	Escherichia coli strain ECONIH6 plasmid pNDM-d2e9, complete sequence	A	167
GCF_002903125.1	NZ_CP026200.1	Plasmid	Escherichia coli strain ECONIH6 plasmid pECO-6dfa, complete sequence	A	167
GCF_002925525.1	NZ_CP025707.1	Chromosome	Escherichia coli strain YDC107 chromosome, complete genome	D	964
GCF_002925525.1	NZ_CP025708.1	Plasmid	Escherichia coli strain YDC107 plasmid pYDC107_184, complete sequence	D	964
GCF_002925525.1	NZ_CP025711.1	Plasmid	Escherichia coli strain YDC107 plasmid pYDC107_41, complete sequence	D	964
GCF_002925525.1	NZ_CP025710.1	Plasmid	Escherichia coli strain YDC107 plasmid pYDC107_70, complete sequence	D	964
GCF_002925525.1	NZ_CP025709.1	Plasmid	Escherichia coli strain YDC107 plasmid pYDC107_85 map unlocalized	D	964
GCF_002934025.1	NZ_CP026612.1	Chromosome	Escherichia coli strain DTU-1 chromosome, complete genome	A	10
GCF_002934895.1	NZ_CP026399.1	Chromosome	Escherichia coli strain ECONIH4 chromosome, complete genome	A	399
GCF_002934895.1	NZ_CP026400.1	Plasmid	Escherichia coli strain ECONIH4 plasmid pECO-5e72, complete sequence	A	399
GCF_002934895.1	NZ_CP026401.1	Plasmid	Escherichia coli strain ECONIH4 plasmid pKPC-b33e, complete sequence	A	399
GCF_002934895.1	NZ_CP026405.1	Plasmid	Escherichia coli strain ECONIH4 plasmid pECO-c85f, complete sequence	A	399
GCF_002934895.1	NZ_CP026402.1	Plasmid	Escherichia coli strain ECONIH4 plasmid pECO-e618, complete sequence	A	399
GCF_002934895.1	NZ_CP026403.1	Plasmid	Escherichia coli strain ECONIH4 plasmid pECO-816c, complete sequence	A	399
GCF_002934895.1	NZ_CP026404.1	Plasmid	Escherichia coli strain ECONIH4 plasmid pECO-6357, complete sequence	A	399
GCF_002944935.1	NZ_CP014111.1	Chromosome	Escherichia coli strain FDAARGOS_144 chromosome, complete genome	B2	538
GCF_002944935.1	NZ_CP014110.1	Plasmid	Escherichia coli strain FDAARGOS_144 plasmid unnamed1, complete sequence	B2	538
GCF_002944935.1	NZ_CP014112.1	Plasmid	Escherichia coli strain FDAARGOS_144 plasmid unnamed2, complete sequence	B2	538
GCF_002944935.1	NZ_CP014109.1	Plasmid	Escherichia coli strain FDAARGOS_144 plasmid unnamed3	B2	538
GCF_002945135.3	NZ_CP026580.3	Chromosome	Escherichia coli strain WCHEC005237 chromosome, complete genome	A	167
GCF_002945135.3	NZ_CP026572.2	Plasmid	Escherichia coli strain WCHEC005237 plasmid p1_005237, complete sequence	A	167
GCF_002945135.3	NZ_CP026578.2	Plasmid	Escherichia coli strain WCHEC005237 plasmid pQnrS1_005237, complete sequence	A	167
GCF_002945135.3	NZ_CP026579.1	Plasmid	Escherichia coli strain WCHEC005237 plasmid pRmtB1_005237, complete sequence	A	167
GCF_002945135.3	NZ_CP026573.2	Plasmid	Escherichia coli strain WCHEC005237 plasmid p2_005237, complete sequence	A	167
GCF_002945135.3	NZ_CP026574.2	Plasmid	Escherichia coli strain WCHEC005237 plasmid p3_005237, complete sequence	A	167
GCF_002945135.3	NZ_CP026575.2	Plasmid	Escherichia coli strain WCHEC005237 plasmid p4_005237, complete sequence	A	167
GCF_002945135.3	NZ_CP026577.2	Plasmid	Escherichia coli strain WCHEC005237 plasmid pNDM5_005237, complete sequence	A	167
GCF_002945135.3	NZ_CP026576.2	Plasmid	Escherichia coli strain WCHEC005237 plasmid pCTX-M-55_005237, complete sequence	A	167
GCF_002946715.1	NZ_CP026723.1	Chromosome	Escherichia coli strain 266917_2 chromosome, complete genome	D	38
GCF_002946715.1	NZ_CP026724.1	Plasmid	Escherichia coli strain 266917_2 plasmid p266917_2_01, complete sequence	D	38
GCF_002946715.1	NZ_CP026725.1	Plasmid	Escherichia coli strain 266917_2 plasmid p266917_2_02, complete sequence	D	38
GCF_002946715.1	NZ_CP026726.1	Plasmid	Escherichia coli strain 266917_2 plasmid p266917_2_03, complete sequence	D	38
GCF_002946715.1	NZ_CP026727.1	Plasmid	Escherichia coli strain 266917_2 plasmid p266917_2_04, complete sequence	D	38
GCF_002946715.1	NZ_CP026728.1	Plasmid	Escherichia coli strain 266917_2 plasmid p266917_2_05, complete sequence	D	38
GCF_002948655.1	NZ_CP026755.1	Chromosome	Escherichia coli strain AR_0077 chromosome, complete genome	F	1276
GCF_002948655.1	NZ_CP026754.1	Plasmid	Escherichia coli strain AR_0077 plasmid tig00000042_pilon, complete sequence	F	1276
GCF_002951655.1	NZ_CP019273.1	Chromosome	Escherichia coli strain 13P477T chromosome, complete genome	G	117
GCF_002951655.1	NZ_CP019274.1	Plasmid	Escherichia coli strain 13P477T plasmid p13P477T-1, complete sequence	G	117
GCF_002951655.1	NZ_CP021100.1	Plasmid	Escherichia coli strain 13P477T plasmid p13P477T-10, complete sequence	G	117
GCF_002951655.1	NZ_CP021099.1	Plasmid	Escherichia coli strain 13P477T plasmid p13P477T-11, complete sequence	G	117
GCF_002951655.1	NZ_CP019275.1	Plasmid	Escherichia coli strain 13P477T plasmid p13P477T-2, complete sequence	G	117
GCF_002951655.1	NZ_CP019276.1	Plasmid	Escherichia coli strain 13P477T plasmid p13P477T-3, complete sequence	G	117
GCF_002951655.1	NZ_CP019277.1	Plasmid	Escherichia coli strain 13P477T plasmid p13P477T-4, complete sequence	G	117
GCF_002951655.1	NZ_CP019278.1	Plasmid	Escherichia coli strain 13P477T plasmid p13P477T-5, complete sequence	G	117
GCF_002951655.1	NZ_CP019279.1	Plasmid	Escherichia coli strain 13P477T plasmid p13P477T-6, complete sequence	G	117
GCF_002951655.1	NZ_CP021103.1	Plasmid	Escherichia coli strain 13P477T plasmid p13P477T-7, complete sequence	G	117
GCF_002951655.1	NZ_CP021102.1	Plasmid	Escherichia coli strain 13P477T plasmid p13P477T-8, complete sequence	G	117
GCF_002951655.1	NZ_CP021101.1	Plasmid	Escherichia coli strain 13P477T plasmid p13P477T-9, complete sequence	G	117
GCF_002951675.1	NZ_CP019243.1	Chromosome	Escherichia coli strain Combat2C1 chromosome, complete genome	B2	127
GCF_002951675.1	NZ_CP019244.1	Plasmid	Escherichia coli strain Combat2C1 plasmid pCombat2C1-1, complete sequence	B2	127
GCF_002951695.1	NZ_CP019245.1	Chromosome	Escherichia coli strain Combat13F7 chromosome, complete genome	A	3902
GCF_002951695.1	NZ_CP019246.1	Plasmid	Escherichia coli strain Combat13F7 plasmid pCombat13F7-1, complete sequence	A	3902
GCF_002951695.1	NZ_CP019247.1	Plasmid	Escherichia coli strain Combat13F7 plasmid pCombat13F7-2, complete sequence	A	3902
GCF_002951695.1	NZ_CP019248.1	Plasmid	Escherichia coli strain Combat13F7 plasmid pCombat13F7-3, complete sequence	A	3902
GCF_002951695.1	NZ_CP019249.1	Plasmid	Escherichia coli strain Combat13F7 plasmid pCombat13F7-4, complete sequence	A	3902
GCF_002951715.1	NZ_CP019250.1	Chromosome	Escherichia coli strain 13KWH46 chromosome, complete genome	B1	602
GCF_002951715.1	NZ_CP019251.1	Plasmid	Escherichia coli strain 13KWH46 plasmid p13KWH46-1, complete sequence	B1	602
GCF_002951715.1	NZ_CP019252.1	Plasmid	Escherichia coli strain 13KWH46 plasmid p13KWH46-2, complete sequence	B1	602
GCF_002951715.1	NZ_CP019253.1	Plasmid	Escherichia coli strain 13KWH46 plasmid p13KWH46-3, complete sequence	B1	602
GCF_002951715.1	NZ_CP019254.1	Plasmid	Escherichia coli strain 13KWH46 plasmid p13KWH46-4, complete sequence	B1	602
GCF_002951715.1	NZ_CP019255.1	Plasmid	Escherichia coli strain 13KWH46 plasmid p13KWH46-5, complete sequence	B1	602
GCF_002951735.1	NZ_CP019280.1	Chromosome	Escherichia coli strain 13P484A chromosome, complete genome	A	46
GCF_002951735.1	NZ_CP019281.1	Plasmid	Escherichia coli strain 13P484A plasmid p13P484A-1, complete sequence	A	46
GCF_002951735.1	NZ_CP019282.1	Plasmid	Escherichia coli strain 13P484A plasmid p13P484A-2, complete sequence	A	46
GCF_002951735.1	NZ_CP019283.1	Plasmid	Escherichia coli strain 13P484A plasmid p13P484A-3, complete sequence	A	46
GCF_002951735.1	NZ_CP019284.1	Plasmid	Escherichia coli strain 13P484A plasmid p13P484A-4, complete sequence	A	46
GCF_002951755.1	NZ_CP019256.1	Chromosome	Escherichia coli strain 13TMH22 chromosome, complete genome	B1	453
GCF_002951755.1	NZ_CP019257.1	Plasmid	Escherichia coli strain 13TMH22 plasmid p13TMH22-1, complete sequence	B1	453
GCF_002951755.1	NZ_CP019258.1	Plasmid	Escherichia coli strain 13TMH22 plasmid p13TMH22-2, complete sequence	B1	453
GCF_002951775.1	NZ_CP019259.1	Chromosome	Escherichia coli strain 13C1065T chromosome, complete genome	A	4542
GCF_002951775.1	NZ_CP019260.1	Plasmid	Escherichia coli strain 13C1065T plasmid p13C1065T-1, complete sequence	A	4542
GCF_002951775.1	NZ_CP019261.1	Plasmid	Escherichia coli strain 13C1065T plasmid p13C1065T-2, complete sequence	A	4542
GCF_002951775.1	NZ_CP019262.1	Plasmid	Escherichia coli strain 13C1065T plasmid p13C1065T-3, complete sequence	A	4542
GCF_002951775.1	NZ_CP019263.1	Plasmid	Escherichia coli strain 13C1065T plasmid p13C1065T-4, complete sequence	A	4542
GCF_002951775.1	NZ_CP019264.1	Plasmid	Escherichia coli strain 13C1065T plasmid p13C1065T-5, complete sequence	A	4542
GCF_002951775.1	NZ_CP019265.1	Plasmid	Escherichia coli strain 13C1065T plasmid p13C1065T-6, complete sequence	A	4542
GCF_002951775.1	NZ_CP019266.1	Plasmid	Escherichia coli strain 13C1065T plasmid p13C1065T-7, complete sequence	A	4542
GCF_002951795.1	NZ_CP019267.1	Chromosome	Escherichia coli strain 13C1079T chromosome, complete genome	B1	155
GCF_002951795.1	NZ_CP019268.1	Plasmid	Escherichia coli strain 13C1079T plasmid p13C1079T-1, complete sequence	B1	155
GCF_002951795.1	NZ_CP019269.1	Plasmid	Escherichia coli strain 13C1079T plasmid p13C1079T-2, complete sequence	B1	155
GCF_002951795.1	NZ_CP019270.1	Plasmid	Escherichia coli strain 13C1079T plasmid p13C1079T-3, complete sequence	B1	155
GCF_002951855.1	NZ_CP019455.1	Chromosome	Escherichia coli strain FHI_NMBU_03 chromosome, complete genome	B2	28
GCF_002951855.1	NZ_CP019456.1	Plasmid	Escherichia coli strain FHI_NMBU_03 plasmid pFHI_NMBU_03_1, complete sequence	B2	28
GCF_002952095.1	NZ_CP021726.1	Chromosome	Escherichia coli strain Combat11I9 chromosome, complete genome	E	2847
GCF_002952095.1	NZ_CP021727.1	Plasmid	Escherichia coli strain Combat11I9 plasmid pCombat11I9-1, complete sequence	E	2847
GCF_002952095.1	NZ_CP021728.1	Plasmid	Escherichia coli strain Combat11I9 plasmid pCombat11I9-2, complete sequence	E	2847
GCF_002952095.1	NZ_CP021729.1	Plasmid	Escherichia coli strain Combat11I9 plasmid pCombat11I9-3, complete sequence	E	2847
GCF_002952095.1	NZ_CP021730.1	Plasmid	Escherichia coli strain Combat11I9 plasmid pCombat11I9-4, complete sequence	E	2847
GCF_002952695.1	NZ_CP025318.1	Chromosome	Escherichia coli strain FORC_042 chromosome, complete genome	B1	795
GCF_002952855.1	NZ_CP026346.1	Chromosome	Escherichia coli strain 7FA chromosome, complete genome	A	10
GCF_002952875.1	NZ_CP026348.1	Chromosome	Escherichia coli strain 6FA chromosome, complete genome	A	10
GCF_002952895.1	NZ_CP026349.1	Chromosome	Escherichia coli strain 6A chromosome, complete genome	A	10
GCF_002952915.1	NZ_CP026354.1	Chromosome	Escherichia coli strain 3FA chromosome, complete genome	A	10
GCF_002952935.1	NZ_CP026355.1	Chromosome	Escherichia coli strain 3A chromosome, complete genome	A	10
GCF_002952955.1	NZ_CP026359.1	Chromosome	Escherichia coli strain 2_0 chromosome, complete genome	A	10
GCF_002952995.1	NZ_CP026343.1	Chromosome	Escherichia coli strain 9A chromosome, complete genome	A	10
GCF_002953015.1	NZ_CP026342.1	Chromosome	Escherichia coli strain 9FA chromosome, complete genome	A	10
GCF_002953035.1	NZ_CP026345.1	Chromosome	Escherichia coli strain 8A chromosome, complete genome	A	10
GCF_002953055.1	NZ_CP026351.1	Chromosome	Escherichia coli strain 5A chromosome, complete genome	A	10
GCF_002953075.1	NZ_CP026356.1	Chromosome	Escherichia coli strain 2FA chromosome, complete genome	A	10
GCF_002953095.1	NZ_CP026360.1	Chromosome	Escherichia coli strain 1FA chromosome, complete genome	A	10
GCF_002953435.1	NZ_CP026491.1	Chromosome	Escherichia coli strain HS13-1 chromosome, complete genome	B2	95
GCF_002953435.1	NZ_CP026493.1	Plasmid	Escherichia coli strain HS13-1 plasmid pHS13-1-Col, complete sequence	B2	95
GCF_002953435.1	NZ_CP026494.1	Plasmid	Escherichia coli strain HS13-1 plasmid pHS13-1-IncF, complete sequence	B2	95
GCF_002953435.1	NZ_CP026492.1	Plasmid	Escherichia coli strain HS13-1 plasmid pHS13-1-IncHI2, complete sequence	B2	95
GCF_002953455.1	NZ_CP026473.1	Chromosome	Escherichia coli strain KBN10P04869 chromosome, complete genome	C	410
GCF_002953455.1	NZ_CP026474.1	Plasmid	Escherichia coli strain KBN10P04869 plasmid pKBN10P04869A, complete sequence	C	410
GCF_002953455.1	NZ_CP026475.1	Plasmid	Escherichia coli strain KBN10P04869 plasmid pKBN10P04869B, complete sequence	C	410
GCF_002953455.1	NZ_CP026476.1	Plasmid	Escherichia coli strain KBN10P04869 plasmid pKBN10P04869C, complete sequence	C	410
GCF_002953755.1	NZ_CP026344.1	Chromosome	Escherichia coli strain 8FA chromosome, complete genome	A	10
GCF_002953775.1	NZ_CP026347.1	Chromosome	Escherichia coli strain 7A chromosome, complete genome	A	10
GCF_002953795.1	NZ_CP026350.1	Chromosome	Escherichia coli strain 5FA chromosome, complete genome	A	10
GCF_002953815.1	NZ_CP026352.1	Chromosome	Escherichia coli strain 4FA chromosome, complete genome	A	10
GCF_002953835.1	NZ_CP026353.1	Chromosome	Escherichia coli strain 4A chromosome, complete genome	A	10
GCF_002953855.1	NZ_CP026357.1	Chromosome	Escherichia coli strain 2F_0 chromosome, complete genome	A	10
GCF_002953875.1	NZ_CP026358.1	Chromosome	Escherichia coli strain 2A chromosome, complete genome	A	10
GCF_002953895.1	NZ_CP026361.1	Chromosome	Escherichia coli strain 1A chromosome, complete genome	A	10
GCF_002966755.1	NZ_CP020025.1	Chromosome	Escherichia coli strain WB61 chromosome, complete genome	F	-
GCF_002967855.2	NZ_CP086340.1	Chromosome	Escherichia coli strain ESY003 chromosome, complete genome	A	167
GCF_002967855.2	NZ_CP086341.1	Plasmid	Escherichia coli strain ESY003 plasmid pNDM5_ESY003	A	167
GCF_002967875.2	NZ_CP086334.1	Chromosome	Escherichia coli strain EBJ003 chromosome, complete genome	D	405
GCF_002967875.2	NZ_CP086335.1	Plasmid	Escherichia coli strain EBJ003 plasmid pNDM5_EBJ003, complete sequence	D	405
GCF_002967885.2	NZ_CP086336.1	Chromosome	Escherichia coli strain EBJ001 chromosome, complete genome	A	167
GCF_002967885.2	NZ_CP086337.1	Plasmid	Escherichia coli strain EBJ001 plasmid pNDM5_EBJ001, complete sequence	A	167
GCF_002967935.2	NZ_CP086342.1	Chromosome	Escherichia coli strain ESY001 chromosome, complete genome	A	167
GCF_002967935.2	NZ_CP086343.1	Plasmid	Escherichia coli strain ESY001 plasmid pNDM5_ESY001, complete sequence	A	167
GCF_002967955.2	NZ_CP086338.1	Chromosome	Escherichia coli strain EJN001 chromosome, complete genome	A	167
GCF_002967955.2	NZ_CP086339.1	Plasmid	Escherichia coli strain EJN001 plasmid pNDM5_EJN001, complete sequence	A	167
GCF_002967975.2	NZ_CP086556.1	Chromosome	Escherichia coli strain ESY002 chromosome, complete genome	A	167
GCF_002967975.2	NZ_CP086557.1	Plasmid	Escherichia coli strain ESY002 plasmid pNDM5_ESY002, complete sequence	A	167
GCF_002968715.1	NZ_CP027140.1	Chromosome	Escherichia coli strain AR_0369 chromosome, complete genome	A	8150
GCF_002968715.1	NZ_CP027137.1	Plasmid	Escherichia coli strain AR_0369 plasmid unnamed1, complete sequence	A	8150
GCF_002968715.1	NZ_CP027138.1	Plasmid	Escherichia coli strain AR_0369 plasmid unnamed2	A	8150
GCF_002968715.1	NZ_CP027135.1	Plasmid	Escherichia coli strain AR_0369 plasmid unnamed3	A	8150
GCF_002968715.1	NZ_CP027136.1	Plasmid	Escherichia coli strain AR_0369 plasmid unnamed4	A	8150
GCF_002968715.1	NZ_CP027139.1	Plasmid	Escherichia coli strain AR_0369 plasmid unnamed5	A	8150
GCF_002968735.1	NZ_CP027134.1	Chromosome	Escherichia coli strain AR_0372 chromosome, complete genome	D	405
GCF_002968735.1	NZ_CP027130.1	Plasmid	Escherichia coli strain AR_0372 plasmid unnamed1, complete sequence	D	405
GCF_002968735.1	NZ_CP027132.1	Plasmid	Escherichia coli strain AR_0372 plasmid unnamed2, complete sequence	D	405
GCF_002968735.1	NZ_CP027131.1	Plasmid	Escherichia coli strain AR_0372 plasmid unnamed3, complete sequence	D	405
GCF_002968735.1	NZ_CP027133.1	Plasmid	Escherichia coli strain AR_0372 plasmid unnamed4	D	405
GCF_002968735.1	NZ_CP027129.1	Plasmid	Escherichia coli strain AR_0372 plasmid unnamed5	D	405
GCF_002968935.1	NZ_CP019271.1	Chromosome	Escherichia coli strain 13P460A chromosome, complete genome	B1	58
GCF_002968935.1	NZ_CP019272.1	Plasmid	Escherichia coli strain 13P460A plasmid p13P460A-1, complete sequence	B1	58
GCF_002968935.1	NZ_CP021087.1	Plasmid	Escherichia coli strain 13P460A plasmid p13P460A-2, complete sequence	B1	58
GCF_002983645.1	NZ_CP027394.1	Chromosome	Escherichia coli O104:H4 strain FDAARGOS_349 chromosome, complete genome	B1	678
GCF_002983645.1	NZ_CP027395.1	Plasmid	Escherichia coli O104:H4 strain FDAARGOS_349 plasmid unnamed1	B1	678
GCF_002983645.1	NZ_CP027392.1	Plasmid	Escherichia coli O104:H4 strain FDAARGOS_349 plasmid unnamed2, complete sequence	B1	678
GCF_002983645.1	NZ_CP027396.1	Plasmid	Escherichia coli O104:H4 strain FDAARGOS_349 plasmid unnamed3	B1	678
GCF_002983645.1	NZ_CP027393.1	Plasmid	Escherichia coli O104:H4 strain FDAARGOS_349 plasmid unnamed4	B1	678
GCF_002993265.1	NZ_CP027430.1	Chromosome	Escherichia coli strain AS19-RrmA- chromosome, complete genome	A	93
GCF_002996665.1	NZ_CP027255.1	Chromosome	Escherichia coli strain EC11 chromosome, complete genome	B1	278
GCF_002996665.1	NZ_CP027256.1	Plasmid	Escherichia coli strain EC11 plasmid unnamed1, complete sequence	B1	278
GCF_002996665.1	NZ_CP027257.1	Plasmid	Escherichia coli strain EC11 plasmid unnamed2, complete sequence	B1	278
GCF_002996665.1	NZ_CP027258.1	Plasmid	Escherichia coli strain EC11 plasmid unnamed3, complete sequence	B1	278
GCF_002996665.1	NZ_CP027259.1	Plasmid	Escherichia coli strain EC11 plasmid unnamed4, complete sequence	B1	278
GCF_002996945.1	NZ_CP027534.1	Chromosome	Escherichia coli strain AR_0081 chromosome, complete genome	B2	131
GCF_002996945.1	NZ_CP027535.1	Plasmid	Escherichia coli strain AR_0081 plasmid unnamed1, complete sequence	B2	131
GCF_002996945.1	NZ_CP027537.1	Plasmid	Escherichia coli strain AR_0081 plasmid unnamed2, complete sequence	B2	131
GCF_002996945.1	NZ_CP027536.1	Plasmid	Escherichia coli strain AR_0081 plasmid unnamed3, complete sequence	B2	131
GCF_002999075.1	NZ_CP027126.1	Chromosome	Escherichia coli strain AR_0374 chromosome, complete genome	B1	156
GCF_002999075.1	NZ_CP027128.1	Plasmid	Escherichia coli strain AR_0374 plasmid unnamed1, complete sequence	B1	156
GCF_002999075.1	NZ_CP027127.1	Plasmid	Escherichia coli strain AR_0374 plasmid unnamed2	B1	156
GCF_002999075.1	NZ_CP027125.1	Plasmid	Escherichia coli strain AR_0374 plasmid unnamed3	B1	156
GCF_003013205.1	NZ_CP027105.1	Chromosome	Escherichia coli strain RM14721 chromosome, complete genome	A	48
GCF_003013205.1	NZ_CP027106.1	Plasmid	Escherichia coli strain RM14721 plasmid pRM14721, complete sequence	A	48
GCF_003017375.1	NZ_CP027219.1	Chromosome	Escherichia coli strain 2015C-3163 chromosome, complete genome	B1	17
GCF_003017375.1	NZ_CP027220.1	Plasmid	Escherichia coli strain 2015C-3163 plasmid unnamed, complete sequence	B1	17
GCF_003017455.1	NZ_CP027221.1	Chromosome	Escherichia coli strain 2015C-3101 chromosome, complete genome	B1	16
GCF_003017455.1	NZ_CP027222.1	Plasmid	Escherichia coli strain 2015C-3101 plasmid unnamed1, complete sequence	B1	16
GCF_003017455.1	NZ_CP027223.1	Plasmid	Escherichia coli strain 2015C-3101 plasmid unnamed2	B1	16
GCF_003017555.1	NZ_CP027307.1	Chromosome	Escherichia coli strain 2015C-3108 chromosome, complete genome	B1	16
GCF_003017555.1	NZ_CP027308.1	Plasmid	Escherichia coli strain 2015C-3108 plasmid unnamed1	B1	16
GCF_003017555.1	NZ_CP027309.1	Plasmid	Escherichia coli strain 2015C-3108 plasmid unnamed2, complete sequence	B1	16
GCF_003017615.1	NZ_CP027310.1	Chromosome	Escherichia coli strain 2014C-4135 chromosome, complete genome	B1	56
GCF_003017615.1	NZ_CP027311.1	Plasmid	Escherichia coli strain 2014C-4135 plasmid unnamed, complete sequence	B1	56
GCF_003017675.2	NZ_CP027319.1	Chromosome	Escherichia coli strain 2014C-3084 chromosome, complete genome	E	-
GCF_003017675.2	NZ_CP027320.1	Plasmid	Escherichia coli strain 2014C-3084 plasmid unnamed1	E	-
GCF_003017675.2	NZ_CP027321.1	Plasmid	Escherichia coli strain 2014C-3084 plasmid unnamed2	E	-
GCF_003017765.1	NZ_CP027323.1	Chromosome	Escherichia coli strain 2013C-3033 chromosome, complete genome	B1	442
GCF_003017765.1	NZ_CP027324.1	Plasmid	Escherichia coli strain 2013C-3033 plasmid unnamed, complete sequence	B1	442
GCF_003017805.1	NZ_CP027325.1	Chromosome	Escherichia coli strain 2013C-4830 chromosome, complete genome	B1	119
GCF_003017805.1	NZ_CP027326.1	Plasmid	Escherichia coli strain 2013C-4830 plasmid unnamed1, complete sequence	B1	119
GCF_003017805.1	NZ_CP027327.1	Plasmid	Escherichia coli strain 2013C-4830 plasmid unnamed2, complete sequence	B1	119
GCF_003017915.1	NZ_CP027338.1	Chromosome	Escherichia coli strain 2014C-3051 chromosome, complete genome	B1	21
GCF_003017915.1	NZ_CP027339.1	Plasmid	Escherichia coli strain 2014C-3051 plasmid unnamed, complete sequence	B1	21
GCF_003017935.1	NZ_CP027340.1	Chromosome	Escherichia coli strain 2015C-3121 chromosome, complete genome	B1	33
GCF_003017935.1	NZ_CP027341.1	Plasmid	Escherichia coli strain 2015C-3121 plasmid unnamed	B1	33
GCF_003017975.1	NZ_CP027347.1	Chromosome	Escherichia coli strain 2013C-4361 chromosome, complete genome	B1	1792
GCF_003017975.1	NZ_CP027348.1	Plasmid	Escherichia coli strain 2013C-4361 plasmid unnamed	B1	1792
GCF_003017995.1	NZ_CP027368.1	Chromosome	Escherichia coli strain 2014C-3307 chromosome, complete genome	B1	443
GCF_003017995.1	NZ_CP027369.1	Plasmid	Escherichia coli strain 2014C-3307 plasmid unnamed1, complete sequence	B1	443
GCF_003017995.1	NZ_CP027370.1	Plasmid	Escherichia coli strain 2014C-3307 plasmid unnamed2	B1	443
GCF_003018035.1	NZ_CP027390.1	Chromosome	Escherichia coli strain 2015C-4944 chromosome, complete genome	B1	21
GCF_003018035.1	NZ_CP027391.1	Plasmid	Escherichia coli strain 2015C-4944 plasmid unnamed, complete sequence	B1	21
GCF_003018055.1	NZ_CP027442.1	Chromosome	Escherichia coli strain 2013C-3252 chromosome, complete genome	B1	21
GCF_003018055.1	NZ_CP027443.1	Plasmid	Escherichia coli strain 2013C-3252 plasmid unnamed1, complete sequence	B1	21
GCF_003018055.1	NZ_CP027444.1	Plasmid	Escherichia coli strain 2013C-3252 plasmid unnamed2, complete sequence	B1	21
GCF_003018075.1	NZ_CP027445.1	Chromosome	Escherichia coli strain 2013C-3492 chromosome, complete genome	B1	660
GCF_003018075.1	NZ_CP027446.1	Plasmid	Escherichia coli strain 2013C-3492 plasmid unnamed, complete sequence	B1	660
GCF_003018095.1	NZ_CP027452.1	Chromosome	Escherichia coli strain 2014C-3338 chromosome, complete genome	G	657
GCF_003018095.1	NZ_CP027453.1	Plasmid	Escherichia coli strain 2014C-3338 plasmid unnamed, complete sequence	G	657
GCF_003018115.1	NZ_CP027457.1	Chromosome	Escherichia coli strain 88-3493 chromosome, complete genome	E	3018
GCF_003018115.1	NZ_CP027458.1	Plasmid	Escherichia coli strain 88-3493 plasmid unnamed, complete sequence	E	3018
GCF_003018135.1	NZ_CP027472.1	Chromosome	Escherichia coli strain 2014C-3050 chromosome, complete genome	B1	21
GCF_003018135.1	NZ_CP027473.1	Plasmid	Escherichia coli strain 2014C-3050 plasmid unnamed	B1	21
GCF_003018155.1	NZ_CP027548.1	Chromosome	Escherichia coli strain 2014C-3061 chromosome, complete genome	B1	300
GCF_003018155.1	NZ_CP027549.1	Plasmid	Escherichia coli strain 2014C-3061 plasmid unnamed, complete sequence	B1	300
GCF_003018195.1	NZ_CP027366.1	Chromosome	Escherichia coli strain 89-3156 chromosome, complete genome	B1	677
GCF_003018195.1	NZ_CP027367.1	Plasmid	Escherichia coli strain 89-3156 plasmid unnamed, complete sequence	B1	677
GCF_003018215.1	NZ_CP027371.1	Chromosome	Escherichia coli strain 2015C-3905 chromosome, complete genome	B1	173
GCF_003018215.1	NZ_CP027372.1	Plasmid	Escherichia coli strain 2015C-3905 plasmid unnamed	B1	173
GCF_003018235.1	NZ_CP027437.1	Chromosome	Escherichia coli strain 2012C-4221 chromosome, complete genome	D	5350
GCF_003018235.1	NZ_CP027438.1	Plasmid	Escherichia coli strain 2012C-4221 plasmid unnamed1, complete sequence	D	5350
GCF_003018235.1	NZ_CP027439.1	Plasmid	Escherichia coli strain 2012C-4221 plasmid unnamed2, complete sequence	D	5350
GCF_003018255.1	NZ_CP027440.1	Chromosome	Escherichia coli strain 2012C-4502 chromosome, complete genome	G	658
GCF_003018255.1	NZ_CP027441.1	Plasmid	Escherichia coli strain 2012C-4502 plasmid unnamed, complete sequence	G	658
GCF_003018275.1	NZ_CP027449.1	Chromosome	Escherichia coli strain 2014C-3097 chromosome, complete genome	B1	173
GCF_003018275.1	NZ_CP027450.1	Plasmid	Escherichia coli strain 2014C-3097 plasmid unnamed1, complete sequence	B1	173
GCF_003018275.1	NZ_CP027451.1	Plasmid	Escherichia coli strain 2014C-3097 plasmid unnamed2, complete sequence	B1	173
GCF_003018315.1	NZ_CP027555.1	Chromosome	Escherichia coli strain 2013C-3513 chromosome, complete genome	B1	21
GCF_003018315.1	NZ_CP027554.1	Plasmid	Escherichia coli strain 2013C-3513 plasmid unnamed1	B1	21
GCF_003018315.1	NZ_CP027556.1	Plasmid	Escherichia coli strain 2013C-3513 plasmid unnamed2	B1	21
GCF_003018335.1	NZ_CP027579.1	Chromosome	Escherichia coli strain 2013C-4282 chromosome, complete genome	cladeI	7083
GCF_003018335.1	NZ_CP027580.1	Plasmid	Escherichia coli strain 2013C-4282 plasmid unnamed1	cladeI	7083
GCF_003018335.1	NZ_CP027581.1	Plasmid	Escherichia coli strain 2013C-4282 plasmid unnamed2, complete sequence	cladeI	7083
GCF_003018355.1	NZ_CP027584.1	Chromosome	Escherichia coli strain 00-3076 chromosome, complete genome	B1	223
GCF_003018355.1	NZ_CP027585.1	Plasmid	Escherichia coli strain 00-3076 plasmid unnamed, complete sequence	B1	223
GCF_003018375.1	NZ_CP027587.1	Chromosome	Escherichia coli strain 2013C-4974 chromosome, complete genome	B1	342
GCF_003018375.1	NZ_CP027588.1	Plasmid	Escherichia coli strain 2013C-4974 plasmid unnamed	B1	342
GCF_003018395.1	NZ_CP027591.1	Chromosome	Escherichia coli strain 2014C-3011 chromosome, complete genome	B1	659
GCF_003018395.1	NZ_CP027589.1	Plasmid	Escherichia coli strain 2014C-3011 plasmid unnamed1	B1	659
GCF_003018395.1	NZ_CP027590.1	Plasmid	Escherichia coli strain 2014C-3011 plasmid unnamed2	B1	659
GCF_003018395.1	NZ_CP027592.1	Plasmid	Escherichia coli strain 2014C-3011 plasmid unnamed3	B1	659
GCF_003018455.1	NZ_CP027599.1	Chromosome	Escherichia coli strain 97-3250 chromosome, complete genome	B1	21
GCF_003018455.1	NZ_CP027600.1	Plasmid	Escherichia coli strain 97-3250 plasmid unnamed1, complete sequence	B1	21
GCF_003018455.1	NZ_CP027601.1	Plasmid	Escherichia coli strain 97-3250 plasmid unnamed2	B1	21
GCF_003018475.1	NZ_CP027550.1	Chromosome	Escherichia coli strain 2015C-4136CT1 chromosome, complete genome	B2	722
GCF_003018475.1	NZ_CP027551.1	Plasmid	Escherichia coli strain 2015C-4136CT1 plasmid unnamed, complete sequence	B2	722
GCF_003018495.1	NZ_CP027552.1	Chromosome	Escherichia coli strain 2015C-4498 chromosome, complete genome	B1	2836
GCF_003018495.1	NZ_CP027553.1	Plasmid	Escherichia coli strain 2015C-4498 plasmid unnamed, complete sequence	B1	2836
GCF_003018535.1	NZ_CP027573.1	Chromosome	Escherichia coli strain 2013C-4081 chromosome, complete genome	B1	16
GCF_003018535.1	NZ_CP027574.1	Plasmid	Escherichia coli strain 2013C-4081 plasmid unnamed1, complete sequence	B1	16
GCF_003018535.1	NZ_CP027575.1	Plasmid	Escherichia coli strain 2013C-4081 plasmid unnamed2	B1	16
GCF_003018535.1	NZ_CP027576.1	Plasmid	Escherichia coli strain 2013C-4081 plasmid unnamed3, complete sequence	B1	16
GCF_003018555.1	NZ_CP027577.1	Chromosome	Escherichia coli strain 2013C-4225 chromosome, complete genome	B1	723
GCF_003018555.1	NZ_CP027578.1	Plasmid	Escherichia coli strain 2013C-4225 plasmid unnamed	B1	723
GCF_003018575.1	NZ_CP027582.1	Chromosome	Escherichia coli strain 2013C-4538 chromosome, complete genome	B1	21
GCF_003018575.1	NZ_CP027583.1	Plasmid	Escherichia coli strain 2013C-4538 plasmid unnamed	B1	21
GCF_003018615.1	NZ_CP027586.1	Chromosome	Escherichia coli strain 2012EL-2448 chromosome, complete genome	B1	-
GCF_003018655.1	NZ_CP027312.1	Chromosome	Escherichia coli strain 2013C-3181 chromosome, complete genome	B1	3695
GCF_003018695.1	NZ_CP027317.1	Chromosome	Escherichia coli strain 2015C-3107 chromosome, complete genome	B1	655
GCF_003018695.1	NZ_CP027318.1	Plasmid	Escherichia coli strain 2015C-3107 plasmid unnamed, complete sequence	B1	655
GCF_003018715.1	NZ_CP027331.1	Chromosome	Escherichia coli strain 2013C-3277 chromosome, complete genome	B1	29
GCF_003018715.1	NZ_CP027332.1	Plasmid	Escherichia coli strain 2013C-3277 plasmid unnamed1	B1	29
GCF_003018715.1	NZ_CP027333.1	Plasmid	Escherichia coli strain 2013C-3277 plasmid unnamed2	B1	29
GCF_003018715.1	NZ_CP027334.1	Plasmid	Escherichia coli strain 2013C-3277 plasmid unnamed3	B1	29
GCF_003018755.1	NZ_CP027342.1	Chromosome	Escherichia coli strain 2014C-4587 chromosome, complete genome	B1	205
GCF_003018755.1	NZ_CP027343.1	Plasmid	Escherichia coli strain 2014C-4587 plasmid unnamed, complete sequence	B1	205
GCF_003018775.1	NZ_CP027351.1	Chromosome	Escherichia coli strain 2014C-3655 chromosome, complete genome	B1	655
GCF_003018775.1	NZ_CP027350.1	Plasmid	Escherichia coli strain 2014C-3655 plasmid unnamed	B1	655
GCF_003018795.1	NZ_CP027352.1	Chromosome	Escherichia coli strain 2012C-4606 chromosome, complete genome	B1	21
GCF_003018795.1	NZ_CP027353.1	Plasmid	Escherichia coli strain 2012C-4606 plasmid unnamed1	B1	21
GCF_003018795.1	NZ_CP027354.1	Plasmid	Escherichia coli strain 2012C-4606 plasmid unnamed2	B1	21
GCF_003018815.1	NZ_CP027355.1	Chromosome	Escherichia coli strain 2013C-4991 chromosome, complete genome	A	301
GCF_003018815.1	NZ_CP027356.1	Plasmid	Escherichia coli strain 2013C-4991 plasmid unnamed1	A	301
GCF_003018815.1	NZ_CP027357.1	Plasmid	Escherichia coli strain 2013C-4991 plasmid unnamed2	A	301
GCF_003018815.1	NZ_CP027358.1	Plasmid	Escherichia coli strain 2013C-4991 plasmid unnamed3, complete sequence	A	301
GCF_003018835.2	NZ_CP027361.1	Chromosome	Escherichia coli strain 2014C-4639 chromosome, complete genome	B1	-
GCF_003018835.2	NZ_CP027359.1	Plasmid	Escherichia coli strain 2014C-4639 plasmid unnamed1	B1	-
GCF_003018855.1	NZ_CP027373.1	Chromosome	Escherichia coli strain 05-3629 chromosome, complete genome	B1	2602
GCF_003018855.1	NZ_CP027374.1	Plasmid	Escherichia coli strain 05-3629 plasmid unnamed1, complete sequence	B1	2602
GCF_003018855.1	NZ_CP027375.1	Plasmid	Escherichia coli strain 05-3629 plasmid unnamed2, complete sequence	B1	2602
GCF_003018875.1	NZ_CP027380.1	Chromosome	Escherichia coli strain 2013C-3250 chromosome, complete genome	B1	16
GCF_003018875.1	NZ_CP027381.1	Plasmid	Escherichia coli strain 2013C-3250 plasmid unnamed1	B1	16
GCF_003018875.1	NZ_CP027382.1	Plasmid	Escherichia coli strain 2013C-3250 plasmid unnamed2	B1	16
GCF_003018875.1	NZ_CP027383.1	Plasmid	Escherichia coli strain 2013C-3250 plasmid unnamed3	B1	16
GCF_003018875.1	NZ_CP027384.1	Plasmid	Escherichia coli strain 2013C-3250 plasmid unnamed4	B1	16
GCF_003018875.1	NZ_CP027385.1	Plasmid	Escherichia coli strain 2013C-3250 plasmid unnamed5, complete sequence	B1	16
GCF_003018895.1	NZ_CP027387.1	Chromosome	Escherichia coli strain 2014C-3057 chromosome, complete genome	B1	21
GCF_003018895.1	NZ_CP027386.1	Plasmid	Escherichia coli strain 2014C-3057 plasmid unnamed	B1	21
GCF_003018915.1	NZ_CP027388.1	Chromosome	Escherichia coli strain 2011C-4251 chromosome, complete genome	B1	17
GCF_003018915.1	NZ_CP027389.1	Plasmid	Escherichia coli strain 2011C-4251 plasmid unnamed	B1	17
GCF_003018935.1	NZ_CP027435.1	Chromosome	Escherichia coli strain 2014C-3599 chromosome, complete genome	B1	655
GCF_003018935.1	NZ_CP027436.1	Plasmid	Escherichia coli strain 2014C-3599 plasmid unnamed, complete sequence	B1	655
GCF_003018995.1	NZ_CP027362.1	Chromosome	Escherichia coli strain 95-3192 chromosome, complete genome	E	32
GCF_003019035.1	NZ_CP027447.1	Chromosome	Escherichia coli strain 2014C-3075 chromosome, complete genome	F	967
GCF_003019035.1	NZ_CP027448.1	Plasmid	Escherichia coli strain 2014C-3075 plasmid unnamed, complete sequence	F	967
GCF_003019055.1	NZ_CP027454.1	Chromosome	Escherichia coli strain 2014C-4423 chromosome, complete genome	B1	655
GCF_003019055.1	NZ_CP027455.1	Plasmid	Escherichia coli strain 2014C-4423 plasmid unnamed1, complete sequence	B1	655
GCF_003019055.1	NZ_CP027456.1	Plasmid	Escherichia coli strain 2014C-4423 plasmid unnamed2, complete sequence	B1	655
GCF_003019075.1	NZ_CP027459.1	Chromosome	Escherichia coli strain 90-3040 chromosome, complete genome	B1	660
GCF_003019075.1	NZ_CP027460.1	Plasmid	Escherichia coli strain 90-3040 plasmid unnamed, complete sequence	B1	660
GCF_003019095.1	NZ_CP027461.1	Chromosome	Escherichia coli strain 95-3322 chromosome, complete genome	B2	646
GCF_003019115.1	NZ_CP027462.1	Chromosome	Escherichia coli isolate 07-4299 chromosome, complete genome	B1	297
GCF_003019115.1	NZ_CP027463.1	Plasmid	Escherichia coli isolate 07-4299 plasmid unnamed	B1	297
GCF_003019155.1	NZ_CP027544.1	Chromosome	Escherichia coli strain 2013C-3264 chromosome, complete genome	B1	343
GCF_003019155.1	NZ_CP027545.1	Plasmid	Escherichia coli strain 2013C-3264 plasmid unnamed, complete sequence	B1	343
GCF_003019175.1	NZ_CP027546.1	Chromosome	Escherichia coli strain 2013C-4187 chromosome, complete genome	B1	21
GCF_003019175.1	NZ_CP027547.1	Plasmid	Escherichia coli strain 2013C-4187 plasmid unnamed, complete sequence	B1	21
GCF_003019215.1	NZ_CP027766.1	Chromosome	Escherichia coli strain 2013C-3342 chromosome, complete genome	B1	2836
GCF_003019215.1	NZ_CP027767.1	Plasmid	Escherichia coli strain 2013C-3342 plasmid unnamed, complete sequence	B1	2836
GCF_003020885.1	NZ_CP026853.1	Chromosome	Escherichia coli strain MS7163 chromosome, complete genome	B2	95
GCF_003020885.1	NZ_CP026854.1	Plasmid	Escherichia coli strain MS7163 plasmid pMS7163A, complete sequence	B2	95
GCF_003020885.1	NZ_CP026855.1	Plasmid	Escherichia coli strain MS7163 plasmid pMS7163B, complete sequence	B2	95
GCF_003030025.1	NZ_CP028166.1	Chromosome	Escherichia coli strain CFSAN064036 chromosome, complete genome	A	7786
GCF_003030025.1	NZ_CP028168.1	Plasmid	Escherichia coli strain CFSAN064036 plasmid pGMI17-004_1, complete sequence	A	7786
GCF_003030025.1	NZ_CP028167.1	Plasmid	Escherichia coli strain CFSAN064036 plasmid pGMI17-004_2, complete sequence	A	7786
GCF_003030245.1	NZ_CP028192.1	Chromosome	Escherichia coli strain CFSAN018748 chromosome, complete genome	D	5030
GCF_003030245.1	NZ_CP028195.1	Plasmid	Escherichia coli strain CFSAN018748 plasmid pGMI14-004_1, complete sequence	D	5030
GCF_003030245.1	NZ_CP028193.1	Plasmid	Escherichia coli strain CFSAN018748 plasmid pGMI14-004_2, complete sequence	D	5030
GCF_003030245.1	NZ_CP028194.1	Plasmid	Escherichia coli strain CFSAN018748 plasmid pGMI14-004_3, complete sequence	D	5030
GCF_003030365.1	NZ_CP027701.1	Chromosome	Escherichia coli strain 675SK2 chromosome, complete genome	A	617
GCF_003030365.1	NZ_CP027703.1	Plasmid	Escherichia coli strain 675SK2 plasmid p675SK2_B, complete sequence	A	617
GCF_003031225.1	NZ_CP019961.1	Chromosome	Escherichia coli strain HKUOPY1 chromosome, complete genome	A	2223
GCF_003031735.1	NZ_CP020509.1	Chromosome	Escherichia coli strain 165 chromosome, complete genome	B1	101
GCF_003031735.1	NZ_CP020510.1	Plasmid	Escherichia coli strain 165 plasmid unnamed1, complete sequence	B1	101
GCF_003031735.1	NZ_CP020511.1	Plasmid	Escherichia coli strain 165 plasmid unnamed2, complete sequence	B1	101
GCF_003031735.1	NZ_CP020512.1	Plasmid	Escherichia coli strain 165 plasmid unnamed3, complete sequence	B1	101
GCF_003031735.1	NZ_CP020513.1	Plasmid	Escherichia coli strain 165 plasmid unnamed4, complete sequence	B1	101
GCF_003031775.1	NZ_CP020514.1	Chromosome	Escherichia coli strain 219 chromosome, complete genome	A	167
GCF_003031775.1	NZ_CP020515.1	Plasmid	Escherichia coli strain 219 plasmid unnamed, complete sequence	A	167
GCF_003031795.1	NZ_CP020516.1	Chromosome	Escherichia coli strain 222 chromosome, complete genome	D	405
GCF_003031795.1	NZ_CP020519.1	Plasmid	Escherichia coli strain 222 plasmid unnamed1, complete sequence	D	405
GCF_003031795.1	NZ_CP020518.1	Plasmid	Escherichia coli strain 222 plasmid unnamed2, complete sequence	D	405
GCF_003031795.1	NZ_CP020517.1	Plasmid	Escherichia coli strain 222 plasmid unnamed3, complete sequence	D	405
GCF_003031815.1	NZ_CP020520.1	Chromosome	Escherichia coli strain 190 chromosome, complete genome	C	90
GCF_003031815.1	NZ_CP020524.1	Plasmid	Escherichia coli strain 190 plasmid unnamed1, complete sequence	C	90
GCF_003031815.1	NZ_CP020523.1	Plasmid	Escherichia coli strain 190 plasmid unnamed2, complete sequence	C	90
GCF_003031815.1	NZ_CP020522.1	Plasmid	Escherichia coli strain 190 plasmid unnamed3, complete sequence	C	90
GCF_003031815.1	NZ_CP020521.1	Plasmid	Escherichia coli strain 190 plasmid unnamed4, complete sequence	C	90
GCF_003033905.1	NZ_CP027118.1	Chromosome	Escherichia coli strain 26561 chromosome, complete genome	A	10
GCF_003033905.1	NZ_CP027119.1	Plasmid	Escherichia coli strain 26561 plasmid unnamed1, complete sequence	A	10
GCF_003033905.1	NZ_CP027120.1	Plasmid	Escherichia coli strain 26561 plasmid unnamed2, complete sequence	A	10
GCF_003043915.1	NZ_CP027103.1	Chromosome	Escherichia coli strain RM14723 chromosome, complete genome	B2	35
GCF_003051985.2	NZ_CP028578.2	Chromosome	Escherichia coli strain WCHEC005784 chromosome, complete genome	A	617
GCF_003051985.2	NZ_CP028575.2	Plasmid	Escherichia coli strain WCHEC005784 plasmid p1_005784, complete sequence	A	617
GCF_003051985.2	NZ_CP028577.1	Plasmid	Escherichia coli strain WCHEC005784 plasmid pNDM5_005784, complete sequence	A	617
GCF_003051985.2	NZ_CP028576.1	Plasmid	Escherichia coli strain WCHEC005784 plasmid pCTXM15_005784, complete sequence	A	617
GCF_003052645.1	NZ_CP028702.1	Chromosome	Escherichia coli strain J53 chromosome, complete genome	A	10
GCF_003052665.1	NZ_CP028703.1	Chromosome	Escherichia coli strain ME8067 chromosome, complete genome	A	10
GCF_003073815.1	NZ_CP029108.1	Chromosome	Escherichia coli strain AR437 chromosome, complete genome	C	410
GCF_003073815.1	NZ_CP029103.1	Plasmid	Escherichia coli strain AR437 plasmid unnamed1, complete sequence	C	410
GCF_003073815.1	NZ_CP029104.1	Plasmid	Escherichia coli strain AR437 plasmid unnamed2, complete sequence	C	410
GCF_003073815.1	NZ_CP029105.1	Plasmid	Escherichia coli strain AR437 plasmid unnamed3, complete sequence	C	410
GCF_003073815.1	NZ_CP029106.1	Plasmid	Escherichia coli strain AR437 plasmid unnamed4, complete sequence	C	410
GCF_003073815.1	NZ_CP029107.1	Plasmid	Escherichia coli strain AR437 plasmid unnamed5, complete sequence	C	410
GCF_003073835.1	NZ_CP029115.1	Chromosome	Escherichia coli strain AR435 chromosome, complete genome	A	167
GCF_003073835.1	NZ_CP029113.1	Plasmid	Escherichia coli strain AR435 plasmid unnamed1, complete sequence	A	167
GCF_003073835.1	NZ_CP029114.1	Plasmid	Escherichia coli strain AR435 plasmid unnamed2	A	167
GCF_003073835.1	NZ_CP029116.1	Plasmid	Escherichia coli strain AR435 plasmid unnamed3	A	167
GCF_003073835.1	NZ_CP029117.1	Plasmid	Escherichia coli strain AR435 plasmid unnamed4	A	167
GCF_003073835.1	NZ_CP029118.1	Plasmid	Escherichia coli strain AR435 plasmid unnamed5, complete sequence	A	167
GCF_003073835.1	NZ_CP029119.1	Plasmid	Escherichia coli strain AR435 plasmid unnamed6	A	167
GCF_003073835.1	NZ_CP029120.1	Plasmid	Escherichia coli strain AR435 plasmid unnamed7	A	167
GCF_003073835.1	NZ_CP029121.1	Plasmid	Escherichia coli strain AR435 plasmid unnamed8, complete sequence	A	167
GCF_003073875.1	NZ_CP029111.1	Chromosome	Escherichia coli strain AR436 chromosome, complete genome	B1	156
GCF_003073875.1	NZ_CP029109.1	Plasmid	Escherichia coli strain AR436 plasmid unnamed1, complete sequence	B1	156
GCF_003073875.1	NZ_CP029110.1	Plasmid	Escherichia coli strain AR436 plasmid unnamed2	B1	156
GCF_003073875.1	NZ_CP029112.1	Plasmid	Escherichia coli strain AR436 plasmid unnamed3, complete sequence	B1	156
GCF_003073955.1	NZ_CP029122.1	Chromosome	Escherichia coli strain AR434 chromosome, complete genome	C	410
GCF_003073955.1	NZ_CP029123.1	Plasmid	Escherichia coli strain AR434 plasmid unnamed1, complete sequence	C	410
GCF_003076395.1	NZ_CP020545.1	Chromosome	Escherichia coli strain ZJ3920 chromosome, complete genome	B2	95
GCF_003076395.1	NZ_CP020546.1	Plasmid	Escherichia coli strain ZJ3920 plasmid pZJ3920-1, complete sequence	B2	95
GCF_003076395.1	NZ_CP020547.1	Plasmid	Escherichia coli strain ZJ3920 plasmid pZJ3920-2, complete sequence	B2	95
GCF_003076395.1	NZ_CP020548.1	Plasmid	Escherichia coli strain ZJ3920 plasmid pZJ3920-3, complete sequence	B2	95
GCF_003095635.1	NZ_CP029164.1	Chromosome	Escherichia coli strain 104 chromosome, complete genome	G	117
GCF_003111785.1	NZ_CP029180.1	Chromosome	Escherichia coli strain H9Ecoli chromosome, complete genome	A	8739
GCF_003111785.1	NZ_CP029181.1	Plasmid	Escherichia coli strain H9Ecoli plasmid p1-H9, complete sequence	A	8739
GCF_003111785.1	NZ_CP029182.1	Plasmid	Escherichia coli strain H9Ecoli plasmid p3-H9, complete sequence	A	8739
GCF_003111785.1	NZ_CP029183.1	Plasmid	Escherichia coli strain H9Ecoli plasmid p4-H9, complete sequence	A	8739
GCF_003111785.1	NZ_CP029184.1	Plasmid	Escherichia coli strain H9Ecoli plasmid pMCR-H9, complete sequence	A	8739
GCF_003112145.1	NZ_CP028110.1	Chromosome	Escherichia coli O121 str. RM8352 chromosome, complete genome	B1	655
GCF_003112145.1	NZ_CP028111.1	Plasmid	Escherichia coli O121 str. RM8352 plasmid pRM8352, complete sequence	B1	655
GCF_003112165.1	NZ_CP028112.1	Chromosome	Escherichia coli O103 str. RM8385 chromosome, complete genome	B1	723
GCF_003112165.1	NZ_CP028113.1	Plasmid	Escherichia coli O103 str. RM8385 plasmid pRM8385-1, complete sequence	B1	723
GCF_003112165.1	NZ_CP028114.1	Plasmid	Escherichia coli O103 str. RM8385 plasmid pRM8385-2, complete sequence	B1	723
GCF_003112185.1	NZ_CP028116.1	Chromosome	Escherichia coli O26 str. RM8426 chromosome, complete genome	B1	21
GCF_003112185.1	NZ_CP028115.1	Plasmid	Escherichia coli O26 str. RM8426 plasmid pRM8426, complete sequence	B1	21
GCF_003112205.1	NZ_CP028122.1	Chromosome	Escherichia coli O43 str. RM10042 chromosome, complete genome	B1	937
GCF_003112205.1	NZ_CP028120.1	Plasmid	Escherichia coli O43 str. RM10042 plasmid pRM10042-1, complete sequence	B1	937
GCF_003112205.1	NZ_CP028121.1	Plasmid	Escherichia coli O43 str. RM10042 plasmid pRM10042-2, complete sequence	B1	937
GCF_003112205.1	NZ_CP028123.1	Plasmid	Escherichia coli O43 str. RM10042 plasmid pRM10042-3, complete sequence	B1	937
GCF_003112225.1	NZ_CP028126.1	Chromosome	Escherichia coli O26 str. RM10386 chromosome, complete genome	B1	21
GCF_003112225.1	NZ_CP028125.1	Plasmid	Escherichia coli O26 str. RM10386 plasmid pRM10386-1, complete sequence	B1	21
GCF_003112225.1	NZ_CP028124.1	Plasmid	Escherichia coli O26 str. RM10386 plasmid pRM10386-2, complete sequence	B1	21
GCF_003112245.1	NZ_CP028117.1	Chromosome	Escherichia coli O111 str. RM9322 chromosome, complete genome	B1	16
GCF_003112245.1	NZ_CP028118.1	Plasmid	Escherichia coli O111 str. RM9322 plasmid pRM9322-1, complete sequence	B1	16
GCF_003112245.1	NZ_CP028119.1	Plasmid	Escherichia coli O111 str. RM9322 plasmid pRM9322-2, complete sequence	B1	16
GCF_003122105.1	NZ_CP029242.1	Chromosome	Escherichia coli strain ECCRA-119 chromosome, complete genome	B1	156
GCF_003122105.1	NZ_CP029243.1	Plasmid	Escherichia coli strain ECCRA-119 plasmid pTB201, complete sequence	B1	156
GCF_003122105.1	NZ_CP029244.1	Plasmid	Escherichia coli strain ECCRA-119 plasmid pTB202, complete sequence	B1	156
GCF_003122105.1	NZ_CP029245.1	Plasmid	Escherichia coli strain ECCRA-119 plasmid pTB203, complete sequence	B1	156
GCF_003172465.2	NZ_CP034595.1	Chromosome	Escherichia coli strain WCHEC035053S1G0 chromosome, complete genome	A	10
GCF_003176855.1	NZ_CP028381.1	Chromosome	Escherichia coli strain RM10466 chromosome, complete genome	B1	223
GCF_003176855.1	NZ_CP028382.1	Plasmid	Escherichia coli strain RM10466 plasmid pRM10466-1, complete sequence	B1	223
GCF_003176855.1	NZ_CP028383.1	Plasmid	Escherichia coli strain RM10466 plasmid pRM10466-2, complete sequence	B1	223
GCF_003180975.1	NZ_CP029574.1	Chromosome	Escherichia coli strain DA33133 chromosome, complete genome	A	10
GCF_003180975.1	NZ_CP029575.1	Plasmid	Escherichia coli strain DA33133 plasmid pDA33133-157, complete sequence	A	10
GCF_003180995.1	NZ_CP029579.1	Chromosome	Escherichia coli strain DA33137 chromosome, complete genome	D	405
GCF_003180995.1	NZ_CP029580.1	Plasmid	Escherichia coli strain DA33137 plasmid pDA33137-178, complete sequence	D	405
GCF_003180995.1	NZ_CP029581.1	Plasmid	Escherichia coli strain DA33137 plasmid pDA33137-2, complete sequence	D	405
GCF_003181035.1	NZ_CP029576.1	Chromosome	Escherichia coli strain DA33135 chromosome, complete genome	B2	131
GCF_003181035.1	NZ_CP029577.1	Plasmid	Escherichia coli strain DA33135 plasmid pDA33135-139, complete sequence	B2	131
GCF_003181035.1	NZ_CP029578.1	Plasmid	Escherichia coli strain DA33135 plasmid pDA33135-70, complete sequence	B2	131
GCF_003194345.1	NZ_CP028483.1	Chromosome	Escherichia coli strain E41-1 chromosome, complete genome	B2	131
GCF_003194345.1	NZ_CP028484.1	Plasmid	Escherichia coli strain E41-1 plasmid p1, complete sequence	B2	131
GCF_003194345.1	NZ_CP028485.1	Plasmid	Escherichia coli strain E41-1 plasmid p2, complete sequence	B2	131
GCF_003194345.1	NZ_CP028486.1	Plasmid	Escherichia coli strain E41-1 plasmid p3, complete sequence	B2	131
GCF_003203755.1	NZ_CP029692.1	Chromosome	Escherichia coli strain SD134209 chromosome, complete genome	B1	16
GCF_003203755.1	NZ_CP029690.1	Plasmid	Escherichia coli strain SD134209 plasmid pSD134209-1, complete sequence	B1	16
GCF_003203755.1	NZ_CP029691.1	Plasmid	Escherichia coli strain SD134209 plasmid pSD134209-2, complete sequence	B1	16
GCF_003204155.1	NZ_CP029741.1	Chromosome	Escherichia coli strain AR_0085 chromosome, complete genome	A	4
GCF_003204155.1	NZ_CP029742.1	Plasmid	Escherichia coli strain AR_0085 plasmid unnamed1, complete sequence	A	4
GCF_003204155.1	NZ_CP029743.1	Plasmid	Escherichia coli strain AR_0085 plasmid unnamed2, complete sequence	A	4
GCF_003204155.1	NZ_CP029744.1	Plasmid	Escherichia coli strain AR_0085 plasmid unnamed3, complete sequence	A	4
GCF_003204955.1	NZ_CP029747.1	Chromosome	Escherichia coli strain 2016C-3878 chromosome, complete genome	F	457
GCF_003204955.1	NZ_CP029748.1	Plasmid	Escherichia coli strain 2016C-3878 plasmid pMCR1-PA, complete sequence	F	457
GCF_003231115.1	NZ_CP029492.1	Chromosome	Escherichia coli strain HS30-1 chromosome, complete genome	A	3288
GCF_003231115.1	NZ_CP029493.1	Plasmid	Escherichia coli strain HS30-1 plasmid pHS30-1, complete sequence	A	3288
GCF_003254065.1	NZ_CP029973.1	Chromosome	Escherichia coli strain 51008369SK1 chromosome, complete genome	A	167
GCF_003254065.1	NZ_CP029974.1	Plasmid	Escherichia coli strain 51008369SK1 plasmid p51008369SK1_A, complete sequence	A	167
GCF_003254065.1	NZ_CP029975.1	Plasmid	Escherichia coli strain 51008369SK1 plasmid p51008369SK1_B, complete sequence	A	167
GCF_003254065.1	NZ_CP029976.1	Plasmid	Escherichia coli strain 51008369SK1 plasmid p51008369SK1_C, complete sequence	A	167
GCF_003254065.1	NZ_CP029977.1	Plasmid	Escherichia coli strain 51008369SK1 plasmid p51008369SK1_D, complete sequence	A	167
GCF_003254065.1	NZ_CP029978.1	Plasmid	Escherichia coli strain 51008369SK1 plasmid p51008369SK1_E, complete sequence	A	167
GCF_003268695.1	NZ_CP029369.1	Chromosome	Escherichia coli strain WCHEC035148 chromosome, complete genome	C	410
GCF_003268695.1	NZ_CP029365.1	Plasmid	Escherichia coli strain WCHEC035148 plasmid p1_035148, complete sequence	C	410
GCF_003268695.1	NZ_CP029368.1	Plasmid	Escherichia coli strain WCHEC035148 plasmid pQnrS1_035148, complete sequence	C	410
GCF_003268695.1	NZ_CP029366.1	Plasmid	Escherichia coli strain WCHEC035148 plasmid p2_035148, complete sequence	C	410
GCF_003268695.1	NZ_CP029367.1	Plasmid	Escherichia coli strain WCHEC035148 plasmid pCMY42_035148, complete sequence	C	410
GCF_003287245.1	NZ_CP029371.1	Chromosome	Escherichia coli strain C chromosome, complete genome	A	93
GCF_003288275.1	NZ_CP028432.1	Chromosome	Escherichia coli strain RM9975 chromosome, complete genome	B1	16
GCF_003288275.1	NZ_CP028433.1	Plasmid	Escherichia coli strain RM9975 plasmid pRM9975-1, complete sequence	B1	16
GCF_003288275.1	NZ_CP028434.1	Plasmid	Escherichia coli strain RM9975 plasmid pRM9975-2, complete sequence	B1	16
GCF_003288295.1	NZ_CP028429.1	Chromosome	Escherichia coli strain RM9131 chromosome, complete genome	B1	16
GCF_003288295.1	NZ_CP028430.1	Plasmid	Escherichia coli strain RM9131 plasmid pRM9131-1, complete sequence	B1	16
GCF_003288295.1	NZ_CP028431.1	Plasmid	Escherichia coli strain RM9131 plasmid pRM9131-2, complete sequence	B1	16
GCF_003288415.1	NZ_CP030331.1	Chromosome	Escherichia coli strain AR_452 chromosome, complete genome	B1	156
GCF_003288415.1	NZ_CP030329.1	Plasmid	Escherichia coli strain AR_452 plasmid unnamed1, complete sequence	B1	156
GCF_003288415.1	NZ_CP030332.1	Plasmid	Escherichia coli strain AR_452 plasmid unnamed2, complete sequence	B1	156
GCF_003288415.1	NZ_CP030330.1	Plasmid	Escherichia coli strain AR_452 plasmid unnamed3, complete sequence	B1	156
GCF_003288455.1	NZ_CP030337.1	Chromosome	Escherichia coli strain AR_451 chromosome, complete genome	B2	131
GCF_003288455.1	NZ_CP030335.1	Plasmid	Escherichia coli strain AR_451 plasmid unnamed1, complete sequence	B2	131
GCF_003288455.1	NZ_CP030340.1	Plasmid	Escherichia coli strain AR_451 plasmid unnamed2	B2	131
GCF_003288455.1	NZ_CP030339.1	Plasmid	Escherichia coli strain AR_451 plasmid unnamed3	B2	131
GCF_003288455.1	NZ_CP030336.1	Plasmid	Escherichia coli strain AR_451 plasmid unnamed4	B2	131
GCF_003288455.1	NZ_CP030338.1	Plasmid	Escherichia coli strain AR_451 plasmid unnamed5, complete sequence	B2	131
GCF_003288455.1	NZ_CP030333.1	Plasmid	Escherichia coli strain AR_451 plasmid unnamed6, complete sequence	B2	131
GCF_003288455.1	NZ_CP030334.1	Plasmid	Escherichia coli strain AR_451 plasmid unnamed7	B2	131
GCF_003290205.1	NZ_CP029981.1	Chromosome	Escherichia coli strain 99-3165 chromosome, complete genome	A	4
GCF_003290205.1	NZ_CP029979.1	Plasmid	Escherichia coli strain 99-3165 plasmid unnamed1	A	4
GCF_003290205.1	NZ_CP029980.1	Plasmid	Escherichia coli strain 99-3165 plasmid unnamed2, complete sequence	A	4
GCF_003290205.1	NZ_CP029982.1	Plasmid	Escherichia coli strain 99-3165 plasmid unnamed3, complete sequence	A	4
GCF_003308955.1	NZ_CP030767.1	Chromosome	Escherichia coli strain 2017C-4109 chromosome, complete genome	E	11
GCF_003308955.1	NZ_CP030766.1	Plasmid	Escherichia coli strain 2017C-4109 plasmid pMCR-1, complete sequence	E	11
GCF_003308955.1	NZ_CP030765.1	Plasmid	Escherichia coli strain 2017C-4109 plasmid p2017C-4109, complete sequence	E	11
GCF_003308975.1	NZ_CP030768.1	Chromosome	Escherichia coli strain 2017C-4173W12 chromosome, complete genome	D	69
GCF_003308975.1	NZ_CP030769.1	Plasmid	Escherichia coli strain 2017C-4173W12 plasmid pMCR-1_2017C-4173W12	D	69
GCF_003308975.1	NZ_CP030770.1	Plasmid	Escherichia coli strain 2017C-4173W12 plasmid p2017C-4173W12, complete sequence	D	69
GCF_003325975.1	NZ_CP030939.1	Chromosome	Escherichia coli strain AMSHJX01 chromosome, complete genome	B1	40
GCF_003325975.1	NZ_CP030940.1	Plasmid	Escherichia coli strain AMSHJX01 plasmid pAMSH1, complete sequence	B1	40
GCF_003336405.1	NZ_CP031105.1	Chromosome	Escherichia coli strain AMSCJX02 chromosome, complete genome	B1	453
GCF_003336405.1	NZ_CP031106.1	Plasmid	Escherichia coli strain AMSCJX02 plasmid pAMSC1, complete sequence	B1	453
GCF_003336405.1	NZ_CP031107.1	Plasmid	Escherichia coli strain AMSCJX02 plasmid pAMSC2, complete sequence	B1	453
GCF_003336405.1	NZ_CP031108.1	Plasmid	Escherichia coli strain AMSCJX02 plasmid pAMSC3, complete sequence	B1	453
GCF_003336405.1	NZ_CP031109.1	Plasmid	Escherichia coli strain AMSCJX02 plasmid pAMSC4, complete sequence	B1	453
GCF_003336405.1	NZ_CP031110.1	Plasmid	Escherichia coli strain AMSCJX02 plasmid pAMSC5, complete sequence	B1	453
GCF_003336405.1	NZ_CP031111.1	Plasmid	Escherichia coli strain AMSCJX02 plasmid pAMSC6, complete sequence	B1	453
GCF_003344465.1	NZ_CP030111.1	Chromosome	Escherichia coli strain MCJCHV-1 chromosome, complete genome	B2	1193
GCF_003344465.1	NZ_CP030112.1	Plasmid	Escherichia coli strain MCJCHV-1 plasmid pNMEC-O75A, complete sequence	B2	1193
GCF_003344465.1	NZ_CP030113.1	Plasmid	Escherichia coli strain MCJCHV-1 plasmid pNMEC-O75B, complete sequence	B2	1193
GCF_003344465.1	NZ_CP030114.1	Plasmid	Escherichia coli strain MCJCHV-1 plasmid pNMEC-O75C, complete sequence	B2	1193
GCF_003344465.1	NZ_CP030115.1	Plasmid	Escherichia coli strain MCJCHV-1 plasmid pNMEC-O75D, complete sequence	B2	1193
GCF_003344465.1	NZ_CP030116.1	Plasmid	Escherichia coli strain MCJCHV-1 plasmid pNMEC-O75E, complete sequence	B2	1193
GCF_003346835.1	NZ_CP031215.1	Chromosome	Escherichia coli strain Es_ST80_L1_NDM_10_2017 chromosome, complete genome	B2	80
GCF_003346835.1	NZ_CP031216.1	Plasmid	Escherichia coli strain Es_ST80_L1_NDM_10_2017 plasmid pEsST80_L1_NDM, complete sequence	B2	80
GCF_003351385.1	NZ_CP031231.1	Chromosome	Escherichia coli strain Es_ST410_NW1_NDM_09_2017 chromosome, complete genome	C	410
GCF_003351385.1	NZ_CP031232.1	Plasmid	Escherichia coli strain Es_ST410_NW1_NDM_09_2017 plasmid pEsST410_NW_2, complete sequence	C	410
GCF_003351385.1	NZ_CP031233.1	Plasmid	Escherichia coli strain Es_ST410_NW1_NDM_09_2017 plasmid pEsST410_NW_3, complete sequence	C	410
GCF_003351385.1	NZ_CP031234.1	Plasmid	Escherichia coli strain Es_ST410_NW1_NDM_09_2017 plasmid pEsST410_NW_4, complete sequence	C	410
GCF_003351385.1	NZ_CP031235.1	Plasmid	Escherichia coli strain Es_ST410_NW1_NDM_09_2017 plasmid pEsST410_NW_NDM, complete sequence	C	410
GCF_003351485.1	NZ_CP031256.1	Chromosome	Escherichia coli strain M16807 chromosome, complete genome	B2	73
GCF_003352425.1	NZ_CP022664.1	Chromosome	Escherichia coli strain FORC 064 chromosome, complete genome	A	10
GCF_003352425.1	NZ_CP023732.1	Plasmid	Escherichia coli strain FORC 064 plasmid pFORC64.1, complete sequence	A	10
GCF_003352425.1	NZ_CP023733.1	Plasmid	Escherichia coli strain FORC 064 plasmid pFORC64.2, complete sequence	A	10
GCF_003352425.1	NZ_CP023734.1	Plasmid	Escherichia coli strain FORC 064 plasmid pFORC64.3, complete sequence	A	10
GCF_003355175.1	NZ_CP031321.1	Chromosome	Escherichia coli strain ST2350 isolate Es_ST2350_SE1_NDM_03_2018 chromosome, complete genome	B1	2350
GCF_003355175.1	NZ_CP031323.1	Plasmid	Escherichia coli strain ST2350 isolate Es_ST2350_SE1_NDM_03_2018 plasmid pEsST2350_SE_2, complete sequence	B1	2350
GCF_003355175.1	NZ_CP031322.1	Plasmid	Escherichia coli strain ST2350 isolate Es_ST2350_SE1_NDM_03_2018 plasmid pEsST2350_SE_NDM, complete sequence	B1	2350
GCF_003367885.1	NZ_CP031214.1	Chromosome	Escherichia coli strain C600 chromosome, complete genome	A	10
GCF_003399775.2	NZ_CP042969.1	Chromosome	Escherichia coli strain CFSAN061769 chromosome, complete genome	B1	2016
GCF_003399775.2	NZ_CP042970.1	Plasmid	Escherichia coli strain CFSAN061769 plasmid pCFSAN061769_01, complete sequence	B1	2016
GCF_003399775.2	NZ_CP042971.1	Plasmid	Escherichia coli strain CFSAN061769 plasmid pCFSAN061769_02, complete sequence	B1	2016
GCF_003399775.2	NZ_CP042972.1	Plasmid	Escherichia coli strain CFSAN061769 plasmid pCFSAN061769_03, complete sequence	B1	2016
GCF_003399795.2	NZ_CP042973.1	Chromosome	Escherichia coli strain CFSAN061768 chromosome, complete genome	D	38
GCF_003399795.2	NZ_CP042974.1	Plasmid	Escherichia coli strain CFSAN061768 plasmid pCFSAN061768, complete sequence	D	38
GCF_003399845.2	NZ_CP042903.1	Chromosome	Escherichia coli strain CFSAN061761 chromosome, complete genome	A	10
GCF_003399885.2	NZ_CP042899.1	Chromosome	Escherichia coli strain CFSAN061763 chromosome, complete genome	D	38
GCF_003399885.2	NZ_CP042900.1	Plasmid	Escherichia coli strain CFSAN061763 plasmid pCFSAN061763, complete sequence	D	38
GCF_003399895.2	NZ_CP042901.1	Chromosome	Escherichia coli strain CFSAN061762 chromosome, complete genome	A	10
GCF_003399895.2	NZ_CP042902.1	Plasmid	Escherichia coli strain CFSAN061762 plasmid pCFSAN061762, complete sequence	A	10
GCF_003399945.2	NZ_CP042893.1	Chromosome	Escherichia coli strain CFSAN061772 chromosome, complete genome	A	10
GCF_003399945.2	NZ_CP042894.1	Plasmid	Escherichia coli strain CFSAN061772 plasmid pCFSAN061772_01, complete sequence	A	10
GCF_003399945.2	NZ_CP042895.1	Plasmid	Escherichia coli strain CFSAN061772 plasmid pCFSAN061772_02, complete sequence	A	10
GCF_003400045.2	NZ_CP042896.1	Chromosome	Escherichia coli strain CFSAN061771 chromosome, complete genome	F	1485
GCF_003400045.2	NZ_CP042897.1	Plasmid	Escherichia coli strain CFSAN061771 plasmid pCFSAN061771_01, complete sequence	F	1485
GCF_003400045.2	NZ_CP042898.1	Plasmid	Escherichia coli strain CFSAN061771 plasmid pCFSAN061771_02, complete sequence	F	1485
GCF_003402955.1	NZ_CP031546.1	Chromosome	Escherichia coli strain cq9 chromosome, complete genome	C	88
GCF_003402955.1	NZ_CP031547.1	Plasmid	Escherichia coli strain cq9 plasmid unnamed1, complete sequence	C	88
GCF_003402955.1	NZ_CP031548.1	Plasmid	Escherichia coli strain cq9 plasmid unnamed2, complete sequence	C	88
GCF_003402955.1	NZ_CP031549.1	Plasmid	Escherichia coli strain cq9 plasmid unnamed3, complete sequence	C	88
GCF_003402955.1	NZ_CP031550.1	Plasmid	Escherichia coli strain cq9 plasmid unnamed4, complete sequence	C	88
GCF_003410275.1	NZ_CP031609.1	Chromosome	Escherichia coli strain N3 chromosome, complete genome	D	6140
GCF_003410275.1	NZ_CP031610.1	Plasmid	Escherichia coli strain N3 plasmid pIncAC2-1502318, complete sequence	D	6140
GCF_003413625.1	NZ_CP031653.1	Chromosome	Escherichia coli strain UK_Dog_Liverpool chromosome, complete genome	C	410
GCF_003413625.1	NZ_CP031654.1	Plasmid	Escherichia coli strain UK_Dog_Liverpool plasmid pCARB35_01, complete sequence	C	410
GCF_003413625.1	NZ_CP031655.1	Plasmid	Escherichia coli strain UK_Dog_Liverpool plasmid pCARB35_02, complete sequence	C	410
GCF_003413625.1	NZ_CP031656.1	Plasmid	Escherichia coli strain UK_Dog_Liverpool plasmid pCARB35_03, complete sequence	C	410
GCF_003413625.1	NZ_CP031657.1	Plasmid	Escherichia coli strain UK_Dog_Liverpool plasmid pCARB35_04, complete sequence	C	410
GCF_003413625.1	NZ_CP031658.1	Plasmid	Escherichia coli strain UK_Dog_Liverpool plasmid pCARB35_05, complete sequence	C	410
GCF_003432305.1	NZ_CP031833.1	Chromosome	Escherichia coli strain 2452 chromosome, complete genome	A	10
GCF_003433275.1	NZ_CP009050.1	Chromosome	Escherichia coli NCCP15648 chromosome, complete genome	B1	678
GCF_003433275.1	NZ_CP009051.1	Plasmid	Escherichia coli NCCP15648 plasmid p15648-1, complete sequence	B1	678
GCF_003433275.1	NZ_CP009052.1	Plasmid	Escherichia coli NCCP15648 plasmid p15648-2, complete sequence	B1	678
GCF_003433275.1	NZ_CP009053.1	Plasmid	Escherichia coli NCCP15648 plasmid p15648-3, complete sequence	B1	678
GCF_003443795.1	NZ_CP029687.1	Chromosome	Escherichia coli strain E706 chromosome, complete genome	A	48
GCF_003443795.1	NZ_CP029688.1	Plasmid	Escherichia coli strain E706 plasmid pLKJULY7989, complete sequence	A	48
GCF_003443815.1	NZ_CP030281.1	Chromosome	Escherichia coli strain E308 chromosome, complete genome	A	-
GCF_003443815.1	NZ_CP030282.1	Plasmid	Escherichia coli strain E308 plasmid pLKSZ01, complete sequence	A	-
GCF_003443815.1	NZ_CP030283.1	Plasmid	Escherichia coli strain E308 plasmid pLKSZ02, complete sequence	A	-
GCF_003443815.1	NZ_CP030284.1	Plasmid	Escherichia coli strain E308 plasmid pLKSZ03, complete sequence	A	-
GCF_003443815.1	NZ_CP030285.1	Plasmid	Escherichia coli strain E308 plasmid pLKSZ04, complete sequence	A	-
GCF_003491165.1	NZ_CP023061.1	Chromosome	Escherichia coli strain FORC_069 chromosome, complete genome	B1	678
GCF_003491165.1	NZ_CP023062.1	Plasmid	Escherichia coli strain FORC_069 plasmid pFORC69, complete sequence	B1	678
GCF_003546975.1	NZ_CP022686.1	Chromosome	Escherichia coli Nissle 1917 chromosome, complete genome	B2	73
GCF_003546975.1	NZ_CP022687.1	Plasmid	Escherichia coli Nissle 1917 plasmid pNissle1	B2	73
GCF_003546975.1	NZ_CP023342.1	Plasmid	Escherichia coli Nissle 1917 plasmid pMUT2, complete sequence	B2	73
GCF_003570765.1	NZ_CP012376.1	Chromosome	Escherichia coli strain GE3 chromosome, complete genome	B1	56
GCF_003570765.1	NZ_CP012377.1	Plasmid	Escherichia coli strain GE3 isolate human faeces plasmid pGE3, complete sequence	B1	56
GCF_003571665.1	NZ_CP032201.1	Chromosome	Escherichia coli strain AR_0086 chromosome, complete genome	B2	131
GCF_003571665.1	NZ_CP032202.1	Plasmid	Escherichia coli strain AR_0086 plasmid unnamed1, complete sequence	B2	131
GCF_003571665.1	NZ_CP032203.1	Plasmid	Escherichia coli strain AR_0086 plasmid unnamed2, complete sequence	B2	131
GCF_003571685.1	NZ_CP032204.1	Chromosome	Escherichia coli strain AR_0013 chromosome, complete genome	F	62
GCF_003571685.1	NZ_CP032205.1	Plasmid	Escherichia coli strain AR_0013 plasmid unnamed, complete sequence	F	62
GCF_003571765.1	NZ_CP032237.1	Chromosome	Escherichia coli strain ECCWS199 chromosome, complete genome	A	48
GCF_003571765.1	NZ_CP032238.1	Plasmid	Escherichia coli strain ECCWS199 plasmid pTB221, complete sequence	A	48
GCF_003571765.1	NZ_CP032239.1	Plasmid	Escherichia coli strain ECCWS199 plasmid pTB222, complete sequence	A	48
GCF_003571785.1	NZ_CP032261.1	Chromosome	Escherichia coli strain AR_0067 chromosome, complete genome	D	405
GCF_003571785.1	NZ_CP032258.1	Plasmid	Escherichia coli strain AR_0067 plasmid unnamed1, complete sequence	D	405
GCF_003571785.1	NZ_CP032259.1	Plasmid	Escherichia coli strain AR_0067 plasmid unnamed2, complete sequence	D	405
GCF_003571785.1	NZ_CP032260.1	Plasmid	Escherichia coli strain AR_0067 plasmid unnamed3, complete sequence	D	405
GCF_003571785.1	NZ_CP032262.1	Plasmid	Escherichia coli strain AR_0067 plasmid unnamed4, complete sequence	D	405
GCF_003571825.1	NZ_CP032265.1	Chromosome	Escherichia coli strain AR_0089 chromosome, complete genome	B2	131
GCF_003571825.1	NZ_CP032263.1	Plasmid	Escherichia coli strain AR_0089 plasmid unnamed1, complete sequence	B2	131
GCF_003571825.1	NZ_CP032264.1	Plasmid	Escherichia coli strain AR_0089 plasmid unnamed2, complete sequence	B2	131
GCF_003586045.1	NZ_CP019953.1	Chromosome	Escherichia coli M8 chromosome, complete genome	B1	223
GCF_003586045.1	NZ_CP019954.1	Plasmid	Escherichia coli M8 plasmid unnamed1, complete sequence	B1	223
GCF_003586045.1	NZ_CP019955.1	Plasmid	Escherichia coli M8 plasmid unnamed2, complete sequence	B1	223
GCF_003586045.1	NZ_CP019956.1	Plasmid	Escherichia coli M8 plasmid unnamed3, complete sequence	B1	223
GCF_003586065.1	NZ_CP028379.1	Chromosome	Escherichia coli O145 str. RM9872 chromosome, complete genome	E	32
GCF_003586065.1	NZ_CP028380.1	Plasmid	Escherichia coli O145 str. RM9872 plasmid pRM9872-1, complete sequence	E	32
GCF_003591595.1	NZ_CP022959.1	Chromosome	Escherichia coli ATCC 8739 chromosome, complete genome	A	3021
GCF_003627195.1	NZ_CP032667.1	Chromosome	Escherichia coli str. K-12 substr. MG1655 strain K-12 chromosome, complete genome	A	10
GCF_003627855.1	NZ_CP032515.1	Chromosome	Escherichia coli strain 118UI chromosome, complete genome	D	69
GCF_003627855.1	NZ_CP032517.1	Plasmid	Escherichia coli strain 118UI plasmid pEco118UIa, complete sequence	D	69
GCF_003627855.1	NZ_CP032516.1	Plasmid	Escherichia coli strain 118UI plasmid pEco118UIb, complete sequence	D	69
GCF_003667385.1	NZ_CP032986.1	Chromosome	Escherichia coli strain BE2-5 chromosome, complete genome	A	1684
GCF_003667385.1	NZ_CP032988.1	Plasmid	Escherichia coli strain BE2-5 plasmid p2_BE2-5, complete sequence	A	1684
GCF_003667385.1	NZ_CP032987.1	Plasmid	Escherichia coli strain BE2-5 plasmid pMCR_BE2-5, complete sequence	A	1684
GCF_003667405.1	NZ_CP032989.1	Chromosome	Escherichia coli strain W2-5 chromosome, complete genome	B1	162
GCF_003667405.1	NZ_CP032991.1	Plasmid	Escherichia coli strain W2-5 plasmid p2_W2-5, complete sequence	B1	162
GCF_003667405.1	NZ_CP032990.1	Plasmid	Escherichia coli strain W2-5 plasmid pMCR_W2-5, complete sequence	B1	162
GCF_003667425.1	NZ_CP032992.1	Chromosome	Escherichia coli strain W5-6 chromosome, complete genome	A	744
GCF_003667425.1	NZ_CP032994.1	Plasmid	Escherichia coli strain W5-6 plasmid p2_W5-6, complete sequence	A	744
GCF_003667425.1	NZ_CP032995.1	Plasmid	Escherichia coli strain W5-6 plasmid p3_W5-6, complete sequence	A	744
GCF_003667425.1	NZ_CP032993.1	Plasmid	Escherichia coli strain W5-6 plasmid pMCR_W5-6, complete sequence	A	744
GCF_003691425.1	NZ_CP033096.1	Chromosome	Escherichia coli strain CP53 chromosome, complete genome	A	206
GCF_003691425.1	NZ_CP033097.1	Plasmid	Escherichia coli strain CP53 plasmid pCP53-113k, complete sequence	A	206
GCF_003691425.1	NZ_CP033093.1	Plasmid	Escherichia coli strain CP53 plasmid pCP53-38k, complete sequence	A	206
GCF_003691425.1	NZ_CP033095.1	Plasmid	Escherichia coli strain CP53 plasmid pCP53-92k, complete sequence	A	206
GCF_003691425.1	NZ_CP033094.1	Plasmid	Escherichia coli strain CP53 plasmid pCP53-mcr, complete sequence	A	206
GCF_003697165.2	NZ_CP033092.2	Chromosome	Escherichia coli DSM 30083 = JCM 1649 = ATCC 11775 chromosome, complete genome	B2	95
GCF_003697165.2	NZ_CP033091.2	Plasmid	Escherichia coli DSM 30083 = JCM 1649 = ATCC 11775 plasmid unnamed, complete sequence	B2	95
GCF_003703795.1	NZ_CP033250.1	Chromosome	Escherichia coli strain ECCHD184 chromosome, complete genome	A	7139
GCF_003703795.1	NZ_CP033251.1	Plasmid	Escherichia coli strain ECCHD184 plasmid pTB211, complete sequence	A	7139
GCF_003703795.1	NZ_CP033252.1	Plasmid	Escherichia coli strain ECCHD184 plasmid pTB212, complete sequence	A	7139
GCF_003711005.1	NZ_CP033378.1	Chromosome	Escherichia coli strain L73 chromosome, complete genome	A	48
GCF_003711005.1	NZ_CP033379.1	Plasmid	Escherichia coli strain L73 plasmid pL73-2, complete sequence	A	48
GCF_003711005.1	NZ_CP033380.1	Plasmid	Escherichia coli strain L73 plasmid pL73-3, complete sequence	A	48
GCF_003711045.1	NZ_CP033401.1	Chromosome	Escherichia coli strain WCHEC020031 chromosome, complete genome	C	410
GCF_003711045.1	NZ_CP033397.1	Plasmid	Escherichia coli strain WCHEC020031 plasmid p1_020031, complete sequence	C	410
GCF_003711045.1	NZ_CP033400.1	Plasmid	Escherichia coli strain WCHEC020031 plasmid pOXA1_020031, complete sequence	C	410
GCF_003711045.1	NZ_CP033398.1	Plasmid	Escherichia coli strain WCHEC020031 plasmid p2_020031, complete sequence	C	410
GCF_003711045.1	NZ_CP033399.1	Plasmid	Escherichia coli strain WCHEC020031 plasmid pNDM5_020031, complete sequence	C	410
GCF_003717595.1	NZ_CP030240.1	Chromosome	Escherichia coli strain ER1709 chromosome, complete genome	A	10
GCF_003722195.1	NZ_CP033605.1	Chromosome	Escherichia coli O157:H7 strain TR01 chromosome, complete genome	E	717
GCF_003790525.1	NZ_CP033635.1	Chromosome	Escherichia coli isolate ECCNB12-2 chromosome, complete genome	F	6862
GCF_003790525.1	NZ_CP033632.1	Plasmid	Escherichia coli isolate ECCNB12-2 plasmid pTB-nb1, complete sequence	F	6862
GCF_003790525.1	NZ_CP033633.1	Plasmid	Escherichia coli isolate ECCNB12-2 plasmid pTB-nb2, complete sequence	F	6862
GCF_003790525.1	NZ_CP033634.1	Plasmid	Escherichia coli isolate ECCNB12-2 plasmid pTB-nb3, complete sequence	F	6862
GCF_003790525.1	NZ_CP033636.1	Plasmid	Escherichia coli isolate ECCNB12-2 plasmid pTB-nb4, complete sequence	F	6862
GCF_003812625.1	NZ_CP033762.1	Chromosome	Escherichia coli strain FDAARGOS_536 chromosome, complete genome	B2	636
GCF_003812625.1	NZ_CP033761.1	Plasmid	Escherichia coli strain FDAARGOS_536 plasmid unnamed1, complete sequence	B2	636
GCF_003812625.1	NZ_CP033763.1	Plasmid	Escherichia coli strain FDAARGOS_536 plasmid unnamed2, complete sequence	B2	636
GCF_003812625.1	NZ_CP033764.1	Plasmid	Escherichia coli strain FDAARGOS_536 plasmid unnamed3, complete sequence	B2	636
GCF_003812625.1	NZ_CP033765.1	Plasmid	Escherichia coli strain FDAARGOS_536 plasmid unnamed4, complete sequence	B2	636
GCF_003812625.1	NZ_CP033766.1	Plasmid	Escherichia coli strain FDAARGOS_536 plasmid unnamed5, complete sequence	B2	636
GCF_003812945.1	NZ_CP033850.1	Chromosome	Escherichia coli strain FDAARGOS_497 chromosome, complete genome	F	648
GCF_003812945.1	NZ_CP033847.1	Plasmid	Escherichia coli strain FDAARGOS_497 plasmid unnamed1, complete sequence	F	648
GCF_003812945.1	NZ_CP033848.1	Plasmid	Escherichia coli strain FDAARGOS_497 plasmid unnamed2, complete sequence	F	648
GCF_003812945.1	NZ_CP033849.1	Plasmid	Escherichia coli strain FDAARGOS_497 plasmid unnamed3, complete sequence	F	648
GCF_003812945.1	NZ_CP033851.1	Plasmid	Escherichia coli strain FDAARGOS_497 plasmid unnamed4, complete sequence	F	648
GCF_003812945.1	NZ_CP033852.1	Plasmid	Escherichia coli strain FDAARGOS_497 plasmid unnamed5, complete sequence	F	648
GCF_003812945.1	NZ_CP033853.1	Plasmid	Escherichia coli strain FDAARGOS_497 plasmid unnamed6, complete sequence	F	648
GCF_003813145.1	NZ_CP033884.1	Chromosome	Escherichia coli strain 50579417 chromosome, complete genome	D	405
GCF_003813145.1	NZ_CP033882.1	Plasmid	Escherichia coli strain 50579417 plasmid p50579417_1, complete sequence	D	405
GCF_003813145.1	NZ_CP033883.1	Plasmid	Escherichia coli strain 50579417 plasmid p50579417_2, complete sequence	D	405
GCF_003813145.1	NZ_CP033880.1	Plasmid	Escherichia coli strain 50579417 plasmid p50579417_3_OXA-48, complete sequence	D	405
GCF_003813145.1	NZ_CP033881.1	Plasmid	Escherichia coli strain 50579417 plasmid p50579417_4, complete sequence	D	405
GCF_003813145.1	NZ_CP033879.1	Plasmid	Escherichia coli strain 50579417 plasmid p50579417_5, complete sequence	D	405
GCF_003856575.1	NZ_CP023834.1	Chromosome	Escherichia coli strain 4/2-1 chromosome, complete genome	A	167
GCF_003856575.1	NZ_CP023835.1	Plasmid	Escherichia coli strain 4/2-1 plasmid p4_2_1.1, complete sequence	A	167
GCF_003856575.1	NZ_CP023836.1	Plasmid	Escherichia coli strain 4/2-1 plasmid p4_2_1.2, complete sequence	A	167
GCF_003856575.1	NZ_CP023837.1	Plasmid	Escherichia coli strain 4/2-1 plasmid p4_2_1.3, complete sequence	A	167
GCF_003856575.1	NZ_CP023838.1	Plasmid	Escherichia coli strain 4/2-1 plasmid p4_2_1.4, complete sequence	A	167
GCF_003856615.1	NZ_CP023849.1	Chromosome	Escherichia coli strain 4/0 chromosome, complete genome	B2	131
GCF_003856615.1	NZ_CP023850.1	Plasmid	Escherichia coli strain 4/0 plasmid p4_0.1, complete sequence	B2	131
GCF_003856615.1	NZ_CP023851.1	Plasmid	Escherichia coli strain 4/0 plasmid p4_0.2, complete sequence	B2	131
GCF_003856615.1	NZ_CP023852.1	Plasmid	Escherichia coli strain 4/0 plasmid p4_0.3, complete sequence	B2	131
GCF_003856635.1	NZ_CP023853.1	Chromosome	Escherichia coli strain 2/0 chromosome, complete genome	B2	131
GCF_003856635.1	NZ_CP023854.1	Plasmid	Escherichia coli strain 2/0 plasmid p2_0.1, complete sequence	B2	131
GCF_003856635.1	NZ_CP023855.1	Plasmid	Escherichia coli strain 2/0 plasmid p2_0.2, complete sequence	B2	131
GCF_003856635.1	NZ_CP023856.1	Plasmid	Escherichia coli strain 2/0 plasmid p2_0.3, complete sequence	B2	131
GCF_003856635.1	NZ_CP023857.1	Plasmid	Escherichia coli strain 2/0 plasmid p2_0.4, complete sequence	B2	131
GCF_003856635.1	NZ_CP023858.1	Plasmid	Escherichia coli strain 2/0 plasmid p2_0.5, complete sequence	B2	131
GCF_003856655.1	NZ_CP023826.1	Chromosome	Escherichia coli strain 4/4 chromosome, complete genome	B2	131
GCF_003856655.1	NZ_CP023827.1	Plasmid	Escherichia coli strain 4/4 plasmid p4_4.1, complete sequence	B2	131
GCF_003856655.1	NZ_CP023828.1	Plasmid	Escherichia coli strain 4/4 plasmid p4_4.2, complete sequence	B2	131
GCF_003856655.1	NZ_CP023829.1	Plasmid	Escherichia coli strain 4/4 plasmid p4_4.3, complete sequence	B2	131
GCF_003856655.1	NZ_CP023830.1	Plasmid	Escherichia coli strain 4/4 plasmid p4_4.4, complete sequence	B2	131
GCF_003856655.1	NZ_CP023831.1	Plasmid	Escherichia coli strain 4/4 plasmid p4_4.5, complete sequence	B2	131
GCF_003856655.1	NZ_CP023832.1	Plasmid	Escherichia coli strain 4/4 plasmid p4_4.6, complete sequence	B2	131
GCF_003856655.1	NZ_CP023833.1	Plasmid	Escherichia coli strain 4/4 plasmid p4_4.7, complete sequence	B2	131
GCF_003856675.1	NZ_CP023820.1	Chromosome	Escherichia coli strain 7/2 chromosome, complete genome	D	405
GCF_003856675.1	NZ_CP023821.1	Plasmid	Escherichia coli strain 7/2 plasmid p7_2.1, complete sequence	D	405
GCF_003856675.1	NZ_CP023822.1	Plasmid	Escherichia coli strain 7/2 plasmid p7_2.2, complete sequence	D	405
GCF_003856675.1	NZ_CP023823.1	Plasmid	Escherichia coli strain 7/2 plasmid p7_2.3, complete sequence	D	405
GCF_003856675.1	NZ_CP023824.1	Plasmid	Escherichia coli strain 7/2 plasmid p7_2.4, complete sequence	D	405
GCF_003856675.1	NZ_CP023825.1	Plasmid	Escherichia coli strain 7/2 plasmid p7_2.5, complete sequence	D	405
GCF_003856695.1	NZ_CP023844.1	Chromosome	Escherichia coli strain 4/1-1 chromosome, complete genome	B2	131
GCF_003856695.1	NZ_CP023845.1	Plasmid	Escherichia coli strain 4/1-1 plasmid p4_1_1.1, complete sequence	B2	131
GCF_003856695.1	NZ_CP023846.1	Plasmid	Escherichia coli strain 4/1-1 plasmid p4_1_1.2, complete sequence	B2	131
GCF_003856695.1	NZ_CP023847.1	Plasmid	Escherichia coli strain 4/1-1 plasmid p4_1_1.3, complete sequence	B2	131
GCF_003856695.1	NZ_CP023848.1	Plasmid	Escherichia coli strain 4/1-1 plasmid p4_1_1.4, complete sequence	B2	131
GCF_003856995.1	NZ_CP022730.1	Chromosome	Escherichia coli strain SA186 chromosome, complete genome	B2	131
GCF_003856995.1	NZ_CP022731.1	Plasmid	Escherichia coli strain SA186 plasmid pSA186_2, complete sequence	B2	131
GCF_003856995.1	NZ_CP022732.1	Plasmid	Escherichia coli strain SA186 plasmid pSA186_3, complete sequence	B2	131
GCF_003856995.1	NZ_CP022733.1	Plasmid	Escherichia coli strain SA186 plasmid pSA186_4, complete sequence	B2	131
GCF_003856995.1	NZ_CP022734.1	Plasmid	Escherichia coli strain SA186 plasmid pSA186_5, complete sequence	B2	131
GCF_003856995.1	NZ_CP022735.1	Plasmid	Escherichia coli strain SA186 plasmid pSA186_MCR1, complete sequence	B2	131
GCF_003925895.1	NZ_AP019189.1	Chromosome	Escherichia coli strain M217 chromosome, complete genome	A	167
GCF_003925895.1	NZ_AP018147.1	Plasmid	Escherichia coli strain M217 isolate M217 plasmid pM217_FII, complete sequence	A	167
GCF_003925895.1	NZ_AP019190.1	Plasmid	Escherichia coli strain M217 plasmid pM217_I1, complete sequence	A	167
GCF_003956165.1	NZ_CP025856.1	Chromosome	Escherichia coli strain 504838 chromosome, complete genome	B1	173
GCF_003956165.1	NZ_CP025857.1	Plasmid	Escherichia coli strain 504838 plasmid p504838_108, complete sequence	B1	173
GCF_003956165.1	NZ_CP025858.1	Plasmid	Escherichia coli strain 504838 plasmid p504838_88, complete sequence	B1	173
GCF_003956185.1	NZ_CP025862.1	Chromosome	Escherichia coli strain 504237 chromosome, complete genome	B1	443
GCF_003956185.1	NZ_CP025863.1	Plasmid	Escherichia coli strain 504237 plasmid p504237_142, complete sequence	B1	443
GCF_003956185.1	NZ_CP025864.1	Plasmid	Escherichia coli strain 504237 plasmid p504237_36, complete sequence	B1	443
GCF_003956205.1	NZ_CP025910.1	Chromosome	Escherichia coli strain 204446 chromosome, complete genome	B1	443
GCF_003956205.1	NZ_CP025911.1	Plasmid	Escherichia coli strain 204446 plasmid p204446_146, complete sequence	B1	443
GCF_003956205.1	NZ_CP025912.1	Plasmid	Escherichia coli strain 204446 plasmid p204446_92, complete sequence	B1	443
GCF_003956225.1	NZ_CP025913.1	Chromosome	Escherichia coli strain 203740 chromosome, complete genome	A	1312
GCF_003956225.1	NZ_CP025915.1	Plasmid	Escherichia coli strain 203740 plasmid p203740_35, complete sequence	A	1312
GCF_003956225.1	NZ_CP025914.1	Plasmid	Escherichia coli strain 203740 plasmid p203740_80, complete sequence	A	1312
GCF_003956245.1	NZ_CP025840.1	Chromosome	Escherichia coli strain 214-4 chromosome, complete genome	A	398
GCF_003956245.1	NZ_CP025841.1	Plasmid	Escherichia coli strain 214-4 plasmid p214_4_132, complete sequence	A	398
GCF_003956265.1	NZ_CP025851.1	Chromosome	Escherichia coli strain 510016 chromosome, complete genome	A	1201
GCF_003956265.1	NZ_CP025852.1	Plasmid	Escherichia coli strain 510016 plasmid p510016_29, complete sequence	A	1201
GCF_003956265.1	NZ_CP025853.1	Plasmid	Escherichia coli strain 510016 plasmid p510016_36, complete sequence	A	1201
GCF_003956265.1	NZ_CP025854.1	Plasmid	Escherichia coli strain 510016 plasmid p510016_80, complete sequence	A	1201
GCF_003956265.1	NZ_CP025855.1	Plasmid	Escherichia coli strain 510016 plasmid p510016_84, complete sequence	A	1201
GCF_003956285.1	NZ_CP025869.1	Chromosome	Escherichia coli strain 503829 chromosome, complete genome	B1	94
GCF_003956285.1	NZ_CP025870.1	Plasmid	Escherichia coli strain 503829 plasmid p503829_100, complete sequence	B1	94
GCF_003956285.1	NZ_CP025871.1	Plasmid	Escherichia coli strain 503829 plasmid p503829_52, complete sequence	B1	94
GCF_003956285.1	NZ_CP025872.1	Plasmid	Escherichia coli strain 503829 plasmid p503829_77, complete sequence	B1	94
GCF_003956305.1	NZ_CP025903.1	Chromosome	Escherichia coli strain 300709 chromosome, complete genome	A	10
GCF_003956305.1	NZ_CP025905.1	Plasmid	Escherichia coli strain 300709 plasmid p300709_60, complete sequence	A	10
GCF_003956305.1	NZ_CP025904.1	Plasmid	Escherichia coli strain 300709 plasmid p300709_97, complete sequence	A	10
GCF_003956325.1	NZ_CP025920.1	Chromosome	Escherichia coli strain 103605 chromosome, complete genome	B1	443
GCF_003956325.1	NZ_CP025921.1	Plasmid	Escherichia coli strain 103605 plasmid p103605_146, complete sequence	B1	443
GCF_003956325.1	NZ_CP025922.1	Plasmid	Escherichia coli strain 103605 plasmid p103605_83, complete sequence	B1	443
GCF_003956345.1	NZ_CP025842.1	Chromosome	Escherichia coli strain 720632 chromosome, complete genome	A	1564
GCF_003956345.1	NZ_CP025843.1	Plasmid	Escherichia coli strain 720632 plasmid p720632_7, complete sequence	A	1564
GCF_003956345.1	NZ_CP025845.1	Plasmid	Escherichia coli strain 720632 plasmid p720632_72, complete sequence	A	1564
GCF_003956345.1	NZ_CP025846.1	Plasmid	Escherichia coli strain 720632 plasmid p720632_86, complete sequence	A	1564
GCF_003956345.1	NZ_CP025844.1	Plasmid	Escherichia coli strain 720632 plasmid p720632_94, complete sequence	A	1564
GCF_003956365.1	NZ_CP025847.1	Chromosome	Escherichia coli strain 602354 chromosome, complete genome	B1	443
GCF_003956365.1	NZ_CP025848.1	Plasmid	Escherichia coli strain 602354 plasmid p602354_148, complete sequence	B1	443
GCF_003956385.1	NZ_CP025849.1	Chromosome	Escherichia coli strain 600468 chromosome, complete genome	B1	517
GCF_003956385.1	NZ_CP025850.1	Plasmid	Escherichia coli strain 600468 plasmid p600468_158, complete sequence	B1	517
GCF_003956405.1	NZ_CP025859.1	Chromosome	Escherichia coli strain 504239 chromosome, complete genome	A	2332
GCF_003956405.1	NZ_CP025860.1	Plasmid	Escherichia coli strain 504239 plasmid p504239_101, complete sequence	A	2332
GCF_003956405.1	NZ_CP025861.1	Plasmid	Escherichia coli strain 504239 plasmid p504239_155, complete sequence	A	2332
GCF_003956425.1	NZ_CP025865.1	Chromosome	Escherichia coli strain 504211 chromosome, complete genome	B1	94
GCF_003956425.1	NZ_CP025868.1	Plasmid	Escherichia coli strain 504211 plasmid p504211_100, complete sequence	B1	94
GCF_003956425.1	NZ_CP025867.1	Plasmid	Escherichia coli strain 504211 plasmid p504211_50, complete sequence	B1	94
GCF_003956425.1	NZ_CP025866.1	Plasmid	Escherichia coli strain 504211 plasmid p504211_78, complete sequence	B1	94
GCF_003956445.1	NZ_CP025881.1	Chromosome	Escherichia coli strain 503440 chromosome, complete genome	B1	-
GCF_003956445.1	NZ_CP025883.1	Plasmid	Escherichia coli strain 503440 plasmid p503440_100, complete sequence	B1	-
GCF_003956445.1	NZ_CP025882.1	Plasmid	Escherichia coli strain 503440 plasmid p503440_52, complete sequence	B1	-
GCF_003956445.1	NZ_CP025885.1	Plasmid	Escherichia coli strain 503440 plasmid p503440_68, complete sequence	B1	-
GCF_003956445.1	NZ_CP025884.1	Plasmid	Escherichia coli strain 503440 plasmid p503440_78, complete sequence	B1	-
GCF_003956465.1	NZ_CP025892.1	Chromosome	Escherichia coli strain 503025 chromosome, complete genome	B1	94
GCF_003956465.1	NZ_CP025894.1	Plasmid	Escherichia coli strain 503025 plasmid p503025_100, complete sequence	B1	94
GCF_003956465.1	NZ_CP025893.1	Plasmid	Escherichia coli strain 503025 plasmid p503025_105, complete sequence	B1	94
[truncated: 5,773 more rows]
