# Supplementary material for: Epistatic interactions between the high pathogenicity island and other iron uptake systems shape Escherichia coli extra-intestinal virulence
Source: Nat Commun. 2023 Jun 20;14:3667. doi: 10.1038/s41467-023-39428-y (PMC10282060; doi:10.1038/s41467-023-39428-y)
Supplement: Supplementary file 16 — Source Data [file 41467_2023_39428_MOESM16_ESM.zip]

Archive with 14 entries (13 files):
- Source_data/
- Source_data/Source_data_tree_STc58_fig_S1a.txt
- Source_data/Source_data_tree_iuc_chromosome_fig_S11c.txt
- Source_data/Source_data_tree_iuc_chromosome_plasmid_fig_S13.txt
- Source_data/Source_data_tree_sit_plasmid_fig_S11f.txt
- Source_data/Source_data_tree_iro_chromosome_fig_S11a.txt
- Source_data/Source_data_tree_sit_chromosome_plasmid_fig_S14.txte
- Source_data/Source_data_tree_iro_plasmid_fig_S11b.txt
- Source_data/Source_data.xlsx
- Source_data/Source_data_tree_sit_chromosome_fig_S11e.txt
- Source_data/Source_data_tree_iro_chromosome_plasmid_fig_S12.txt
- Source_data/Source_data_tree_CC87_fig_1_fig_S3.txt
- Source_data/Source_data_tree_STc58_fig_S1b.txt
- Source_data/Source_data_tree_iuc_plasmid_fig_S11d.txt
