# Supplementary material for: Epistatic interactions between the high pathogenicity island and other iron uptake systems shape Escherichia coli extra-intestinal virulence
Source: Nat Commun. 2023 Jun 20;14:3667. doi: 10.1038/s41467-023-39428-y (PMC10282060; doi:10.1038/s41467-023-39428-y)
Supplement: Supplementary file 16 — Source Data [file 41467_2023_39428_MOESM16_ESM.zip › Source_data/Source_data_tree_STc58_fig_S1a.txt]

(001-032:0.0000529247,(((((((((((((003-010:0.0000101505,034-019-c1:0.0000171695)100:0.0001366086,477A:0.0005429389)99:0.0000873417,((((((1043A:0.0000133418,(AN02:0.0000210817,NILS49:0.0000132434)100:0.0000007041)100:0.0009072650,(BCH953:0.0000000731,H1-002-0064-E-M:0.0000078365)100:0.0000426522)100:0.0007384248,(((41046:0.0000226539,(H1-003-0057-E-J:0.0000007997,H1-003-0121-E-F:0.0000000731)100:0.0000210656)63:0.0000001027,LM07:0.0000078104)100:0.0000047050,(41092:0.0000070217,(H1-001-0010-R-N:0.0000093748,H1-001-0027-S-G:0.0000132816)100:0.0000007939)96:0.0000015667)100:0.0000117349)100:0.0000974241,H1-005-0058-M-A:0.0003900118)90:0.0001453847,(((((((((((1863_3_1_WA_Bloom:0.0000558972,929B:0.0000155914)100:0.0000381863,(24_1_Si1:0.0000118290,(53_1_AC6:0.0000023673,53_1_AUC1:0.0000015786)100:0.0000083726)100:0.0001920584)42:0.0000287502,((CVMN17EC1030:0.0004642088,H1-003-0062-S-A:0.0002107989)100:0.0000920203,(H1-006-0034-T-Z:0.0000000752,H1-006-0035-L-J:0.0000000731)100:0.0000567434)99:0.0000273431)35:0.0000223922,((AN15:0.0003383913,(((ExPEC250:0.0002687057,H1-003-0100-P-J:0.0001594692)100:0.0000783717,H1-003-0112-M-M:0.0002249855)100:0.0000867156,(((H1-003-0015-M-G:0.0000179471,ROAR419:0.0000070265)100:0.0000001017,NAN46:0.0002244757)100:0.0001363771,H1-003-0053-M-P:0.0002954401)100:0.0000971612)100:0.0000884012)49:0.0000444270,(((((B1688:0.0021082382,F14W098435:0.0001761332)100:0.0002424569,LM39:0.0007818934)100:0.0002714659,(GUYA-H126:0.0000164206,GUYA-H14:0.0000000731)100:0.0006574085)100:0.0003663781,H1-007-0014-D-E:0.0000252555)100:0.0002390561,H1-004-0017-B-M:0.0003092222)100:0.0000905721)100:0.0002360977)100:0.0000190423,R1B6I15:0.0000118967)59:0.0000006036,(R1B2B6:0.0000210843,ROAR178:0.0000187105)70:0.0000000731)100:0.0002064405,HICF166:0.0002059192)100:0.0001294822,(((40892:0.0000195153,H1-003-0092-M-M:0.0000155825)100:0.0000069822,CVMN17EC1020:0.0000352303)100:0.0002613357,(DIJ18:0.0000187157,H1-001-0023-M-D:0.0000281754)100:0.0005064216)100:0.0002069881)100:0.0001187949,(LM31:0.0009646481,R1B6G16:0.0005048445)100:0.0005018543)100:0.0000567619,R1B6I11:0.0000194916)86:0.0000044937,(((((BI09:0.0000459984,LM19:0.0000218034)96:0.0000015541,H1-003-0010-G-J:0.0000257416)72:0.0000001004,((F10B:0.0000638698,(FSIS11917144:0.0001530869,H1-001-0061-H-J:0.0001631394)90:0.0000468801)90:0.0000331713,H1-001-0153-G-B:0.0001157128)84:0.0000014444)90:0.0000326704,UPEC-203:0.0000273941)83:0.0000008401,ROAR400:0.0000413381)74:0.0000000998)77:0.0000339444)90:0.0001022447,R1B2A9:0.0000302305)90:0.0000610611)100:0.0003911364,H1-001-0015-A-R:0.0004563008)100:0.0003895488,(H1-001-0156-V-R:0.0003892074,((NAN50:0.0006964765,ROAR205:0.0000224097)100:0.0001525370,RL226:0.0002222813)100:0.0003945766)100:0.0002056013)100:0.0002018661,((((A1_38:0.0000062155,(A2_36:0.0000015755,(W3_24:0.0000000346,W4_22:0.0000040955)100:0.0000024202)100:0.0000106011)100:0.0000257226,(A3_41:0.0000390065,C1_66:0.0000118049)100:0.0000411290)100:0.0000139647,E5060:0.0000250373)100:0.0000030461,FSIS11814339:0.0000795613)100:0.0005599756)100:0.0001918370,((((((44_1_Ti4:0.0000015364,44_4_Ti15:0.0000026718)94:0.0000000705,44_2_Ti11:0.0000115466)100:0.0001356796,FSIS11921889:0.0001241726)100:0.0001817309,CE1568:0.0022183071)93:0.0000286588,E9208:0.0004167480)93:0.0000662503,(GUYA-H44:0.0001520982,IBIS_25:0.0001638317)100:0.0002080617)100:0.0001546981)91:0.0000870873,((((11074:0.0056319802,(ROAR410:0.0000202393,W3_17:0.0000363479)100:0.0024552707)100:0.0010370241,((((((((AMB09a:0.0000054750,De04:0.0000000807)99:0.0000007861,(ANTa39b:0.0000000700,C38b224a:0.0000031292)100:0.0000023520)31:0.0000000731,(C06b023a:0.0000280996,Wc05:0.0000047031)13:0.0000000791)54:0.0000000735,(C26b151a:0.0000039017,C39b229a:0.0000031275)100:0.0000085816)100:0.0000366704,B1504:0.0000171801)100:0.0000116579,ECOLI_MEC_006:0.0000250087)100:0.0003230141,GUYA-H105:0.0005911138)100:0.0007447952,(GUYA-H129:0.0000023030,GUYA-H32:0.0000071560)100:0.0011529259)100:0.0002163160)66:0.0000751116,(((((CVM-N17EC0458:0.0000525245,(ROAR068:0.0000070109,ROAR196:0.0000031150)100:0.0000475555)100:0.0002167258,(H1-002-0051-D-S:0.0003824155,(M1368:0.0000007197,M1375:0.0000232654)100:0.0004713215)100:0.0000774376)100:0.0001663970,(LM51:0.0008505776,MOD1-EC6698:0.0007238073)100:0.0001595168)100:0.0001690276,((ESBL-15-0038:0.0005718794,H14:0.0009017854)100:0.0001796903,TA271:0.0008724234)100:0.0001600392)100:0.0002942910,PSU-1239:0.0011013375)100:0.0002415742)67:0.0000481331,(ED11-20a:0.0011197677,IA-2014078789:0.0005111635)100:0.0002925007)100:0.0002098944)83:0.0000138680,(((2-2051:0.0004976690,E2938:0.0003721060)100:0.0001352874,(R1B1B9:0.0008070490,((ROAR316:0.0000000731,ROAR322:0.0000000731)62:0.0000000731,ROAR334:0.0000000731)100:0.0002774762)93:0.0000049047)100:0.0004337718,AZ-TG-WCHI-4-2:0.0001773295)100:0.0002540655)91:0.0000626875,(E2506:0.0006113581,(FSIS11921022:0.0003637996,ROAR104:0.0003043667)100:0.0001273212)100:0.0000385799)91:0.0000507630,(CFSAN066340:0.0005186348,(NILS24:0.0000321809,ROAR421:0.0000399004)100:0.0001184692)100:0.0000930146)67:0.0000421854,(((62_4_Si7:0.0005758733,E4766:0.0005313929)100:0.0030063004,(((B799:0.0000549970,ECOR-34:0.0000610087)100:0.0001619012,H1-001-0125-B-M:0.0013024470)98:0.0000162481,(E7355:0.0002498267,KS65_1E:0.0003277765)98:0.0000513061)100:0.0007454256)100:0.0008295756,((E4921:0.0000093850,E5415:0.0000142829)100:0.0002702437,(KCJK115:0.0009071067,MOD1-EC6985:0.0001627351)100:0.0002289248)91:0.0000268104)90:0.0000259038)66:0.0000524614,((((((004-020:0.0000259796,(S1-24:0.0000000731,S1-26:0.0000000731)100:0.0000610043)100:0.0001285962,(29_3_DC10:0.0004788268,E2482:0.0003386040)96:0.0000677387)100:0.0014927801,(AD18:0.0010968889,(AMB21a:0.0004121826,C19b108a:0.0003898183)100:0.0006156192)100:0.0003164456)100:0.0002891851,E5555:0.0011045095)91:0.0001228580,((((1263A:0.0006190861,((((ANTa47b:0.0000078038,((C20b116a:0.0000000819,C22b130a:0.0000039074)100:0.0000366345,C24b139a:0.0000008205)100:0.0000023260)100:0.0000023370,Ua06:0.0000090206)100:0.0000025807,C18b101a:0.0000195869)100:0.0000460786,GUYA-H2:0.0000281315)100:0.0002726906)96:0.0000895534,((((A1_44:0.0004830509,C1_72:0.0004143438)100:0.0001558589,(E9781:0.0003687191,W2_41:0.0003343486)100:0.0001537276)100:0.0002269745,H1-003-0034-G-T:0.0006388982)96:0.0000776119,(C30b175a:0.0000546501,(H1-001-0043-L-G:0.0000454683,R1B5J2:0.0000671530)100:0.0000138731)100:0.0003278520)96:0.0000500271)100:0.0000752768,((((((AMB34a:0.0000601818,H1-007-0034-F-P:0.0000720907)100:0.0008331912,(EC4723:0.0008222116,W1_33:0.0005527890)100:0.0001222689)100:0.0002487386,(R1B1D14:0.0000876177,W4_17:0.0001620780)91:0.0000000967)100:0.0000748195,(((BCH861:0.0000694433,(C1_84:0.0000382643,W2_37:0.0000179212)100:0.0000475993)100:0.0000288245,(((GUYA-H103:0.0000000731,GUYA-H76:0.0000000763)100:0.0000000731,GUYA-H104:0.0000000731)100:0.0000008008,GUYA-H70:0.0000015648)100:0.0000469941)100:0.0001980433,(S1-3:0.0000000742,S1-4:0.0000047015)100:0.0001420810)97:0.0000746016)94:0.0000261622,(C4255-S2-EC3:0.0001945758,E3466:0.0002809348)93:0.0000289806)100:0.0000826234,H1-001-0037-D-J:0.0003380937)100:0.0003979425)66:0.0000341283,(AD14:0.0004599688,GUYA-H116:0.0001994583)100:0.0001243809)54:0.0000167007)100:0.0001176581,(((((028-KMXE_DOM:0.0015087434,(B574:0.0002104397,(E5150:0.0000725967,H591:0.0000893395)88:0.0000000841)88:0.0000005056)100:0.0001017289,(GUYA-H134:0.0000015644,GUYA-H48:0.0000015571)100:0.0003022556)100:0.0002191038,(((((((AD13:0.0000015699,(GUYA-H111:0.0000000731,GUYA-H31:0.0000000731)99:0.0000000731)100:0.0000327644,GUYA-H4:0.0000351927)100:0.0000031091,S2-66:0.0000508279)100:0.0000488949,((((AD9:0.0000023709,GUYA-H68:0.0000039120)100:0.0000031272,GUYA-H26:0.0000039122)100:0.0001008865,W3_32:0.0001245961)100:0.0000055003,GUYA-H78:0.0000735358)100:0.0000320010)100:0.0000272044,GUYA-H40:0.0012654156)100:0.0004006106,(H1-001-0093-R-A:0.0002031572,(R1B2C5:0.0003543107,S2-11:0.0002680291)100:0.0000489326)100:0.0003167450)100:0.0001719781,(((ANDR71:0.0000194911,(C41b239a:0.0000078071,Sa03:0.0000085880)96:0.0000000731)100:0.0002892871,(ANTa32b:0.0001617925,ANTa32c:0.0000157197)100:0.0005271183)100:0.0010103362,(GUYA-H107:0.0000000731,GUYA-H117:0.0000008003)100:0.0003276137)100:0.0001009877)100:0.0000954829)71:0.0000401861,((((((AMB35a:0.0000132360,(ANDR79:0.0000085930,ANTc20a:0.0000054558)100:0.0000007807)100:0.0000577169,ROAR206:0.0000319478)100:0.0000000903,ROAR082:0.0000350672)100:0.0000496447,((ROAR047:0.0000000731,ROAR072:0.0000000731)83:0.0000000731,ROAR061:0.0000000731)100:0.0000874528)100:0.0001047410,(S1-113:0.0001131953,TA135:0.0001598352)100:0.0000891409)100:0.0000328563,(EFTR_6_6:0.0010314532,MAH55a:0.0002185936)99:0.0000642858)99:0.0000477886)100:0.0003565410,(((41048:0.0003589806,C1_51:0.0003090311)100:0.0008280814,(((AD17:0.0000000731,AD6:0.0000000731)100:0.0000390547,GUYA-H54:0.0000288660)100:0.0002766083,((AD8:0.0000341760,B1811:0.0000601668)100:0.0006381088,GUYA-H114:0.0001715955)52:0.0000297768)99:0.0000535647)97:0.0000194906,GUYA-H47:0.0003344587)100:0.0000442679)100:0.0005829199)100:0.0011556320)100:0.0004094967,MOD1-EC5546:0.0001020980);
