# Supplementary material for: Epistatic interactions between the high pathogenicity island and other iron uptake systems shape Escherichia coli extra-intestinal virulence
Source: Nat Commun. 2023 Jun 20;14:3667. doi: 10.1038/s41467-023-39428-y (PMC10282060; doi:10.1038/s41467-023-39428-y)
Supplement: Supplementary file 16 — Source Data [file 41467_2023_39428_MOESM16_ESM.zip › Source_data/Source_data_tree_iuc_chromosome_fig_S11c.txt]

((GCF_000520035.1_NZ_CP006027.1_iuc:0.0,GCF_000671295.1_NZ_CP007136.1_iuc:0.0,GCF_003018995.1_NZ_CP027362.1_iuc:0.0,GCF_005037815.1_NZ_CP031919.1_iuc:0.0,GCF_014607555.1_NZ_CP031355.1_iuc:0.0,GCF_014622965.1_NZ_CP031341.1_iuc:0.0,GCF_014622985.1_NZ_CP035772.1_iuc:0.0,GCF_014623185.1_NZ_CP035770.1_iuc:0.0,GCF_024300785.1_NZ_CP101310.1_iuc:0.0):0.000200009,GCF_003018575.1_NZ_CP027582.1_iuc:0.000200009,(((GCF_000091005.1_NC_013361.1_iuc:0.0,GCF_000167875.2_NZ_CP035751.1_iuc:0.0,GCF_000520055.1_NZ_CP006262.1_iuc:0.0,GCF_000618905.3_NZ_CP050998.1_iuc:0.0,GCF_000662395.1_NZ_CP007133.1_iuc:0.0,GCF_001721125.1_NZ_CP012693.1_iuc:0.0,GCF_002855325.1_NZ_CP024127.1_iuc:0.0,GCF_003018035.1_NZ_CP027390.1_iuc:0.0,GCF_003018135.1_NZ_CP027472.1_iuc:0.0,GCF_003018455.1_NZ_CP027599.1_iuc:0.0,GCF_003018555.1_NZ_CP027577.1_iuc:0.0,GCF_003018795.1_NZ_CP027352.1_iuc:0.0,GCF_003018835.2_NZ_CP027361.1_iuc:0.0,GCF_003018895.1_NZ_CP027387.1_iuc:0.0,GCF_003112165.1_NZ_CP028112.1_iuc:0.0,GCF_003112185.1_NZ_CP028116.1_iuc:0.0,GCF_003112225.1_NZ_CP028126.1_iuc:0.0,GCF_004358365.1_NZ_CP037945.1_iuc:0.0,GCF_005037725.1_NZ_CP031922.1_iuc:0.0,GCF_005037795.1_NZ_CP031908.1_iuc:0.0,GCF_024300685.1_NZ_CP101292.1_iuc:0.0):0.000000006,(((((GCF_009650035.1_NZ_CP045827.1_iuc:0.000000006,GCF_011996085.1_NZ_CP047378.1_iuc:0.000000006)0.000:0.000000006,(((GCF_002863665.1_NZ_CP024056.1_iuc:0.0,GCF_002863685.1_NZ_CP024618.1_iuc:0.0):0.000200009,(GCF_002863885.1_NZ_CP023673.1_iuc:0.0,GCF_003018395.1_NZ_CP027591.1_iuc:0.0):0.000000006)0.873:0.000200037,(GCF_003018495.1_NZ_CP027552.1_iuc:0.0,GCF_003019215.1_NZ_CP027766.1_iuc:0.0):0.000200021)0.897:0.000000006)0.889:0.000000006,(((GCF_900635205.1_NZ_LR134080.1_iuc:0.000200007,(((GCF_003180995.1_NZ_CP029579.1_iuc:0.0,GCF_016780725.1_NZ_CP065136.1_iuc:0.0,GCF_016903315.1_NZ_CP069882.1_iuc:0.0):0.000000006,((GCF_024917715.1_NZ_CP103479.1_iuc:0.000000006,(((GCF_002946715.1-v2_NZ_CP026723.1_iuc:0.004957057,GCF_010725305.1-v2_NZ_AP022362.1_iuc:0.004956292)1.000:0.965673948,(GCF_010725305.1_NZ_AP022362.1_iuc:0.000000006,(GCF_003413625.1_NZ_CP031653.1_iuc:0.000400264,(GCF_019428745.1_NZ_CP080155.1_iuc:0.000272598,(((GCF_016889485.1_NZ_CP069707.1_iuc:0.000399766,GCF_024223415.1_NZ_CP100500.1_iuc:0.000399357)0.996:0.001199679,((((GCF_004377995.2_NZ_CP054388.1_iuc:0.000199699,GCF_008949495.1_NZ_CP043033.1_iuc:0.000000006)0.271:0.000000006,GCF_019428725.1_NZ_CP080146.1_iuc:0.000599242)0.829:0.000199697,GCF_013315735.1_NZ_CP054368.1_iuc:0.000199695)0.897:0.000000006,(GCF_003790525.1_NZ_CP033635.1_iuc:0.0,GCF_012516455.1_NZ_CP051219.1_iuc:0.0,GCF_017654165.1_NZ_CP072204.1_iuc:0.0,GCF_019431185.1_NZ_CP080260.1_iuc:0.0,GCF_024225755.1_NZ_CP100530.1_iuc:0.0):0.000000006)0.972:0.000000006)0.988:0.001274868,(GCF_000019645.1_NC_010498.1_iuc:0.002201754,GCF_019428765.1_NZ_CP080163.1_iuc:0.000200075)0.712:0.000123886)0.927:0.000801965)1.000:0.004339090)0.665:0.000199029)0.978:0.023793677)0.874:0.012285633,((GCF_013282275.1_NZ_CP042878.1_iuc:0.0,GCF_016775805.1_NZ_CP068825.1_iuc:0.0,GCF_016776085.1_NZ_CP068814.1_iuc:0.0,GCF_016776265.1_NZ_CP068806.1_iuc:0.0,GCF_016776325.1_NZ_CP068807.1_iuc:0.0,GCF_018128405.1_NZ_CP071073.1_iuc:0.0):0.000999336,(((GCF_000227625.1_NC_017646.1_iuc:0.0,GCF_000968515.1_NZ_CP011134.1_iuc:0.0):0.000000006,((GCF_019915545.1_NZ_CP082827.1_iuc:0.000399663,((GCF_003344465.1_NZ_CP030111.1_iuc:0.0,GCF_012149945.1_NZ_AP022650.1_iuc:0.0,GCF_013085905.2_NZ_CP053251.2_iuc:0.0,GCF_013372305.1_NZ_CP054214.1_iuc:0.0,GCF_014168775.1_NZ_AP021963.1_iuc:0.0,GCF_018798845.1_NZ_CP076344.1_iuc:0.0,GCF_019443605.1_NZ_CP049839.1_iuc:0.0,GCF_019443685.1_NZ_CP049852.1_iuc:0.0,GCF_019915505.1_NZ_CP082824.1_iuc:0.0,GCF_022494745.1_NZ_CP091682.1_iuc:0.0,GCF_022559245.1_NZ_CP060953.1_iuc:0.0,GCF_024396535.1_NZ_CP092532.1_iuc:0.0,GCF_024396555.1_NZ_CP092533.1_iuc:0.0,GCF_024396575.1_NZ_CP092534.1_iuc:0.0,GCF_024917535.1_NZ_CP103589.1_iuc:0.0):0.000000006,((((GCF_013390265.1_NZ_CP053296.1_iuc:0.000199774,GCF_021399015.1_NZ_CP082772.1_iuc:0.000399591)0.338:0.000000006,((GCF_001566615.1_NZ_CP014495.1_iuc:0.0,GCF_001577325.1_NZ_CP014522.1_iuc:0.0,GCF_003966775.1_NZ_AP018784.1_iuc:0.0,GCF_010365325.1_NZ_CP048304.1_iuc:0.0,GCF_018972205.1_NZ_CP076687.1_iuc:0.0,GCF_021398995.1_NZ_CP082775.1_iuc:0.0):0.000000006,GCF_018972225.1_NZ_CP076689.1_iuc:0.000399627)0.840:0.000199775)0.000:0.000000006,(((GCF_000233875.1_NC_017651.1_iuc:0.0,GCF_000233895.1_NC_017652.1_iuc:0.0,GCF_001618325.1_NZ_CP015069.1_iuc:0.0,GCF_001618345.2_NZ_CP015074.2_iuc:0.0,GCF_001618365.1_NZ_CP015076.1_iuc:0.0,GCF_003181035.1_NZ_CP029576.1_iuc:0.0,GCF_003546975.1_NZ_CP022686.1_iuc:0.0,GCF_004135125.1_NZ_CP035486.1_iuc:0.0,GCF_004771135.1_NZ_CP028320.1_iuc:0.0,GCF_013694325.1_NZ_CP059281.1_iuc:0.0,GCF_013694465.1_NZ_CP059279.1_iuc:0.0,GCF_014169435.1_NZ_AP022171.1_iuc:0.0,GCF_014541045.1_NZ_CP061206.1_iuc:0.0,GCF_016944755.1_NZ_CP063515.1_iuc:0.0,GCF_020190405.1_NZ_CP080246.1_iuc:0.0,GCF_021559835.1_NZ_CP058217.1_iuc:0.0,GCF_022569795.1_NZ_CP093011.1_iuc:0.0,GCF_022964815.1_NZ_CP095137.1_iuc:0.0,GCF_023206595.1_NZ_CP069621.1_iuc:0.0,GCF_023206615.1_NZ_CP069624.1_iuc:0.0,GCF_023206635.1_NZ_CP069627.1_iuc:0.0,GCF_023206655.1_NZ_CP069630.1_iuc:0.0,GCF_023206675.1_NZ_CP069633.1_iuc:0.0,GCF_023206695.1_NZ_CP069636.1_iuc:0.0,GCF_023206715.1_NZ_CP069639.1_iuc:0.0,GCF_023206735.1_NZ_CP069642.1_iuc:0.0,GCF_023546845.1_NZ_CP097367.1_iuc:0.0,GCF_023546865.1_NZ_CP097360.1_iuc:0.0,GCF_023546885.1_NZ_CP097370.1_iuc:0.0,GCF_024918115.1_NZ_CP103465.1_iuc:0.0,GCF_024918395.1_NZ_CP103742.1_iuc:0.0,GCF_904863305.1_NZ_LR890299.1_iuc:0.0,GCF_904864615.1_NZ_LR890466.1_iuc:0.0):0.000000006,GCF_000714595.1_NZ_CP007799.1_iuc:0.000000006)0.000:0.000000006,(((GCF_000148365.1_NC_017631.1_iuc:0.0,GCF_021559815.1_NZ_CP058220.1_iuc:0.0):0.000199779,(GCF_023658405.1_NZ_CP098219.1_iuc:0.000000006,((GCF_004299805.1_NZ_CP036245.1_iuc:0.0,GCF_004759025.1_NZ_CP038505.1_iuc:0.0,GCF_006965465.1_NZ_CP041359.1_iuc:0.0,GCF_019355495.1_NZ_CP059130.1_iuc:0.0):0.000199771,GCF_024662075.1_NZ_CP102488.1_iuc:0.000000006)0.137:0.000199763)0.848:0.000199774)0.268:0.000000006,((GCF_012934765.1_NZ_CP051688.1_iuc:0.0,GCF_016889725.1_NZ_CP069528.1_iuc:0.0):0.000000006,GCF_904864635.1_NZ_LR890410.1_iuc:0.000399612)0.847:0.000199774)0.084:0.000000006)0.000:0.000000006)0.912:0.000000006,(GCF_001513615.1_NZ_CP013831.1_iuc:0.000199795,((GCF_021496425.1_NZ_CP051661.1_iuc:0.0,GCF_021496445.1_NZ_CP051663.1_iuc:0.0):0.000199805,((GCF_000285655.3_NZ_HG941718.1_iuc:0.0,GCF_000493755.1_NC_022648.1_iuc:0.0,GCF_000931565.1_NZ_CP010876.1_iuc:0.0,GCF_001469815.1_NZ_CP013658.1_iuc:0.0,GCF_001513635.1_NZ_CP013835.1_iuc:0.0,GCF_001566675.1_NZ_CP014497.1_iuc:0.0,GCF_001593565.1_NZ_CP014316.1_iuc:0.0,GCF_001617565.1_NZ_CP015138.1_iuc:0.0,GCF_001874485.1_NZ_CP015085.1_iuc:0.0,GCF_002012025.1_NZ_CP018970.1_iuc:0.0,GCF_002012065.1_NZ_CP018979.1_iuc:0.0,GCF_002012085.1_NZ_CP018991.1_iuc:0.0,GCF_002012165.1_NZ_CP019015.1_iuc:0.0,GCF_002012205.1_NZ_CP018983.1_iuc:0.0,GCF_002012245.1_NZ_CP019000.1_iuc:0.0,GCF_002056635.1_NZ_CP020116.1_iuc:0.0,GCF_002157245.1_NZ_CP021179.1_iuc:0.0,GCF_002180195.1_NZ_CP021689.1_iuc:0.0,GCF_002193095.1_NZ_CP021454.1_iuc:0.0,GCF_002202175.1_NZ_CP021935.1_iuc:0.0,GCF_002591135.1_NZ_CP023960.1_iuc:0.0,GCF_002763995.1_NZ_CP024720.1_iuc:0.0,GCF_002764015.1_NZ_CP024717.1_iuc:0.0,GCF_003194345.1_NZ_CP028483.1_iuc:0.0,GCF_003288455.1_NZ_CP030337.1_iuc:0.0,GCF_003571665.1_NZ_CP032201.1_iuc:0.0,GCF_003856615.1_NZ_CP023849.1_iuc:0.0,GCF_003856635.1_NZ_CP023853.1_iuc:0.0,GCF_003856655.1_NZ_CP023826.1_iuc:0.0,GCF_003856695.1_NZ_CP023844.1_iuc:0.0,GCF_004135165.1_NZ_CP035477.1_iuc:0.0,GCF_004135915.1_NZ_CP035516.1_iuc:0.0,GCF_004141955.1_NZ_CP035476.1_iuc:0.0,GCF_004193755.1_NZ_CP035720.1_iuc:0.0,GCF_011045255.1_NZ_CP049196.1_iuc:0.0,GCF_011045275.1_NZ_CP049197.1_iuc:0.0,GCF_011045295.1_NZ_CP049198.1_iuc:0.0,GCF_011330935.2_NZ_CP049077.2_iuc:0.0,GCF_011331215.2_NZ_CP049085.2_iuc:0.0,GCF_013372325.1_NZ_CP054219.1_iuc:0.0,GCF_014168835.1_NZ_AP021998.1_iuc:0.0,GCF_014168955.1_NZ_AP022032.1_iuc:0.0,GCF_014169015.1_NZ_AP022044.1_iuc:0.0,GCF_014169095.1_NZ_AP022064.1_iuc:0.0,GCF_014169115.1_NZ_AP022069.1_iuc:0.0,GCF_014169575.1_NZ_AP022207.1_iuc:0.0,GCF_014217135.1_NZ_CP051609.1_iuc:0.0,GCF_014217155.1_NZ_CP051615.1_iuc:0.0,GCF_015138575.1_NZ_AP022525.1_iuc:0.0,GCF_015139735.1_NZ_AP022549.1_iuc:0.0,GCF_015277555.1_NZ_CP063774.1_iuc:0.0,GCF_016756455.1_NZ_AP022326.1_iuc:0.0,GCF_016775985.1_NZ_CP068827.1_iuc:0.0,GCF_016889265.1_NZ_CP069488.1_iuc:0.0,GCF_016890045.1_NZ_CP069583.1_iuc:0.0,GCF_016890105.1_NZ_CP069589.1_iuc:0.0,GCF_018075305.1_NZ_CP072980.1_iuc:0.0,GCF_018771585.1_NZ_CP076301.1_iuc:0.0,GCF_018972245.1_NZ_CP076697.1_iuc:0.0,GCF_018972265.1_NZ_CP076693.1_iuc:0.0,GCF_019428525.1_NZ_CP080116.1_iuc:0.0,GCF_019428565.1_NZ_CP080118.1_iuc:0.0,GCF_019428585.1_NZ_CP080119.1_iuc:0.0,GCF_019428605.1_NZ_CP080120.1_iuc:0.0,GCF_019915525.1_NZ_CP082831.1_iuc:0.0,GCF_021228975.1_NZ_CP089445.1_iuc:0.0,GCF_021496405.1_NZ_CP051659.1_iuc:0.0,GCF_021559875.1_NZ_CP056114.1_iuc:0.0,GCF_023169585.1_NZ_AP019803.1_iuc:0.0,GCF_024579775.1_NZ_CP102061.1_iuc:0.0,GCF_024584645.1_NZ_CP090196.1_iuc:0.0,GCF_024734835.1_NZ_CP102947.1_iuc:0.0,GCF_024917335.1_NZ_CP103557.1_iuc:0.0,GCF_024917455.1_NZ_CP103592.1_iuc:0.0,GCF_024917895.1_NZ_CP103508.1_iuc:0.0,GCF_024917975.1_NZ_CP103562.1_iuc:0.0,GCF_024918415.1_NZ_CP103672.1_iuc:0.0,GCF_024918915.1_NZ_CP103755.1_iuc:0.0,GCF_900497415.1_NZ_LS999560.1_iuc:0.0,GCF_900520325.1_NZ_LS992168.1_iuc:0.0,GCF_900520345.1_NZ_LS992180.1_iuc:0.0,GCF_900520365.1_NZ_LS992192.1_iuc:0.0,GCF_900520395.1_NZ_LS992190.1_iuc:0.0,GCF_900622635.1_NZ_LR130545.1_iuc:0.0,GCF_904866455.1_NZ_LR890693.1_iuc:0.0,GCF_905330875.2_NZ_OW968277.1_iuc:0.0,GCF_905330895.2_NZ_OX030701.1_iuc:0.0):0.000000006,(GCF_002996945.1_NZ_CP027534.1_iuc:0.000199787,GCF_009577985.1_NZ_CP041337.1_iuc:0.000399678)0.892:0.000000006)0.741:0.000000006)0.549:0.000000006)0.874:0.000199786)0.860:0.000199783)0.789:0.000199856)0.781:0.000199856,(GCF_000026345.1_NC_011750.1_iuc:0.000199839,GCF_003571685.1_NZ_CP032204.1_iuc:0.000199786)0.197:0.000000006)0.000:0.000000006)0.946:0.000000006,(GCF_016889125.1_NZ_CP069459.1_iuc:0.000000006,GCF_002946715.1_NZ_CP026723.1_iuc:0.000399713)0.841:0.000199786)0.942:0.000000006)0.408:0.001842647)1.000:0.012284798)1.000:0.003408809,GCF_905330955.2_NZ_OX030728.1_iuc:0.000000006)0.923:0.000200080)0.831:0.000199937,((GCF_000007445.1_NC_004431.1_iuc:0.0,GCF_000743255.1_NZ_CP009072.1_iuc:0.0,GCF_003351485.1_NZ_CP031256.1_iuc:0.0,GCF_012974805.1_NZ_CP037449.1_iuc:0.0,GCF_014262945.1_NZ_CP051263.1_iuc:0.0,GCF_015138955.1_NZ_AP022533.1_iuc:0.0,GCF_015290725.1_NZ_CP063983.1_iuc:0.0,GCF_016132505.1_NZ_CP066144.1_iuc:0.0,GCF_016904055.1_NZ_CP070041.1_iuc:0.0,GCF_017357505.1_NZ_CP032085.1_iuc:0.0,GCF_019645975.1_NZ_CP081010.1_iuc:0.0,GCF_021559855.1_NZ_CP058222.1_iuc:0.0,GCF_024508155.1_NZ_CP101925.1_iuc:0.0,GCF_024917995.1_NZ_CP103745.1_iuc:0.0):0.000000006,((GCF_002056145.1_NZ_CP020055.1_iuc:0.000000006,((GCF_002142695.1_NZ_CP021175.1_iuc:0.0,GCF_009720465.1_NZ_CP041955.1_iuc:0.0,GCF_020540965.1_NZ_CP085060.1_iuc:0.0):0.000199996,((GCF_002967875.2_NZ_CP086334.1_iuc:0.0,GCF_021498145.1_NZ_CP054161.1_iuc:0.0):0.000000006,GCF_900520385.1_NZ_LS992185.1_iuc:0.000199995)0.178:0.000000006)0.882:0.000200003)0.870:0.000200012,(GCF_002763995.1-v2_NZ_CP024720.1_iuc:0.0,GCF_002764015.1-v2_NZ_CP024717.1_iuc:0.0):0.000200013)0.903:0.000000006)0.876:0.000000006)0.861:0.000200014)0.908:0.000000006,((GCF_002011985.1_NZ_CP018957.1_iuc:0.0,GCF_003308975.1_NZ_CP030768.1_iuc:0.0,GCF_003627855.1_NZ_CP032515.1_iuc:0.0,GCF_012974565.1_NZ_CP048920.1_iuc:0.0,GCF_015136715.1_NZ_AP022478.1_iuc:0.0,GCF_015139155.1_NZ_AP022536.1_iuc:0.0,GCF_016904115.1_NZ_CP070048.1_iuc:0.0,GCF_016904335.1_NZ_CP070098.1_iuc:0.0,GCF_017815815.1_NZ_CP051849.1_iuc:0.0,GCF_022918835.1_NZ_CP095083.1_iuc:0.0,GCF_024918775.1_NZ_CP103739.1_iuc:0.0,GCF_024918815.1_NZ_CP103718.1_iuc:0.0,GCF_900497485.1_NZ_LR025101.1_iuc:0.0,GCF_900622685.1_NZ_LR130564.1_iuc:0.0,GCF_904864555.1_NZ_LR890405.1_iuc:0.0):0.000000006,((GCF_004011015.1_NZ_CP025573.1_iuc:0.000199999,(GCF_013167935.1_NZ_CP038383.1_iuc:0.0,GCF_013343615.1_NZ_CP039837.1_iuc:0.0):0.000000006)0.861:0.000200006,(GCF_904863235.1_NZ_LR890270.1_iuc:0.000200007,GCF_013085025.1_NZ_CP053247.1_iuc:0.000200007)0.239:0.000000006)0.412:0.000000006)0.000:0.000000006)0.930:0.000000006,((GCF_015508805.1_NZ_AP022811.1_iuc:0.0,GCF_015509005.1_NZ_AP022815.1_iuc:0.0):0.000800026,((GCF_000026245.1_NC_011748.1_iuc:0.000199996,(GCF_000299255.1_NC_018650.1_iuc:0.0,GCF_000299455.1_NC_018658.1_iuc:0.0,GCF_000299475.1_NC_018661.1_iuc:0.0,GCF_000967155.2_NZ_HF572917.1_iuc:0.0,GCF_000986765.1_NZ_CP011331.1_iuc:0.0,GCF_001886895.1_NZ_CP013185.1_iuc:0.0,GCF_002209105.2_NZ_CP022086.2_iuc:0.0,GCF_002214745.2_NZ_CP016828.1_iuc:0.0,GCF_002393365.1_NZ_CP023535.1_iuc:0.0,GCF_002393465.1_NZ_CP023531.1_iuc:0.0,GCF_002983645.1_NZ_CP027394.1_iuc:0.0,GCF_003433275.1_NZ_CP009050.1_iuc:0.0,GCF_003491165.1_NZ_CP023061.1_iuc:0.0,GCF_005014075.1_NZ_CP031902.1_iuc:0.0,GCF_006364695.1_NZ_CP041002.1_iuc:0.0,GCF_020808965.1_NZ_CP086259.1_iuc:0.0,GCF_022869985.1_NZ_CP064387.1_iuc:0.0,GCF_023277345.1_NZ_CP096976.1_iuc:0.0):0.000000006)0.951:0.000799827,(((GCF_012221365.1_NZ_CP050862.1_iuc:0.0,GCF_012221565.1_NZ_CP050865.1_iuc:0.0):0.000199917,GCF_016026235.1_NZ_CP065613.1_iuc:0.000401038)0.955:0.000802232,((GCF_007833875.1_NZ_CP040456.1_iuc:0.0,GCF_022919035.1_NZ_CP095086.1_iuc:0.0):0.000000006,((GCF_016904615.1_NZ_CP070162.1_iuc:0.000000006,(GCF_012934655.2_NZ_CP051700.1_iuc:0.000000006,GCF_021398955.1_NZ_CP082774.1_iuc:0.000000006)0.835:0.000199989)0.964:0.000800710,((GCF_013315695.1_NZ_CP054353.1_iuc:0.000199969,GCF_905071835.1_NZ_LR898874.1_iuc:0.000000006)0.995:0.001200738,(((GCF_013402855.1_NZ_CP058571.1_iuc:0.000200014,(((GCF_014295215.1_NZ_CP060057.1_iuc:0.0,GCF_014295235.1_NZ_CP060061.1_iuc:0.0,GCF_014295315.1_NZ_CP060083.1_iuc:0.0):0.000400005,GCF_013282315.1_NZ_CP042892.1_iuc:0.000200001)0.944:0.000000006,GCF_013315995.1_NZ_CP053284.1_iuc:0.000000006)0.874:0.000000006)0.854:0.000000006,GCF_023376095.1_NZ_CP049845.1_iuc:0.000199977)0.929:0.000399998,(GCF_002925525.1_NZ_CP025707.1_iuc:0.0,GCF_014169035.1_NZ_AP022049.1_iuc:0.0,GCF_022494825.1_NZ_CP091704.1_iuc:0.0,GCF_022559875.1_NZ_CP091756.1_iuc:0.0,GCF_024298485.1_NZ_CP101222.1_iuc:0.0,GCF_024298745.1_NZ_CP101197.1_iuc:0.0):0.000199995)0.214:0.000000006)0.850:0.000199986)0.556:0.000000006)0.741:0.000198626)0.995:0.002408632)0.960:0.001004129)0.998:0.002005018)0.832:0.000200012)0.162:0.000000006,(GCF_000010765.1_NC_013364.1_iuc:0.0,GCF_003017455.1_NZ_CP027221.1_iuc:0.0,GCF_003017975.1_NZ_CP027347.1_iuc:0.0,GCF_003203755.1_NZ_CP029692.1_iuc:0.0,GCF_005037805.1_NZ_CP031912.1_iuc:0.0):0.000400161)0.852:0.000200013,GCF_004358405.1_NZ_CP037943.1_iuc:0.000200009)0.917:0.000000006)0.000:0.000000006,((GCF_003966465.1_NZ_AP018808.1_iuc:0.000200010,((GCF_003017375.1_NZ_CP027219.1_iuc:0.0,GCF_013357365.1_NZ_CP050498.1_iuc:0.0,GCF_023921205.1_NZ_CP071711.1_iuc:0.0):0.000200002,(GCF_003017915.1_NZ_CP027338.1_iuc:0.0,GCF_003018315.1_NZ_CP027555.1_iuc:0.0):0.000000006)0.867:0.000200008)0.153:0.000000006,GCF_014058445.2_NZ_CP058682.2_iuc:0.000200029)0.729:0.000000006)0.944:0.000000006);
