# Supplementary material for: Epistatic interactions between the high pathogenicity island and other iron uptake systems shape Escherichia coli extra-intestinal virulence
Source: Nat Commun. 2023 Jun 20;14:3667. doi: 10.1038/s41467-023-39428-y (PMC10282060; doi:10.1038/s41467-023-39428-y)
Supplement: Supplementary file 16 — Source Data [file 41467_2023_39428_MOESM16_ESM.zip › Source_data/Source_data_tree_iuc_chromosome_plasmid_fig_S13.txt]

(GCF_003018575.1_NZ_CP027582.1_iuc:0.000216752,GCF_014058445.2_NZ_CP058682.2_iuc:0.000216763,(((GCF_000091005.1_NC_013361.1_iuc:0.0,GCF_000167875.2_NZ_CP035751.1_iuc:0.0,GCF_000520055.1_NZ_CP006262.1_iuc:0.0,GCF_000618905.3_NZ_CP050998.1_iuc:0.0,GCF_000662395.1_NZ_CP007133.1_iuc:0.0,GCF_001721125.1_NZ_CP012693.1_iuc:0.0,GCF_002855325.1_NZ_CP024127.1_iuc:0.0,GCF_003018035.1_NZ_CP027390.1_iuc:0.0,GCF_003018135.1_NZ_CP027472.1_iuc:0.0,GCF_003018455.1_NZ_CP027599.1_iuc:0.0,GCF_003018555.1_NZ_CP027577.1_iuc:0.0,GCF_003018795.1_NZ_CP027352.1_iuc:0.0,GCF_003018835.2_NZ_CP027361.1_iuc:0.0,GCF_003018895.1_NZ_CP027387.1_iuc:0.0,GCF_003112165.1_NZ_CP028112.1_iuc:0.0,GCF_003112185.1_NZ_CP028116.1_iuc:0.0,GCF_003112225.1_NZ_CP028126.1_iuc:0.0,GCF_004358365.1_NZ_CP037945.1_iuc:0.0,GCF_005037725.1_NZ_CP031922.1_iuc:0.0,GCF_005037795.1_NZ_CP031908.1_iuc:0.0,GCF_024300685.1_NZ_CP101292.1_iuc:0.0):0.000000007,(GCF_004358405.1_NZ_CP037943.1_iuc:0.000216751,((GCF_003017375.1_NZ_CP027219.1_iuc:0.0,GCF_013357365.1_NZ_CP050498.1_iuc:0.0,GCF_023921205.1_NZ_CP071711.1_iuc:0.0):0.000216739,(GCF_003017915.1_NZ_CP027338.1_iuc:0.0,GCF_003018315.1_NZ_CP027555.1_iuc:0.0):0.000000007)0.860:0.000216750)0.917:0.000000007)0.000:0.000000007,((GCF_003966465.1_NZ_AP018808.1_iuc:0.000216751,(GCF_000520035.1_NZ_CP006027.1_iuc:0.0,GCF_000671295.1_NZ_CP007136.1_iuc:0.0,GCF_003018995.1_NZ_CP027362.1_iuc:0.0,GCF_005037815.1_NZ_CP031919.1_iuc:0.0,GCF_014607555.1_NZ_CP031355.1_iuc:0.0,GCF_014622965.1_NZ_CP031341.1_iuc:0.0,GCF_014622985.1_NZ_CP035772.1_iuc:0.0,GCF_014623185.1_NZ_CP035770.1_iuc:0.0,GCF_024300785.1_NZ_CP101310.1_iuc:0.0):0.000216752)0.176:0.000000007,(((GCF_900635205.1_NZ_LR134080.1_iuc:0.000216749,(((GCF_015508805.1_NZ_AP022811.1_iuc:0.0,GCF_015509005.1_NZ_AP022815.1_iuc:0.0):0.000867213,((GCF_000026245.1_NC_011748.1_iuc:0.000216743,(GCF_000299255.1_NC_018650.1_iuc:0.0,GCF_000299455.1_NC_018658.1_iuc:0.0,GCF_000299475.1_NC_018661.1_iuc:0.0,GCF_000967155.2_NZ_HF572917.1_iuc:0.0,GCF_000986765.1_NZ_CP011331.1_iuc:0.0,GCF_001886895.1_NZ_CP013185.1_iuc:0.0,GCF_002209105.2_NZ_CP022086.2_iuc:0.0,GCF_002214745.2_NZ_CP016828.1_iuc:0.0,GCF_002393365.1_NZ_CP023535.1_iuc:0.0,GCF_002393465.1_NZ_CP023531.1_iuc:0.0,GCF_002983645.1_NZ_CP027394.1_iuc:0.0,GCF_003433275.1_NZ_CP009050.1_iuc:0.0,GCF_003491165.1_NZ_CP023061.1_iuc:0.0,GCF_005014075.1_NZ_CP031902.1_iuc:0.0,GCF_006364695.1_NZ_CP041002.1_iuc:0.0,GCF_020808965.1_NZ_CP086259.1_iuc:0.0,GCF_022869985.1_NZ_CP064387.1_iuc:0.0,GCF_023277345.1_NZ_CP096976.1_iuc:0.0):0.000000007)0.949:0.000866800,(((GCF_012221365.1_NZ_CP050862.1_iuc:0.0,GCF_012221565.1_NZ_CP050865.1_iuc:0.0):0.000216696,GCF_016026235.1_NZ_CP065613.1_iuc:0.000434538)0.960:0.000870249,((GCF_007833875.1_NZ_CP040456.1_iuc:0.0,GCF_022919035.1_NZ_CP095086.1_iuc:0.0):0.000000007,((GCF_016904615.1_NZ_CP070162.1_iuc:0.000000007,(GCF_012934655.2_NZ_CP051700.1_iuc:0.000000007,GCF_021398955.1_NZ_CP082774.1_iuc:0.000000007)0.857:0.000216727)0.969:0.000867991,((GCF_013315695.1_NZ_CP054353.1_iuc:0.000216678,GCF_905071835.1_NZ_LR898874.1_iuc:0.000000007)0.990:0.001301106,((((GCF_013315995.1_NZ_CP053284.1_iuc:0.000000007,(GCF_013402855.1_NZ_CP058571.1_iuc:0.000216749,GCF_013282315.1_NZ_CP042892.1_iuc:0.000216716)0.880:0.000000007)0.915:0.000000007,GCF_023376095.1_NZ_CP049845.1_iuc:0.000216700)0.648:0.000000007,(GCF_014295215.1_NZ_CP060057.1_iuc:0.0,GCF_014295235.1_NZ_CP060061.1_iuc:0.0,GCF_014295315.1_NZ_CP060083.1_iuc:0.0):0.000433460)0.905:0.000433451,(GCF_002925525.1_NZ_CP025707.1_iuc:0.0,GCF_014169035.1_NZ_AP022049.1_iuc:0.0,GCF_022494825.1_NZ_CP091704.1_iuc:0.0,GCF_022559875.1_NZ_CP091756.1_iuc:0.0,GCF_024298485.1_NZ_CP101222.1_iuc:0.0,GCF_024298745.1_NZ_CP101197.1_iuc:0.0):0.000216713)0.495:0.000000007)0.857:0.000216716)0.522:0.000000007)0.734:0.000214473)0.999:0.002612495)0.959:0.001088804)0.997:0.001957686,(GCF_007833295.1_NZ_CP042247.1_iuc:0.000650471,((GCF_009931435.1_NZ_CP043415.1_iuc:0.0,GCF_016126995.1_NZ_CP065971.1_iuc:0.0,GCF_016403625.2_NZ_CP075700.1_iuc:0.0):0.000000007,GCF_024584905.1_NZ_CP076265.1_iuc:0.000216746)0.098:0.000000007)0.877:0.000434398)0.762:0.000216032)0.177:0.000000007,(((GCF_002011985.1_NZ_CP018957.1_iuc:0.0,GCF_003308975.1_NZ_CP030768.1_iuc:0.0,GCF_003627855.1_NZ_CP032515.1_iuc:0.0,GCF_012974565.1_NZ_CP048920.1_iuc:0.0,GCF_015136715.1_NZ_AP022478.1_iuc:0.0,GCF_015139155.1_NZ_AP022536.1_iuc:0.0,GCF_016904115.1_NZ_CP070048.1_iuc:0.0,GCF_016904335.1_NZ_CP070098.1_iuc:0.0,GCF_017815815.1_NZ_CP051849.1_iuc:0.0,GCF_022918835.1_NZ_CP095083.1_iuc:0.0,GCF_024918775.1_NZ_CP103739.1_iuc:0.0,GCF_024918815.1_NZ_CP103718.1_iuc:0.0,GCF_900497485.1_NZ_LR025101.1_iuc:0.0,GCF_900622685.1_NZ_LR130564.1_iuc:0.0,GCF_904864555.1_NZ_LR890405.1_iuc:0.0):0.000000007,(GCF_013085025.1_NZ_CP053247.1_iuc:0.000216749,((((GCF_024917715.1_NZ_CP103479.1_iuc:0.000000007,((((GCF_000227625.1_NC_017646.1_iuc:0.0,GCF_000968515.1_NZ_CP011134.1_iuc:0.0):0.000000007,((GCF_019915545.1_NZ_CP082827.1_iuc:0.000432858,((GCF_003344465.1_NZ_CP030111.1_iuc:0.0,GCF_012149945.1_NZ_AP022650.1_iuc:0.0,GCF_013085905.2_NZ_CP053251.2_iuc:0.0,GCF_013372305.1_NZ_CP054214.1_iuc:0.0,GCF_014168775.1_NZ_AP021963.1_iuc:0.0,GCF_018798845.1_NZ_CP076344.1_iuc:0.0,GCF_019443605.1_NZ_CP049839.1_iuc:0.0,GCF_019443685.1_NZ_CP049852.1_iuc:0.0,GCF_019915505.1_NZ_CP082824.1_iuc:0.0,GCF_022494745.1_NZ_CP091682.1_iuc:0.0,GCF_022559245.1_NZ_CP060953.1_iuc:0.0,GCF_024396535.1_NZ_CP092532.1_iuc:0.0,GCF_024396555.1_NZ_CP092533.1_iuc:0.0,GCF_024396575.1_NZ_CP092534.1_iuc:0.0,GCF_024917535.1_NZ_CP103589.1_iuc:0.0):0.000000007,((GCF_000714595.1_NZ_CP007799.1_iuc:0.000000007,((GCF_021399015.1_NZ_CP082772.1_iuc:0.000432758,(GCF_023658405.1_NZ_CP098219.1_iuc:0.000000007,((GCF_004299805.1_NZ_CP036245.1_iuc:0.0,GCF_004759025.1_NZ_CP038505.1_iuc:0.0,GCF_006965465.1_NZ_CP041359.1_iuc:0.0,GCF_019355495.1_NZ_CP059130.1_iuc:0.0):0.000216349,GCF_024662075.1_NZ_CP102488.1_iuc:0.000000007)0.113:0.000216343)0.915:0.000216353)0.911:0.000000007,((GCF_000233875.1_NC_017651.1_iuc:0.0,GCF_000233895.1_NC_017652.1_iuc:0.0,GCF_001618325.1_NZ_CP015069.1_iuc:0.0,GCF_001618345.2_NZ_CP015074.2_iuc:0.0,GCF_001618365.1_NZ_CP015076.1_iuc:0.0,GCF_003181035.1_NZ_CP029576.1_iuc:0.0,GCF_003546975.1_NZ_CP022686.1_iuc:0.0,GCF_004135125.1_NZ_CP035486.1_iuc:0.0,GCF_004771135.1_NZ_CP028320.1_iuc:0.0,GCF_013694325.1_NZ_CP059281.1_iuc:0.0,GCF_013694465.1_NZ_CP059279.1_iuc:0.0,GCF_014169435.1_NZ_AP022171.1_iuc:0.0,GCF_014541045.1_NZ_CP061206.1_iuc:0.0,GCF_016944755.1_NZ_CP063515.1_iuc:0.0,GCF_020190405.1_NZ_CP080246.1_iuc:0.0,GCF_021559835.1_NZ_CP058217.1_iuc:0.0,GCF_022569795.1_NZ_CP093011.1_iuc:0.0,GCF_022964815.1_NZ_CP095137.1_iuc:0.0,GCF_023206595.1_NZ_CP069621.1_iuc:0.0,GCF_023206615.1_NZ_CP069624.1_iuc:0.0,GCF_023206635.1_NZ_CP069627.1_iuc:0.0,GCF_023206655.1_NZ_CP069630.1_iuc:0.0,GCF_023206675.1_NZ_CP069633.1_iuc:0.0,GCF_023206695.1_NZ_CP069636.1_iuc:0.0,GCF_023206715.1_NZ_CP069639.1_iuc:0.0,GCF_023206735.1_NZ_CP069642.1_iuc:0.0,GCF_023546845.1_NZ_CP097367.1_iuc:0.0,GCF_023546865.1_NZ_CP097360.1_iuc:0.0,GCF_023546885.1_NZ_CP097370.1_iuc:0.0,GCF_024918115.1_NZ_CP103465.1_iuc:0.0,GCF_024918395.1_NZ_CP103742.1_iuc:0.0,GCF_904863305.1_NZ_LR890299.1_iuc:0.0,GCF_904864615.1_NZ_LR890466.1_iuc:0.0):0.000000007,(((GCF_000148365.1_NC_017631.1_iuc:0.0,GCF_021559815.1_NZ_CP058220.1_iuc:0.0):0.000216360,((GCF_001566615.1_NZ_CP014495.1_iuc:0.0,GCF_001577325.1_NZ_CP014522.1_iuc:0.0,GCF_003966775.1_NZ_AP018784.1_iuc:0.0,GCF_010365325.1_NZ_CP048304.1_iuc:0.0,GCF_018972205.1_NZ_CP076687.1_iuc:0.0,GCF_021398995.1_NZ_CP082775.1_iuc:0.0):0.000000007,GCF_018972225.1_NZ_CP076689.1_iuc:0.000432777)0.835:0.000216354)0.916:0.000000007,(GCF_013390265.1_NZ_CP053296.1_iuc:0.000216353,((GCF_012934765.1_NZ_CP051688.1_iuc:0.0,GCF_016889725.1_NZ_CP069528.1_iuc:0.0):0.000000007,GCF_904864635.1_NZ_LR890410.1_iuc:0.000432769)0.841:0.000216353)0.945:0.000000007)0.000:0.000000007)0.000:0.000000007)0.000:0.000000007)0.892:0.000000007,(GCF_009577985.1_NZ_CP041337.1_iuc:0.000432847,(GCF_001513615.1_NZ_CP013831.1_iuc:0.000216386,((GCF_000285655.3_NZ_HG941718.1_iuc:0.0,GCF_000493755.1_NC_022648.1_iuc:0.0,GCF_000931565.1_NZ_CP010876.1_iuc:0.0,GCF_001469815.1_NZ_CP013658.1_iuc:0.0,GCF_001513635.1_NZ_CP013835.1_iuc:0.0,GCF_001566675.1_NZ_CP014497.1_iuc:0.0,GCF_001593565.1_NZ_CP014316.1_iuc:0.0,GCF_001617565.1_NZ_CP015138.1_iuc:0.0,GCF_001874485.1_NZ_CP015085.1_iuc:0.0,GCF_002012025.1_NZ_CP018970.1_iuc:0.0,GCF_002012065.1_NZ_CP018979.1_iuc:0.0,GCF_002012085.1_NZ_CP018991.1_iuc:0.0,GCF_002012165.1_NZ_CP019015.1_iuc:0.0,GCF_002012205.1_NZ_CP018983.1_iuc:0.0,GCF_002012245.1_NZ_CP019000.1_iuc:0.0,GCF_002056635.1_NZ_CP020116.1_iuc:0.0,GCF_002157245.1_NZ_CP021179.1_iuc:0.0,GCF_002180195.1_NZ_CP021689.1_iuc:0.0,GCF_002193095.1_NZ_CP021454.1_iuc:0.0,GCF_002202175.1_NZ_CP021935.1_iuc:0.0,GCF_002591135.1_NZ_CP023960.1_iuc:0.0,GCF_002763995.1_NZ_CP024720.1_iuc:0.0,GCF_002764015.1_NZ_CP024717.1_iuc:0.0,GCF_003194345.1_NZ_CP028483.1_iuc:0.0,GCF_003288455.1_NZ_CP030337.1_iuc:0.0,GCF_003571665.1_NZ_CP032201.1_iuc:0.0,GCF_003856615.1_NZ_CP023849.1_iuc:0.0,GCF_003856635.1_NZ_CP023853.1_iuc:0.0,GCF_003856655.1_NZ_CP023826.1_iuc:0.0,GCF_003856695.1_NZ_CP023844.1_iuc:0.0,GCF_004135165.1_NZ_CP035477.1_iuc:0.0,GCF_004135915.1_NZ_CP035516.1_iuc:0.0,GCF_004141955.1_NZ_CP035476.1_iuc:0.0,GCF_004193755.1_NZ_CP035720.1_iuc:0.0,GCF_011045255.1_NZ_CP049196.1_iuc:0.0,GCF_011045275.1_NZ_CP049197.1_iuc:0.0,GCF_011045295.1_NZ_CP049198.1_iuc:0.0,GCF_011330935.2_NZ_CP049077.2_iuc:0.0,GCF_011331215.2_NZ_CP049085.2_iuc:0.0,GCF_013372325.1_NZ_CP054219.1_iuc:0.0,GCF_014168835.1_NZ_AP021998.1_iuc:0.0,GCF_014168955.1_NZ_AP022032.1_iuc:0.0,GCF_014169015.1_NZ_AP022044.1_iuc:0.0,GCF_014169095.1_NZ_AP022064.1_iuc:0.0,GCF_014169115.1_NZ_AP022069.1_iuc:0.0,GCF_014169575.1_NZ_AP022207.1_iuc:0.0,GCF_014217135.1_NZ_CP051609.1_iuc:0.0,GCF_014217155.1_NZ_CP051615.1_iuc:0.0,GCF_015138575.1_NZ_AP022525.1_iuc:0.0,GCF_015139735.1_NZ_AP022549.1_iuc:0.0,GCF_015277555.1_NZ_CP063774.1_iuc:0.0,GCF_016756455.1_NZ_AP022326.1_iuc:0.0,GCF_016775985.1_NZ_CP068827.1_iuc:0.0,GCF_016889265.1_NZ_CP069488.1_iuc:0.0,GCF_016890045.1_NZ_CP069583.1_iuc:0.0,GCF_016890105.1_NZ_CP069589.1_iuc:0.0,GCF_018075305.1_NZ_CP072980.1_iuc:0.0,GCF_018771585.1_NZ_CP076301.1_iuc:0.0,GCF_018972245.1_NZ_CP076697.1_iuc:0.0,GCF_018972265.1_NZ_CP076693.1_iuc:0.0,GCF_019428525.1_NZ_CP080116.1_iuc:0.0,GCF_019428565.1_NZ_CP080118.1_iuc:0.0,GCF_019428585.1_NZ_CP080119.1_iuc:0.0,GCF_019428605.1_NZ_CP080120.1_iuc:0.0,GCF_019915525.1_NZ_CP082831.1_iuc:0.0,GCF_021228975.1_NZ_CP089445.1_iuc:0.0,GCF_021496405.1_NZ_CP051659.1_iuc:0.0,GCF_021559875.1_NZ_CP056114.1_iuc:0.0,GCF_023169585.1_NZ_AP019803.1_iuc:0.0,GCF_024579775.1_NZ_CP102061.1_iuc:0.0,GCF_024584645.1_NZ_CP090196.1_iuc:0.0,GCF_024734835.1_NZ_CP102947.1_iuc:0.0,GCF_024917335.1_NZ_CP103557.1_iuc:0.0,GCF_024917455.1_NZ_CP103592.1_iuc:0.0,GCF_024917895.1_NZ_CP103508.1_iuc:0.0,GCF_024917975.1_NZ_CP103562.1_iuc:0.0,GCF_024918415.1_NZ_CP103672.1_iuc:0.0,GCF_024918915.1_NZ_CP103755.1_iuc:0.0,GCF_900497415.1_NZ_LS999560.1_iuc:0.0,GCF_900520325.1_NZ_LS992168.1_iuc:0.0,GCF_900520345.1_NZ_LS992180.1_iuc:0.0,GCF_900520365.1_NZ_LS992192.1_iuc:0.0,GCF_900520395.1_NZ_LS992190.1_iuc:0.0,GCF_900622635.1_NZ_LR130545.1_iuc:0.0,GCF_904866455.1_NZ_LR890693.1_iuc:0.0,GCF_905330875.2_NZ_OW968277.1_iuc:0.0,GCF_905330895.2_NZ_OX030701.1_iuc:0.0):0.000000007,(GCF_002996945.1_NZ_CP027534.1_iuc:0.000216376,(GCF_021496425.1_NZ_CP051661.1_iuc:0.0,GCF_021496445.1_NZ_CP051663.1_iuc:0.0):0.000216392)0.867:0.000000007)0.810:0.000000007)0.635:0.000000007)0.917:0.000216372)0.869:0.000216368)0.792:0.000216452)0.764:0.000216452,(GCF_000026345.1_NC_011750.1_iuc:0.000216441,GCF_003571685.1_NZ_CP032204.1_iuc:0.000216373)0.155:0.000000007)0.000:0.000000007)0.922:0.000000007,(GCF_016889125.1_NZ_CP069459.1_iuc:0.000000007,GCF_002946715.1_NZ_CP026723.1_iuc:0.000432896)0.860:0.000216373)0.325:0.000000007,((GCF_013282275.1_NZ_CP042878.1_iuc:0.0,GCF_016775805.1_NZ_CP068825.1_iuc:0.0,GCF_016776085.1_NZ_CP068814.1_iuc:0.0,GCF_016776265.1_NZ_CP068806.1_iuc:0.0,GCF_016776325.1_NZ_CP068807.1_iuc:0.0,GCF_018128405.1_NZ_CP071073.1_iuc:0.0):0.000228352,((GCF_014522225.1_NZ_CP049119.1_iuc:0.000000007,(((((GCF_013340785.1_NZ_AP023192.1_iuc:0.0,GCF_013340805.1_NZ_AP023199.1_iuc:0.0,GCF_022559025.1_NZ_CP043286.1_iuc:0.0):0.000000007,((((GCF_022558885.1_NZ_CP060929.1_iuc:0.000216257,GCF_024298765.1_NZ_CP101212.1_iuc:0.000216257)0.894:0.000000007,(GCF_022559045.1_NZ_CP043297.1_iuc:0.000216279,GCF_021513335.1_NZ_CP068681.1_iuc:0.000216265)0.879:0.000000007)1.000:0.000000007,((GCF_004135855.1_NZ_CP026643.1_iuc:0.000216281,(GCF_002165095.2_NZ_CP032891.1_iuc:0.0,GCF_010092405.1_NZ_CP048026.1_iuc:0.0,GCF_018279085.1_NZ_CP047003.1_iuc:0.0):0.000216257)0.887:0.000000007,(GCF_000183345.1_NC_017659.1_iuc:0.0,GCF_000219515.2_NZ_CP006635.1_iuc:0.0,GCF_001900635.1_NZ_CP010141.1_iuc:0.0,GCF_001900675.1_NZ_CP010147.1_iuc:0.0,GCF_001900695.1_NZ_CP010149.1_iuc:0.0,GCF_002116715.2_NZ_CP020934.1_iuc:0.0,GCF_002853715.1_NZ_CP024140.1_iuc:0.0,GCF_002951715.1_NZ_CP019251.1_iuc:0.0,GCF_002951735.1_NZ_CP019282.1_iuc:0.0,GCF_002951795.1_NZ_CP019268.1_iuc:0.0,GCF_002968935.1_NZ_CP021087.1_iuc:0.0,GCF_003204955.1_NZ_CP029748.1_iuc:0.0,GCF_003991155.1_NZ_CP031295.1_iuc:0.0,GCF_007632435.1_NZ_CP041920.1_iuc:0.0,GCF_008152105.1_NZ_CP041997.1_iuc:0.0,GCF_011067085.1_NZ_CP049349.1_iuc:0.0,GCF_011331065.1_NZ_CP049082.1_iuc:0.0,GCF_011492885.1_NZ_CP049355.1_iuc:0.0,GCF_012537835.1_NZ_CP051224.1_iuc:0.0,GCF_013371745.1_NZ_CP055262.1_iuc:0.0,GCF_013389615.1_NZ_CP058310.1_iuc:0.0,GCF_013389695.1_NZ_CP058305.1_iuc:0.0,GCF_014168595.1_NZ_AP021915.1_iuc:0.0,GCF_014168675.1_NZ_AP021934.1_iuc:0.0,GCF_015139375.1_NZ_AP022543.1_iuc:0.0,GCF_015843075.1_NZ_CP058343.1_iuc:0.0,GCF_016806025.1_NZ_CP019360.1_iuc:0.0,GCF_016864475.1_NZ_CP043851.1_iuc:0.0,GCF_016890005.1_NZ_CP069572.1_iuc:0.0,GCF_017570645.1_NZ_CP069678.1_iuc:0.0,GCF_017638985.1_NZ_CP067236.1_iuc:0.0,GCF_017639125.1_NZ_CP067300.1_iuc:0.0,GCF_017639145.1_NZ_CP067304.1_iuc:0.0,GCF_018199975.1_NZ_CP073362.1_iuc:0.0,GCF_018316615.1_NZ_CP074121.1_iuc:0.0,GCF_018415995.1_NZ_CP075063.1_iuc:0.0,GCF_018988385.1_NZ_CP068043.1_iuc:0.0,GCF_019357435.1_NZ_CP067344.1_iuc:0.0,GCF_020683085.1_NZ_CP085625.1_iuc:0.0,GCF_020827555.1_NZ_CP083479.1_iuc:0.0,GCF_021869725.1_NZ_CP091535.1_iuc:0.0,GCF_022494605.1_NZ_CP091654.1_iuc:0.0,GCF_022558805.1_NZ_CP060925.1_iuc:0.0,GCF_022559265.1_NZ_CP060964.1_iuc:0.0,GCF_022559285.1_NZ_CP060970.1_iuc:0.0,GCF_022559325.1_NZ_CP060980.1_iuc:0.0,GCF_022760215.1_NZ_CP094340.1_iuc:0.0,GCF_022982975.1_NZ_CP095272.1_iuc:0.0,GCF_023657915.1_NZ_CP098179.1_iuc:0.0,GCF_023658365.1_NZ_CP098215.1_iuc:0.0,GCF_024125695.1_NZ_CP099723.1_iuc:0.0,GCF_024298525.1_NZ_CP101246.1_iuc:0.0,GCF_024298545.1_NZ_CP101252.1_iuc:0.0,GCF_024298565.1_NZ_CP101275.1_iuc:0.0,GCF_024298705.1_NZ_CP101258.1_iuc:0.0,GCF_024499265.1_NZ_CP101859.1_iuc:0.0,GCF_024585845.1_NZ_CP074020.1_iuc:0.0,GCF_024585905.1_NZ_CP074032.1_iuc:0.0,GCF_024734095.1_NZ_CP102855.1_iuc:0.0,GCF_024735225.1_NZ_CP102673.1_iuc:0.0,GCF_024735245.1_NZ_CP102676.1_iuc:0.0,GCF_024760205.1_NZ_CP103296.1_iuc:0.0,GCF_024917735.1_NZ_CP103534.1_iuc:0.0,GCF_024918035.1_NZ_CP103545.1_iuc:0.0,GCF_024918275.1_NZ_CP103627.1_iuc:0.0,GCF_024918895.1_NZ_CP103759.1_iuc:0.0,GCF_900520305.1_NZ_LS992172.1_iuc:0.0,GCF_904799825.1_NZ_LR882494.1_iuc:0.0,GCF_905330215.2_NZ_OW967976.1_iuc:0.0,GCF_905330245.2_NZ_OW968125.1_iuc:0.0,GCF_905330295.2_NZ_OW968112.1_iuc:0.0,GCF_905331185.2_NZ_OW968289.1_iuc:0.0):0.000000007)1.000:0.000000007)0.000:0.000000007,(GCF_013371685.1_NZ_CP055255.1_iuc:0.000216287,(GCF_022014695.1_NZ_CP091774.1_iuc:0.000216257,GCF_022559305.1_NZ_CP060975.1_iuc:0.000216256)0.455:0.000000007)0.977:0.000000007)0.738:0.000000007)0.843:0.000216232,(GCF_018141225.1_NZ_CP032068.1_iuc:0.000216349,((GCF_002012305.1_NZ_CP019018.1_iuc:0.0,GCF_022494685.1_NZ_CP091666.1_iuc:0.0):0.000000007,GCF_014170615.1_NZ_CP059908.1_iuc:0.000000007)0.478:0.000000007)0.936:0.000432503)0.900:0.000000007,(((GCF_020827615.1_NZ_CP083498.1_iuc:0.000216251,((GCF_002214205.1_NZ_CP022166.1_iuc:0.0,GCF_003400045.2_NZ_CP042897.1_iuc:0.0,GCF_011044355.1_NZ_CP049102.1_iuc:0.0,GCF_014169155.1_NZ_AP022096.1_iuc:0.0,GCF_014169275.1_NZ_AP022121.1_iuc:0.0,GCF_014622725.1_NZ_CP061188.1_iuc:0.0,GCF_014854635.1_NZ_CP062212.1_iuc:0.0,GCF_015571795.1_NZ_CP062893.1_iuc:0.0,GCF_015571835.1_NZ_CP062870.1_iuc:0.0,GCF_020424045.1_NZ_CP066845.1_iuc:0.0,GCF_020827655.1_NZ_CP083513.1_iuc:0.0,GCF_022846575.1_NZ_AP025658.1_iuc:0.0,GCF_023170005.1_NZ_AP025663.1_iuc:0.0,GCF_024399055.1_NZ_CP074681.1_iuc:0.0):0.000000007,(GCF_020827895.1_NZ_CP083531.1_iuc:0.000216266,GCF_019428785.1_NZ_CP080173.1_iuc:0.000216262)0.871:0.000000007)0.911:0.000000007)0.840:0.000000007,(GCF_019428745.1_NZ_CP080157.1_iuc:0.000216116,((GCF_000019645.1_NC_010498.1_iuc:0.001314484,(GCF_019428745.1_NZ_CP080155.1_iuc:0.001312891,(GCF_019428765.1_NZ_CP080163.1_iuc:0.000000007,(GCF_019428725.1_NZ_CP080146.1_iuc:0.000433222,((GCF_004377995.2_NZ_CP054388.1_iuc:0.000216306,GCF_008949495.1_NZ_CP043033.1_iuc:0.000000007)0.560:0.000000007,((GCF_016889485.1_NZ_CP069707.1_iuc:0.000433069,GCF_024223415.1_NZ_CP100500.1_iuc:0.000432551)0.982:0.001299259,(GCF_013315735.1_NZ_CP054368.1_iuc:0.000216309,(GCF_003790525.1_NZ_CP033635.1_iuc:0.0,GCF_012516455.1_NZ_CP051219.1_iuc:0.0,GCF_017654165.1_NZ_CP072204.1_iuc:0.0,GCF_019431185.1_NZ_CP080260.1_iuc:0.0,GCF_024225755.1_NZ_CP100530.1_iuc:0.0):0.000000007)0.649:0.000000007)0.923:0.000216309)0.755:0.000215925)0.986:0.001299677)0.735:0.000202006)0.953:0.001085489)0.999:0.003260272,GCF_019428765.1_NZ_CP080165.1_iuc:0.000199658)0.964:0.001100021)0.473:0.000432954)0.849:0.000216263,((GCF_001021635.2_NZ_CP030791.1_iuc:0.0,GCF_001280345.1_NZ_CP012626.1_iuc:0.0,GCF_001420955.1_NZ_CP013027.1_iuc:0.0,GCF_002077195.1_NZ_CP017221.1_iuc:0.0,GCF_002844685.1_NZ_CP025329.1_iuc:0.0,GCF_002860085.1_NZ_CP019055.1_iuc:0.0,GCF_002953435.1_NZ_CP026494.1_iuc:0.0,GCF_003336405.1_NZ_CP031107.1_iuc:0.0,GCF_003856995.1_NZ_CP022731.1_iuc:0.0,GCF_004771235.1_NZ_CP038792.1_iuc:0.0,GCF_006777085.1_NZ_CP041303.1_iuc:0.0,GCF_007833255.1_NZ_CP042245.1_iuc:0.0,GCF_008632595.1_NZ_CP043952.1_iuc:0.0,GCF_009866945.2_NZ_CP026934.1_iuc:0.0,GCF_009905135.1_NZ_CP047577.1_iuc:0.0,GCF_011383085.1_NZ_CP049937.1_iuc:0.0,GCF_013085185.1_NZ_CP053236.1_iuc:0.0,GCF_014168755.1_NZ_AP021947.1_iuc:0.0,GCF_014170675.1_NZ_CP059918.1_iuc:0.0,GCF_015571735.1_NZ_CP062867.1_iuc:0.0,GCF_015697215.1_NZ_CP065153.1_iuc:0.0,GCF_016404165.2_NZ_CP075853.1_iuc:0.0,GCF_016404485.2_NZ_CP075633.1_iuc:0.0,GCF_016942575.1_NZ_CP063462.1_iuc:0.0,GCF_018394415.1_NZ_CP074577.1_iuc:0.0,GCF_018968645.1_NZ_CP076655.1_iuc:0.0,GCF_019710415.1_NZ_CP081193.1_iuc:0.0,GCF_020149645.1_NZ_CP083889.1_iuc:0.0,GCF_902705295.2_NZ_LR740777.2_iuc:0.0,GCF_904866305.1_NZ_LR890652.1_iuc:0.0):0.000000007,(((((GCF_023657975.1_NZ_CP098193.1_iuc:0.0,GCF_902703415.1_NZ_LR740759.1_iuc:0.0):0.000216281,(GCF_000813165.1_NZ_CP005931.1_iuc:0.0,GCF_016864175.1_NZ_CP045207.1_iuc:0.0):0.000216265)0.889:0.000000007,(GCF_005383105.2_NZ_AP024113.1_iuc:0.000216266,GCF_016904235.1_NZ_CP070072.1_iuc:0.000432567)0.926:0.000000007)0.000:0.000000007,((GCF_006777045.1_NZ_CP041299.1_iuc:0.000000007,GCF_016403675.2_NZ_CP075667.1_iuc:0.000216290)0.749:0.000000007,((GCF_014169195.1_NZ_AP022106.1_iuc:0.000216261,((GCF_003413625.1_NZ_CP031653.1_iuc:0.0,GCF_002012125.1_NZ_CP019001.1_iuc:0.0,GCF_002165115.2_NZ_CP032425.1_iuc:0.0,GCF_002201835.1_NZ_CP021880.1_iuc:0.0,GCF_002589795.1_NZ_CP023903.1_iuc:0.0,GCF_002968735.1_NZ_CP027130.1_iuc:0.0,GCF_003073815.1_NZ_CP029107.1_iuc:0.0,GCF_003254065.1_NZ_CP029978.1_iuc:0.0,GCF_003351385.1_NZ_CP031233.1_iuc:0.0,GCF_003856575.1_NZ_CP023835.1_iuc:0.0,GCF_004088295.1_NZ_CP035124.1_iuc:0.0,GCF_004405205.2_NZ_CP042337.1_iuc:0.0,GCF_006337025.1_NZ_CP040885.1_iuc:0.0,GCF_008124425.1_NZ_CP043230.1_iuc:0.0,GCF_008632555.1_NZ_CP043948.1_iuc:0.0,GCF_008632575.1_NZ_CP043944.1_iuc:0.0,GCF_009761715.1_NZ_CP041032.1_iuc:0.0,GCF_010365345.1_NZ_CP048311.1_iuc:0.0,GCF_013374275.1_NZ_AP023228.1_iuc:0.0,GCF_013426115.1_NZ_CP058663.1_iuc:0.0,GCF_014170975.1_NZ_CP059948.1_iuc:0.0,GCF_015136895.1_NZ_AP022483.1_iuc:0.0,GCF_017310445.1_NZ_CP064104.1_iuc:0.0,GCF_017639045.1_NZ_CP067251.1_iuc:0.0,GCF_018075285.1_NZ_CP072977.1_iuc:0.0,GCF_019355455.1_NZ_CP059120.1_iuc:0.0,GCF_019355475.1_NZ_CP059126.1_iuc:0.0,GCF_019802685.1_NZ_CP081887.1_iuc:0.0,GCF_020535205.1_NZ_CP084902.1_iuc:0.0,GCF_020540945.1_NZ_CP085057.1_iuc:0.0,GCF_022353905.1_NZ_CP055020.1_iuc:0.0,GCF_022370515.1_NZ_CP091428.1_iuc:0.0,GCF_022494075.1_NZ_CP058880.1_iuc:0.0,GCF_022494315.1_NZ_CP058749.1_iuc:0.0,GCF_022494625.1_NZ_CP091658.1_iuc:0.0,GCF_022558665.1_NZ_CP060874.1_iuc:0.0,GCF_022558705.1_NZ_CP060886.1_iuc:0.0,GCF_022558765.1_NZ_CP060903.1_iuc:0.0,GCF_022558785.1_NZ_CP060909.1_iuc:0.0,GCF_022699465.1_NZ_CP093920.1_iuc:0.0,GCF_022759725.1_NZ_CP086502.1_iuc:0.0,GCF_022759745.1_NZ_CP086492.1_iuc:0.0,GCF_022759765.1_NZ_CP086482.1_iuc:0.0,GCF_022759785.1_NZ_CP086472.1_iuc:0.0,GCF_022759805.1_NZ_CP086512.1_iuc:0.0,GCF_022964895.1_NZ_CP095156.1_iuc:0.0,GCF_023205415.1_NZ_CP048610.1_iuc:0.0,GCF_024496025.1_NZ_CP101706.1_iuc:0.0,GCF_024585385.1_NZ_CP073927.1_iuc:0.0,GCF_024585585.1_NZ_CP073963.1_iuc:0.0,GCF_024585725.1_NZ_CP073995.1_iuc:0.0,GCF_024917235.1_NZ_CP103571.1_iuc:0.0,GCF_024917955.1_NZ_CP103516.1_iuc:0.0,GCF_900497095.1_NZ_LS998786.1_iuc:0.0,GCF_904863385.1_NZ_LR890289.1_iuc:0.0):0.000000007,(((GCF_002787315.1_NZ_CP024860.1_iuc:0.0,GCF_002788295.1_NZ_CP024856.1_iuc:0.0,GCF_002968715.1_NZ_CP027135.1_iuc:0.0):0.000216264,GCF_024918335.1_NZ_CP103705.1_iuc:0.000216264)0.948:0.000000007,((GCF_003268695.1_NZ_CP029368.1_iuc:0.0,GCF_013426075.1_NZ_CP058653.1_iuc:0.0,GCF_013426095.1_NZ_CP058658.1_iuc:0.0,GCF_022558985.1_NZ_CP043276.1_iuc:0.0):0.000216279,GCF_024918295.1_NZ_CP103646.1_iuc:0.000216264)0.865:0.000000007)0.000:0.000000007)0.882:0.000000007)0.845:0.000216313,((GCF_018141265.1_NZ_CP032080.1_iuc:0.000216242,((GCF_000014845.1_NC_009837.1_iuc:0.000216295,(GCF_016903375.1_NZ_CP069894.1_iuc:0.0,GCF_020149665.1_NZ_CP083884.1_iuc:0.0):0.000000007)0.917:0.000216248,(GCF_001900735.1_NZ_CP010158.1_iuc:0.0,GCF_020217445.1_NZ_CP084097.1_iuc:0.0,GCF_022494235.1_NZ_CP058875.1_iuc:0.0):0.000000007)0.190:0.000000007)0.888:0.000216255,((GCF_000026285.1_NC_011747.1_iuc:0.0,GCF_000819645.1_NZ_CP010316.1_iuc:0.0,GCF_001566635.1_NZ_CP014489.1_iuc:0.0,GCF_002012105.1_NZ_CP018994.1_iuc:0.0,GCF_002310595.1_NZ_CP023363.1_iuc:0.0,GCF_002846135.1_NZ_CP025403.1_iuc:0.0,GCF_003020885.1_NZ_CP026854.1_iuc:0.0,GCF_003697165.2_NZ_CP033091.2_iuc:0.0,GCF_009867035.2_NZ_CP026940.2_iuc:0.0,GCF_013085865.1_NZ_CP053282.1_iuc:0.0,GCF_015571715.1_NZ_CP062858.1_iuc:0.0,GCF_015571915.1_NZ_CP062915.1_iuc:0.0,GCF_016903435.1_NZ_CP069936.1_iuc:0.0,GCF_016903915.1_NZ_CP069998.1_iuc:0.0,GCF_016904455.1_NZ_CP070116.1_iuc:0.0,GCF_017352075.1_NZ_CP071442.1_iuc:0.0,GCF_024917355.1_NZ_CP103597.1_iuc:0.0,GCF_905330065.2_NZ_OW967004.1_iuc:0.0,GCF_905332395.2_NZ_OW968012.1_iuc:0.0):0.000000007,((GCF_002357915.1_NZ_AP017611.1_iuc:0.0,GCF_022494705.1_NZ_CP091672.1_iuc:0.0):0.000216258,(GCF_001280325.1_NZ_CP012636.1_iuc:0.000216258,GCF_016904555.1_NZ_CP070151.1_iuc:0.000865727)0.384:0.000000007)0.736:0.000000007)0.868:0.000000007)0.868:0.000216266)0.911:0.000000007)0.000:0.000000007)0.000:0.000000007,(GCF_022494765.1_NZ_CP091692.1_iuc:0.000000007,GCF_013390265.1_NZ_CP053298.1_iuc:0.001082310)0.899:0.000432632)0.000:0.000000007)1.000:0.000000007)0.745:0.000000007)0.928:0.000000007,(((GCF_001485455.1_NZ_CP008715.1_iuc:0.000432651,GCF_003812625.1_NZ_CP033761.1_iuc:0.000216300)0.823:0.000000007,((GCF_016432805.1_NZ_CP061109.1_iuc:0.000216300,(GCF_010725305.1_NZ_AP022362.1_iuc:0.000000007,(GCF_001513615.1_NZ_CP013832.1_iuc:0.0,GCF_003033905.1_NZ_CP027119.1_iuc:0.0):0.000000007)0.000:0.000000007)0.000:0.000000007,(GCF_000784925.1_NZ_CP009860.1_iuc:0.0,GCF_002278115.2_NZ_CP023145.1_iuc:0.0,GCF_002310555.1_NZ_CP023361.1_iuc:0.0,GCF_003399775.2_NZ_CP042972.1_iuc:0.0,GCF_004924255.1_NZ_CP037912.1_iuc:0.0,GCF_006351885.1_NZ_CP040922.1_iuc:0.0,GCF_012934555.1_NZ_CP051721.1_iuc:0.0,GCF_012934715.1_NZ_CP051695.1_iuc:0.0,GCF_014169415.1_NZ_AP022162.1_iuc:0.0,GCF_016889565.1_NZ_CP069713.1_iuc:0.0,GCF_016944675.1_NZ_CP063493.1_iuc:0.0,GCF_017570685.1_NZ_CP069693.1_iuc:0.0,GCF_018141125.1_NZ_CP056037.1_iuc:0.0,GCF_018279125.1_NZ_CP047011.1_iuc:0.0,GCF_018417715.1_NZ_CP070963.1_iuc:0.0,GCF_019086825.1_NZ_CP074703.1_iuc:0.0,GCF_021441985.1_NZ_CP090458.1_iuc:0.0,GCF_023100765.1_NZ_CP095859.1_iuc:0.0,GCF_024918375.1_NZ_CP103658.1_iuc:0.0,GCF_900622655.1_NZ_LR130556.1_iuc:0.0,GCF_904863105.1_NZ_LR890199.1_iuc:0.0,GCF_904863255.1_NZ_LR890335.1_iuc:0.0,GCF_904865655.1_NZ_LR890537.1_iuc:0.0):0.000000007)0.000:0.000000007)0.935:0.000000007,GCF_010365385.1_NZ_CP048338.1_iuc:0.009147026)0.945:0.000432618)1.000:0.018841242)1.000:0.012321508,(GCF_018986815.1_NZ_CP076707.1_iuc:0.025071774,(GCF_002946715.1-v2_NZ_CP026723.1_iuc:0.002874073,GCF_010725305.1-v2_NZ_AP022362.1_iuc:0.007929337)1.000:1.025660680)0.833:0.013802202)1.000:0.009107740)0.485:0.000854412)1.000:0.015324697)1.000:0.003694718,GCF_905330955.2_NZ_OX030728.1_iuc:0.000000007)0.912:0.000216831,(GCF_003180995.1_NZ_CP029579.1_iuc:0.0,GCF_016780725.1_NZ_CP065136.1_iuc:0.0,GCF_016903315.1_NZ_CP069882.1_iuc:0.0):0.000000007)0.909:0.000216757,((GCF_000007445.1_NC_004431.1_iuc:0.0,GCF_000743255.1_NZ_CP009072.1_iuc:0.0,GCF_003351485.1_NZ_CP031256.1_iuc:0.0,GCF_012974805.1_NZ_CP037449.1_iuc:0.0,GCF_014262945.1_NZ_CP051263.1_iuc:0.0,GCF_015138955.1_NZ_AP022533.1_iuc:0.0,GCF_015290725.1_NZ_CP063983.1_iuc:0.0,GCF_016132505.1_NZ_CP066144.1_iuc:0.0,GCF_016904055.1_NZ_CP070041.1_iuc:0.0,GCF_017357505.1_NZ_CP032085.1_iuc:0.0,GCF_019645975.1_NZ_CP081010.1_iuc:0.0,GCF_021559855.1_NZ_CP058222.1_iuc:0.0,GCF_024508155.1_NZ_CP101925.1_iuc:0.0,GCF_024917995.1_NZ_CP103745.1_iuc:0.0):0.000000007,((GCF_002056145.1_NZ_CP020055.1_iuc:0.000000007,((GCF_002967875.2_NZ_CP086334.1_iuc:0.0,GCF_021498145.1_NZ_CP054161.1_iuc:0.0):0.000000007,((GCF_002142695.1_NZ_CP021175.1_iuc:0.0,GCF_009720465.1_NZ_CP041955.1_iuc:0.0,GCF_020540965.1_NZ_CP085060.1_iuc:0.0):0.000216740,GCF_900520385.1_NZ_LS992185.1_iuc:0.000216738)0.321:0.000000007)0.928:0.000216747)0.855:0.000216756,(GCF_002763995.1-v2_NZ_CP024720.1_iuc:0.0,GCF_002764015.1-v2_NZ_CP024717.1_iuc:0.0):0.000216757)0.905:0.000000007)0.884:0.000000007)0.849:0.000216757)0.937:0.000000007)1.000:0.000000007,((GCF_004011015.1_NZ_CP025573.1_iuc:0.000216736,(GCF_013167935.1_NZ_CP038383.1_iuc:0.0,GCF_013343615.1_NZ_CP039837.1_iuc:0.0):0.000000007)0.878:0.000216747,GCF_904863235.1_NZ_LR890270.1_iuc:0.000216749)0.921:0.000000007)0.000:0.000000007)0.867:0.000216756,((((GCF_000010765.1_NC_013364.1_iuc:0.0,GCF_003017455.1_NZ_CP027221.1_iuc:0.0,GCF_003017975.1_NZ_CP027347.1_iuc:0.0,GCF_003203755.1_NZ_CP029692.1_iuc:0.0,GCF_005037805.1_NZ_CP031912.1_iuc:0.0):0.000433681,(GCF_003018495.1_NZ_CP027552.1_iuc:0.0,GCF_003019215.1_NZ_CP027766.1_iuc:0.0):0.000216765)0.913:0.000000007,GCF_011996085.1_NZ_CP047378.1_iuc:0.000000007)0.000:0.000000007,(GCF_009650035.1_NZ_CP045827.1_iuc:0.000000007,((GCF_002863665.1_NZ_CP024056.1_iuc:0.0,GCF_002863685.1_NZ_CP024618.1_iuc:0.0):0.000216751,(GCF_002863885.1_NZ_CP023673.1_iuc:0.0,GCF_003018395.1_NZ_CP027591.1_iuc:0.0):0.000000007)0.840:0.000216778)0.767:0.000000007)0.904:0.000000007)0.850:0.000216757)0.000:0.000000007)0.876:0.000000007);
