# Supplementary material for: Epistatic interactions between the high pathogenicity island and other iron uptake systems shape Escherichia coli extra-intestinal virulence
Source: Nat Commun. 2023 Jun 20;14:3667. doi: 10.1038/s41467-023-39428-y (PMC10282060; doi:10.1038/s41467-023-39428-y)
Supplement: Supplementary file 16 — Source Data [file 41467_2023_39428_MOESM16_ESM.zip › Source_data/Source_data_tree_sit_plasmid_fig_S11f.txt]

((((GCF_900088105.1_NZ_LT906556.1_sit:0.000331969,((GCF_000814145.2_NZ_CP010372.1_sit:0.0,GCF_002012125.1_NZ_CP019001.1_sit:0.0,GCF_002165115.2_NZ_CP032425.1_sit:0.0,GCF_002192275.1_NZ_CP021733.1_sit:0.0,GCF_002201835.1_NZ_CP021880.1_sit:0.0,GCF_002310735.1_NZ_CP023372.1_sit:0.0,GCF_002589795.1_NZ_CP023903.1_sit:0.0,GCF_002787315.1_NZ_CP024860.1_sit:0.0,GCF_002788295.1_NZ_CP024856.1_sit:0.0,GCF_002968715.1_NZ_CP027135.1_sit:0.0,GCF_002968735.1_NZ_CP027130.1_sit:0.0,GCF_003030365.1_NZ_CP027703.1_sit:0.0,GCF_003073815.1_NZ_CP029107.1_sit:0.0,GCF_003268695.1_NZ_CP029368.1_sit:0.0,GCF_003351385.1_NZ_CP031233.1_sit:0.0,GCF_003856575.1_NZ_CP023835.1_sit:0.0,GCF_004088295.1_NZ_CP035124.1_sit:0.0,GCF_004405205.2_NZ_CP042337.1_sit:0.0,GCF_006337025.1_NZ_CP040885.1_sit:0.0,GCF_006777085.1_NZ_CP041303.1_sit:0.0,GCF_008124425.1_NZ_CP043230.1_sit:0.0,GCF_008632555.1_NZ_CP043948.1_sit:0.0,GCF_008632575.1_NZ_CP043944.1_sit:0.0,GCF_009761715.1_NZ_CP041032.1_sit:0.0,GCF_010365345.1_NZ_CP048311.1_sit:0.0,GCF_010365485.1_NZ_CP048360.1_sit:0.0,GCF_013374275.1_NZ_AP023228.1_sit:0.0,GCF_013426075.1_NZ_CP058653.1_sit:0.0,GCF_013426095.1_NZ_CP058658.1_sit:0.0,GCF_013426115.1_NZ_CP058663.1_sit:0.0,GCF_014170975.1_NZ_CP059948.1_sit:0.0,GCF_015136895.1_NZ_AP022483.1_sit:0.0,GCF_017310445.1_NZ_CP064104.1_sit:0.0,GCF_017639045.1_NZ_CP067251.1_sit:0.0,GCF_018075285.1_NZ_CP072977.1_sit:0.0,GCF_019355455.1_NZ_CP059120.1_sit:0.0,GCF_019355475.1_NZ_CP059126.1_sit:0.0,GCF_019802685.1_NZ_CP081887.1_sit:0.0,GCF_020535205.1_NZ_CP084902.1_sit:0.0,GCF_020540945.1_NZ_CP085057.1_sit:0.0,GCF_022353905.1_NZ_CP055020.1_sit:0.0,GCF_022370515.1_NZ_CP091428.1_sit:0.0,GCF_022494075.1_NZ_CP058880.1_sit:0.0,GCF_022494315.1_NZ_CP058749.1_sit:0.0,GCF_022494625.1_NZ_CP091658.1_sit:0.0,GCF_022558665.1_NZ_CP060874.1_sit:0.0,GCF_022558705.1_NZ_CP060886.1_sit:0.0,GCF_022558765.1_NZ_CP060903.1_sit:0.0,GCF_022558785.1_NZ_CP060909.1_sit:0.0,GCF_022558985.1_NZ_CP043276.1_sit:0.0,GCF_022699465.1_NZ_CP093920.1_sit:0.0,GCF_022759725.1_NZ_CP086502.1_sit:0.0,GCF_022759745.1_NZ_CP086492.1_sit:0.0,GCF_022759765.1_NZ_CP086482.1_sit:0.0,GCF_022759785.1_NZ_CP086472.1_sit:0.0,GCF_022759805.1_NZ_CP086512.1_sit:0.0,GCF_022964895.1_NZ_CP095156.1_sit:0.0,GCF_023205415.1_NZ_CP048610.1_sit:0.0,GCF_024298525.1_NZ_CP101246.1_sit:0.0,GCF_024298545.1_NZ_CP101252.1_sit:0.0,GCF_024298705.1_NZ_CP101258.1_sit:0.0,GCF_024496025.1_NZ_CP101706.1_sit:0.0,GCF_024585385.1_NZ_CP073927.1_sit:0.0,GCF_024585585.1_NZ_CP073963.1_sit:0.0,GCF_024585725.1_NZ_CP073995.1_sit:0.0,GCF_024917235.1_NZ_CP103571.1_sit:0.0,GCF_024917715.1_NZ_CP103480.1_sit:0.0,GCF_024917955.1_NZ_CP103516.1_sit:0.0,GCF_024918295.1_NZ_CP103646.1_sit:0.0,GCF_024918335.1_NZ_CP103705.1_sit:0.0,GCF_900497095.1_NZ_LS998786.1_sit:0.0,GCF_904863385.1_NZ_LR890289.1_sit:0.0):0.000332105,((GCF_001420955.1_NZ_CP013027.1_sit:0.0,GCF_002077195.1_NZ_CP017221.1_sit:0.0,GCF_009866945.2_NZ_CP026934.1_sit:0.0):0.000000006,((GCF_013390265.1_NZ_CP053298.1_sit:0.0,GCF_022494765.1_NZ_CP091692.1_sit:0.0):0.000664022,GCF_015571735.1_NZ_CP062867.1_sit:0.000331954)0.899:0.000000006)0.757:0.000000006)0.842:0.000000006)0.832:0.000664062,(((((GCF_000819645.1_NZ_CP010316.1_sit:0.0,GCF_002357915.1_NZ_AP017611.1_sit:0.0,GCF_002853655.1_NZ_CP024137.1_sit:0.0,GCF_002855415.1_NZ_CP024133.1_sit:0.0,GCF_002952095.1_NZ_CP021728.1_sit:0.0,GCF_003076395.1_NZ_CP020546.1_sit:0.0,GCF_003856995.1_NZ_CP022731.1_sit:0.0,GCF_004526255.1_NZ_CP038182.1_sit:0.0,GCF_007632435.1_NZ_CP041920.1_sit:0.0,GCF_011383085.1_NZ_CP049937.1_sit:0.0,GCF_011492985.1_NZ_CP046718.1_sit:0.0,GCF_013201255.1_NZ_CP053732.1_sit:0.0,GCF_015571755.1_NZ_CP062874.1_sit:0.0,GCF_015571915.1_NZ_CP062914.1_sit:0.0,GCF_015571915.1_NZ_CP062915.1_sit:0.0,GCF_016446335.1_NZ_CP048822.1_sit:0.0,GCF_016904455.1_NZ_CP070116.1_sit:0.0,GCF_019426265.1_NZ_CP066837.1_sit:0.0,GCF_019428645.1_NZ_CP080127.1_sit:0.0,GCF_019431165.1_NZ_CP080256.1_sit:0.0,GCF_021498045.1_NZ_CP054192.1_sit:0.0,GCF_022494705.1_NZ_CP091672.1_sit:0.0,GCF_022558625.1_NZ_CP060988.1_sit:0.0,GCF_023024425.1_NZ_CP086222.1_sit:0.0,GCF_023658015.1_NZ_CP098202.1_sit:0.0):0.000000006,(GCF_001280345.1_NZ_CP012626.1_sit:0.000331970,(GCF_002787215.1_NZ_CP024852.1_sit:0.0,GCF_013371685.1_NZ_CP055255.1_sit:0.0,GCF_014169035.1_NZ_AP022050.1_sit:0.0,GCF_016903595.1_NZ_CP069959.1_sit:0.0,GCF_020827635.1_NZ_CP083504.1_sit:0.0,GCF_023238365.1_NZ_CP096589.1_sit:0.0):0.000331998)0.882:0.000000006)0.000:0.000000006,((GCF_023658305.1_NZ_CP098209.1_sit:0.000000006,(GCF_006777065.1_NZ_CP041301.1_sit:0.000000006,GCF_002853965.1_NZ_CP024158.1_sit:0.000000006)1.000:0.000000006)0.000:0.000000006,(((GCF_002012105.1_NZ_CP018994.1_sit:0.0,GCF_002310595.1_NZ_CP023363.1_sit:0.0,GCF_009867035.2_NZ_CP026940.2_sit:0.0,GCF_013085865.1_NZ_CP053282.1_sit:0.0,GCF_015571715.1_NZ_CP062858.1_sit:0.0,GCF_016904555.1_NZ_CP070151.1_sit:0.0,GCF_017352075.1_NZ_CP071442.1_sit:0.0,GCF_024917355.1_NZ_CP103597.1_sit:0.0,GCF_905330065.2_NZ_OW967004.1_sit:0.0,GCF_905332395.2_NZ_OW968012.1_sit:0.0):0.000000006,(GCF_001280325.1_NZ_CP012636.1_sit:0.000000006,GCF_001566635.1_NZ_CP014489.1_sit:0.000000006)0.000:0.000000006)0.923:0.000332003,((GCF_000026285.1_NC_011747.1_sit:0.0,GCF_003697165.2_NZ_CP033091.2_sit:0.0):0.000331969,(GCF_002012145.1_NZ_CP019007.1_sit:0.0,GCF_016767775.1_NZ_CP056079.1_sit:0.0,GCF_017088445.1_NZ_CP070921.1_sit:0.0,GCF_024226085.1_NZ_CP100545.1_sit:0.0,GCF_024579775.1_NZ_CP102062.1_sit:0.0):0.000331983)0.192:0.000000006)0.968:0.000000006)0.000:0.000000006)0.904:0.000000006,(((GCF_014076685.2_NZ_CP063370.1_sit:0.000331987,GCF_900497415.1_NZ_LS999561.1_sit:0.000331987)0.891:0.000000006,((GCF_000019645.1_NC_010488.1_sit:0.0,GCF_001901365.1_NZ_CP010232.1_sit:0.0,GCF_002215095.1_NZ_CP011916.1_sit:0.0,GCF_002951695.1_NZ_CP019247.1_sit:0.0,GCF_003122105.1_NZ_CP029243.1_sit:0.0,GCF_003204155.1_NZ_CP029744.1_sit:0.0,GCF_003999795.1_NZ_CP034739.1_sit:0.0,GCF_007995175.1_NZ_CP042586.1_sit:0.0,GCF_009176965.1_NZ_AP019676.1_sit:0.0,GCF_011067085.1_NZ_CP049349.1_sit:0.0,GCF_012934575.1_NZ_CP051717.1_sit:0.0,GCF_014169695.1_NZ_AP022246.1_sit:0.0,GCF_017570605.1_NZ_CP069658.1_sit:0.0,GCF_017570625.1_NZ_CP069667.1_sit:0.0,GCF_017743075.1_NZ_CP072323.1_sit:0.0,GCF_022369175.1_NZ_CP058726.1_sit:0.0,GCF_022558745.1_NZ_CP060900.1_sit:0.0,GCF_022558825.1_NZ_CP060915.1_sit:0.0,GCF_022558845.1_NZ_CP060920.1_sit:0.0,GCF_022558865.1_NZ_CP060934.1_sit:0.0,GCF_022695865.1_NZ_CP066841.1_sit:0.0,GCF_024225435.1_NZ_CP100526.1_sit:0.0,GCF_024225755.1_NZ_CP100533.1_sit:0.0,GCF_024298565.1_NZ_CP101275.1_sit:0.0,GCF_024499305.1_NZ_CP030153.1_sit:0.0,GCF_024918755.1_NZ_CP103695.1_sit:0.0,GCF_900497455.1_NZ_LR025097.1_sit:0.0,GCF_900520285.1_NZ_LS992167.1_sit:0.0,GCF_902703415.1_NZ_LR740759.1_sit:0.0):0.000000006,(((GCF_002357875.1_NZ_AP017621.1_sit:0.0,GCF_002357895.1_NZ_AP017618.1_sit:0.0,GCF_017639005.1_NZ_CP067242.1_sit:0.0):0.000331941,GCF_023022925.1_NZ_CP095449.1_sit:0.000332178)0.446:0.000000006,GCF_904863235.1_NZ_LR890271.1_sit:0.000332203)0.000:0.000000006)1.000:0.000000006)0.973:0.000000006,(GCF_003018815.1_NZ_CP027357.1_sit:0.000663993,(GCF_019428725.1_NZ_CP080151.1_sit:0.000000006,(GCF_014170675.1_NZ_CP059918.1_sit:0.000814876,(GCF_014170615.1_NZ_CP059908.1_sit:0.002165517,(GCF_018141225.1_NZ_CP032068.1_sit:0.000663709,(GCF_002012305.1_NZ_CP019018.1_sit:0.000000006,GCF_022494685.1_NZ_CP091666.1_sit:0.000331840)0.500:0.000000006)0.954:0.002160578)1.000:0.011107706)0.994:0.004175507)0.977:0.001662100)0.163:0.000000006)0.948:0.000664043)0.052:0.000000006,(GCF_002846135.1_NZ_CP025403.1_sit:0.0,GCF_016903435.1_NZ_CP069936.1_sit:0.0,GCF_016903915.1_NZ_CP069998.1_sit:0.0):0.000996341)0.838:0.000331985)0.847:0.000000006,((((GCF_003033905.1_NZ_CP027119.1_sit:0.000000006,(GCF_014169155.1_NZ_AP022096.1_sit:0.000332004,(GCF_002844685.1_NZ_CP025329.1_sit:0.0,GCF_006777045.1_NZ_CP041299.1_sit:0.0,GCF_007833255.1_NZ_CP042245.1_sit:0.0):0.000332047)0.887:0.000000006)0.000:0.000000006,((GCF_004771235.1_NZ_CP038792.1_sit:0.0,GCF_016403675.2_NZ_CP075667.1_sit:0.0,GCF_016404485.2_NZ_CP075633.1_sit:0.0):0.000000006,GCF_019710415.1_NZ_CP081193.1_sit:0.000332030)0.847:0.000332260)0.854:0.000000006,(((((GCF_016904655.1_NZ_CP070171.1_sit:0.000664159,GCF_011044355.1_NZ_CP049102.1_sit:0.000332023)0.901:0.000000006,(GCF_000784925.1_NZ_CP009860.1_sit:0.0,GCF_001021635.2_NZ_CP030791.1_sit:0.0,GCF_001485455.1_NZ_CP008715.1_sit:0.0,GCF_001513615.1_NZ_CP013832.1_sit:0.0,GCF_001618365.1_NZ_CP015077.1_sit:0.0,GCF_002214205.1_NZ_CP022166.1_sit:0.0,GCF_002278115.2_NZ_CP023145.1_sit:0.0,GCF_002310555.1_NZ_CP023361.1_sit:0.0,GCF_002310715.1_NZ_CP023384.1_sit:0.0,GCF_003399775.2_NZ_CP042972.1_sit:0.0,GCF_003400045.2_NZ_CP042897.1_sit:0.0,GCF_003812625.1_NZ_CP033761.1_sit:0.0,GCF_006351885.1_NZ_CP040922.1_sit:0.0,GCF_008632595.1_NZ_CP043952.1_sit:0.0,GCF_010365385.1_NZ_CP048338.1_sit:0.0,GCF_010365425.1_NZ_CP048331.1_sit:0.0,GCF_012934555.1_NZ_CP051721.1_sit:0.0,GCF_012934715.1_NZ_CP051695.1_sit:0.0,GCF_014169275.1_NZ_AP022121.1_sit:0.0,GCF_014169415.1_NZ_AP022162.1_sit:0.0,GCF_014622725.1_NZ_CP061188.1_sit:0.0,GCF_014854635.1_NZ_CP062212.1_sit:0.0,GCF_015571795.1_NZ_CP062893.1_sit:0.0,GCF_015571835.1_NZ_CP062870.1_sit:0.0,GCF_016432805.1_NZ_CP061109.1_sit:0.0,GCF_016942575.1_NZ_CP063462.1_sit:0.0,GCF_018141125.1_NZ_CP056037.1_sit:0.0,GCF_018417715.1_NZ_CP070963.1_sit:0.0,GCF_018968645.1_NZ_CP076655.1_sit:0.0,GCF_019086825.1_NZ_CP074703.1_sit:0.0,GCF_019428765.1_NZ_CP080165.1_sit:0.0,GCF_019428785.1_NZ_CP080173.1_sit:0.0,GCF_020827615.1_NZ_CP083498.1_sit:0.0,GCF_020827655.1_NZ_CP083513.1_sit:0.0,GCF_022353625.1_NZ_CP054966.1_sit:0.0,GCF_023100765.1_NZ_CP095859.1_sit:0.0,GCF_023170005.1_NZ_AP025663.1_sit:0.0,GCF_024399055.1_NZ_CP074681.1_sit:0.0,GCF_024918375.1_NZ_CP103658.1_sit:0.0,GCF_900622655.1_NZ_LR130556.1_sit:0.0,GCF_904863105.1_NZ_LR890199.1_sit:0.0,GCF_904863255.1_NZ_LR890335.1_sit:0.0,GCF_904865655.1_NZ_LR890537.1_sit:0.0):0.000000006)0.000:0.000000006,((GCF_015697215.1_NZ_CP065153.1_sit:0.000664196,(GCF_004924255.1_NZ_CP037912.1_sit:0.0,GCF_016889565.1_NZ_CP069713.1_sit:0.0,GCF_018279125.1_NZ_CP047011.1_sit:0.0,GCF_021441985.1_NZ_CP090458.1_sit:0.0):0.000332023)0.842:0.000000006,GCF_017570685.1_NZ_CP069693.1_sit:0.000332151)0.790:0.000000006)0.000:0.000000006,(GCF_020827895.1_NZ_CP083531.1_sit:0.000996423,GCF_016944675.1_NZ_CP063493.1_sit:0.000332023)0.909:0.000000006)0.397:0.000000006,GCF_000813165.1_NZ_CP005931.1_sit:0.000000006)0.000:0.000000006)0.941:0.000000006,(GCF_902705295.2_NZ_LR740777.2_sit:0.003690704,(GCF_016864175.1_NZ_CP045207.1_sit:0.000331687,GCF_022846575.1_NZ_AP025658.1_sit:0.002994732)0.922:0.001198344)0.866:0.000797347)0.857:0.000332122)0.875:0.000000006,(((GCF_003336405.1_NZ_CP031107.1_sit:0.0,GCF_014168755.1_NZ_AP021947.1_sit:0.0,GCF_018394415.1_NZ_CP074577.1_sit:0.0,GCF_904866305.1_NZ_LR890652.1_sit:0.0):0.000332012,GCF_019428745.1_NZ_CP080157.1_sit:0.000664136)0.632:0.000000006,GCF_013389615.1_NZ_CP058310.1_sit:0.000332126)0.573:0.000000006,(((((GCF_016904235.1_NZ_CP070072.1_sit:0.000331971,((GCF_000014845.1_NC_009837.1_sit:0.0,GCF_016903375.1_NZ_CP069894.1_sit:0.0,GCF_018141265.1_NZ_CP032080.1_sit:0.0,GCF_020149665.1_NZ_CP083884.1_sit:0.0,GCF_020217445.1_NZ_CP084097.1_sit:0.0,GCF_022494235.1_NZ_CP058875.1_sit:0.0):0.000000006,GCF_001900735.1_NZ_CP010158.1_sit:0.000332035)0.921:0.000664163)0.781:0.000000006,GCF_016864475.1_NZ_CP043851.1_sit:0.000332016)0.403:0.000000006,((GCF_018415995.1_NZ_CP075063.1_sit:0.000331971,GCF_024585845.1_NZ_CP074020.1_sit:0.000331971)0.331:0.000000006,GCF_021869725.1_NZ_CP091535.1_sit:0.000331994)0.870:0.000000006)0.000:0.000000006,(GCF_000219515.2_NZ_CP006635.1_sit:0.0,GCF_001900635.1_NZ_CP010141.1_sit:0.0,GCF_001900675.1_NZ_CP010147.1_sit:0.0,GCF_001900695.1_NZ_CP010149.1_sit:0.0,GCF_002165095.2_NZ_CP032891.1_sit:0.0,GCF_002787645.1_NZ_CP024827.1_sit:0.0,GCF_002853715.1_NZ_CP024140.1_sit:0.0,GCF_002951715.1_NZ_CP019251.1_sit:0.0,GCF_002951735.1_NZ_CP019282.1_sit:0.0,GCF_002951795.1_NZ_CP019268.1_sit:0.0,GCF_002968935.1_NZ_CP021087.1_sit:0.0,GCF_003204955.1_NZ_CP029748.1_sit:0.0,GCF_003991155.1_NZ_CP031295.1_sit:0.0,GCF_004135855.1_NZ_CP026643.1_sit:0.0,GCF_008152105.1_NZ_CP041997.1_sit:0.0,GCF_009905135.1_NZ_CP047577.1_sit:0.0,GCF_010092405.1_NZ_CP048026.1_sit:0.0,GCF_011331065.1_NZ_CP049082.1_sit:0.0,GCF_011492885.1_NZ_CP049355.1_sit:0.0,GCF_012537835.1_NZ_CP051224.1_sit:0.0,GCF_013085185.1_NZ_CP053236.1_sit:0.0,GCF_013340785.1_NZ_AP023192.1_sit:0.0,GCF_013340805.1_NZ_AP023199.1_sit:0.0,GCF_013371745.1_NZ_CP055262.1_sit:0.0,GCF_013389695.1_NZ_CP058305.1_sit:0.0,GCF_014168595.1_NZ_AP021915.1_sit:0.0,GCF_014168675.1_NZ_AP021934.1_sit:0.0,GCF_014522225.1_NZ_CP049119.1_sit:0.0,GCF_015139375.1_NZ_AP022543.1_sit:0.0,GCF_015843075.1_NZ_CP058343.1_sit:0.0,GCF_016404165.2_NZ_CP075853.1_sit:0.0,GCF_016806025.1_NZ_CP019360.1_sit:0.0,GCF_016890005.1_NZ_CP069572.1_sit:0.0,GCF_017570645.1_NZ_CP069678.1_sit:0.0,GCF_017638985.1_NZ_CP067236.1_sit:0.0,GCF_017639125.1_NZ_CP067300.1_sit:0.0,GCF_017639145.1_NZ_CP067304.1_sit:0.0,GCF_018199975.1_NZ_CP073362.1_sit:0.0,GCF_018279085.1_NZ_CP047003.1_sit:0.0,GCF_018316615.1_NZ_CP074121.1_sit:0.0,GCF_018988385.1_NZ_CP068043.1_sit:0.0,GCF_019357435.1_NZ_CP067344.1_sit:0.0,GCF_020683085.1_NZ_CP085625.1_sit:0.0,GCF_020827555.1_NZ_CP083479.1_sit:0.0,GCF_020827595.1_NZ_CP083493.1_sit:0.0,GCF_021513335.1_NZ_CP068681.1_sit:0.0,GCF_022014695.1_NZ_CP091774.1_sit:0.0,GCF_022494605.1_NZ_CP091654.1_sit:0.0,GCF_022558805.1_NZ_CP060925.1_sit:0.0,GCF_022558885.1_NZ_CP060929.1_sit:0.0,GCF_022559025.1_NZ_CP043286.1_sit:0.0,GCF_022559045.1_NZ_CP043297.1_sit:0.0,GCF_022559265.1_NZ_CP060964.1_sit:0.0,GCF_022559285.1_NZ_CP060970.1_sit:0.0,GCF_022559305.1_NZ_CP060975.1_sit:0.0,GCF_022559325.1_NZ_CP060980.1_sit:0.0,GCF_022760215.1_NZ_CP094340.1_sit:0.0,GCF_022982975.1_NZ_CP095272.1_sit:0.0,GCF_023657915.1_NZ_CP098179.1_sit:0.0,GCF_023658365.1_NZ_CP098215.1_sit:0.0,GCF_024125695.1_NZ_CP099723.1_sit:0.0,GCF_024298765.1_NZ_CP101212.1_sit:0.0,GCF_024499265.1_NZ_CP101859.1_sit:0.0,GCF_024585905.1_NZ_CP074032.1_sit:0.0,GCF_024734095.1_NZ_CP102855.1_sit:0.0,GCF_024735225.1_NZ_CP102673.1_sit:0.0,GCF_024735245.1_NZ_CP102676.1_sit:0.0,GCF_024760205.1_NZ_CP103296.1_sit:0.0,GCF_024917735.1_NZ_CP103534.1_sit:0.0,GCF_024918035.1_NZ_CP103545.1_sit:0.0,GCF_024918275.1_NZ_CP103627.1_sit:0.0,GCF_024918895.1_NZ_CP103759.1_sit:0.0,GCF_900520305.1_NZ_LS992172.1_sit:0.0,GCF_904799825.1_NZ_LR882494.1_sit:0.0,GCF_905330215.2_NZ_OW967976.1_sit:0.0,GCF_905330245.2_NZ_OW968125.1_sit:0.0,GCF_905330295.2_NZ_OW968112.1_sit:0.0,GCF_905331185.2_NZ_OW968289.1_sit:0.0):0.000000006)0.000:0.000000006,((GCF_000183345.1_NC_017659.1_sit:0.000000006,(GCF_020149645.1-v2_NZ_CP083889.1_sit:0.000000006,GCF_002860085.1_NZ_CP019055.1_sit:0.000996588)0.000:0.000000006)0.000:0.000000006,(GCF_023657975.1_NZ_CP098193.1_sit:0.000331971,GCF_020149645.1_NZ_CP083889.1_sit:0.000000006)0.874:0.000000006)0.000:0.000000006)0.000:0.000000006);
