# Supplementary material for: Epistatic interactions between the high pathogenicity island and other iron uptake systems shape Escherichia coli extra-intestinal virulence
Source: Nat Commun. 2023 Jun 20;14:3667. doi: 10.1038/s41467-023-39428-y (PMC10282060; doi:10.1038/s41467-023-39428-y)
Supplement: Supplementary file 16 — Source Data [file 41467_2023_39428_MOESM16_ESM.zip › Source_data/Source_data_tree_iro_chromosome_fig_S11a.txt]

(((GCF_010365325.1_NZ_CP048304.1_iro:0.001048586,(GCF_016944775.1_NZ_CP063518.1_iro:0.003146723,((GCF_016904655.1_NZ_CP070170.1_iro:0.001048637,(GCF_001900395.1_NZ_CP010151.1_iro:0.001048564,(GCF_010706435.1_NZ_CP048647.1_iro:0.0,GCF_014930915.1_NZ_CP063046.1_iro:0.0,GCF_016889325.1_NZ_CP069500.1_iro:0.0,GCF_016889625.1_NZ_CP069517.1_iro:0.0,GCF_016889685.1_NZ_CP069522.1_iro:0.0,GCF_022919035.1_NZ_CP095086.1_iro:0.0,GCF_023657955.1_NZ_CP098187.1_iro:0.0):0.000000053)0.897:0.002097657)0.780:0.001048704,(GCF_015571915.1_NZ_CP062910.1_iro:0.000000052,(GCF_015033265.1_NZ_CP063214.1_iro:0.010498005,(GCF_900635325.1_NZ_LR134092.1_iro:0.017404714,(((GCF_021398975.1_NZ_CP082773.1_iro:0.004196254,(GCF_003019095.1_NZ_CP027461.1_iro:0.000000053,GCF_023612415.1_NZ_CP071259.1_iro:0.002097482)0.780:0.001048559)0.866:0.002101266,(GCF_010668985.1_NZ_CP048603.1_iro:0.003147065,(GCF_003346835.1_NZ_CP031215.1_iro:0.000000053,GCF_015697215.1_NZ_CP065152.1_iro:0.002097097)0.144:0.001048611)0.748:0.001045183)1.000:0.026559605,((((((GCF_001021615.1_NZ_CP006830.1_iro:0.000000053,(GCF_000025745.1_NC_017628.1_iro:0.000000053,GCF_001021595.1_NZ_CP007275.1_iro:0.007343054)0.982:0.005244747)0.862:0.001048632,((GCF_016903835.1_NZ_CP069978.1_iro:0.000000053,GCF_016904075.1_NZ_CP070045.1_iro:0.000000053)0.974:0.004195299,GCF_022982975.1_NZ_CP095271.1_iro:0.001047523)0.495:0.000000053)0.981:0.008966312,(GCF_022760215.1_NZ_CP094339.1_iro:0.009415854,((GCF_000013265.1_NC_007946.1_iro:0.0,GCF_000148605.1_NC_017632.1_iro:0.0,GCF_001280405.1_NZ_CP012631.1_iro:0.0,GCF_002024865.1_NZ_CP019777.1_iro:0.0,GCF_014858525.1_NZ_CP062228.1_iro:0.0,GCF_014930875.1_NZ_CP062985.1_iro:0.0,GCF_015644765.1_NZ_CP064825.1_iro:0.0,GCF_016903335.1_NZ_CP069890.1_iro:0.0,GCF_016904535.1_NZ_CP070148.1_iro:0.0):0.021990908,((GCF_005391285.2_NZ_AP024123.1_iro:0.0,GCF_005393605.2_NZ_AP024126.1_iro:0.0,GCF_015291785.1_NZ_CP031706.1_iro:0.0):0.030013721,(GCF_008761455.2_NZ_CP044311.1_iro:0.0,GCF_008761475.2_NZ_CP044312.1_iro:0.0,GCF_008761495.2_NZ_CP044313.1_iro:0.0):0.016389989)0.997:0.027118919)0.986:0.017903002)0.935:0.007887593)0.998:0.019212673,(GCF_000819645.1_NZ_CP010315.1_iro:0.002905625,(GCF_012934785.1_NZ_CP051744.1_iro:0.000000053,(((GCF_016889025.1_NZ_CP069445.1_iro:0.001048950,GCF_022353625.1_NZ_CP054965.1_iro:0.002097986)0.934:0.000000054,((GCF_001660585.1_NZ_CP016007.1_iro:0.0,GCF_004564035.1_NZ_CP035498.1_iro:0.0,GCF_017900955.1_NZ_CP072785.1_iro:0.0,GCF_017900975.1_NZ_CP072784.1_iro:0.0,GCF_017900995.1_NZ_CP072786.1_iro:0.0,GCF_017901015.1_NZ_CP072787.1_iro:0.0,GCF_018343835.1_NZ_CP070227.1_iro:0.0,GCF_022493275.1_NZ_CP028742.1_iro:0.0,GCF_022493815.1_NZ_CP028770.1_iro:0.0):0.000000053,GCF_002215095.1_NZ_CP011915.1_iro:0.000000053)0.000:0.000000053)0.908:0.000000054,GCF_008124085.1_NZ_CP043181.1_iro:0.003147342)0.853:0.001048883)0.746:0.001290155)0.947:0.007364520)0.992:0.015659165,((GCF_000013305.1_NC_008253.1_iro:0.001048669,((GCF_001675145.1_NZ_CP014667.1_iro:0.0,GCF_001683435.1_NZ_CP016358.1_iro:0.0,GCF_002763515.2_NZ_CP024650.2_iro:0.0,GCF_002859105.1_NZ_CP025251.1_iro:0.0,GCF_002900305.1_NZ_CP025703.1_iro:0.0,GCF_002951675.1_NZ_CP019243.1_iro:0.0,GCF_016775925.1_NZ_CP068822.1_iro:0.0,GCF_016776125.1_NZ_CP068809.1_iro:0.0,GCF_016776185.1_NZ_CP068817.1_iro:0.0,GCF_016889085.1_NZ_CP069451.1_iro:0.0,GCF_016889185.1_NZ_CP069480.1_iro:0.0,GCF_018734065.1_NZ_CP076123.1_iro:0.0,GCF_022846215.1_NZ_AP025675.1_iro:0.0):0.000000053,(GCF_016776285.1_NZ_CP068815.1_iro:0.000000053,(GCF_002310575.1_NZ_CP023357.1_iro:0.000000053,((GCF_905332365.1_NZ_HG994851.1_iro:0.001048672,(GCF_016776305.1_NZ_CP068799.1_iro:0.000000053,GCF_905332355.1_NZ_HG994850.1_iro:0.000000053)0.806:0.000000053)0.869:0.001048626,GCF_022493435.1_NZ_CP028751.1_iro:0.001048630)0.907:0.000000053)0.000:0.000000053)0.000:0.000000054)0.850:0.000000052)0.457:0.000000054,GCF_013004045.1_NZ_CP053080.1_iro:0.001048849)1.000:0.016835528)0.344:0.010540517,(GCF_904863105.1_NZ_LR890198.1_iro2:0.003760250,GCF_904863105.1_NZ_LR890198.1_iro:0.001486326)0.190:0.006707924)0.604:0.005871037)0.072:0.002325156)0.876:0.002551677)0.934:0.004198717)0.423:0.002097579)0.086:0.000000053)0.852:0.001048620)0.886:0.000000053,((GCF_000233875.1_NC_017651.1_iro:0.0,GCF_000233895.1_NC_017652.1_iro:0.0,GCF_000714595.1_NZ_CP007799.1_iro:0.0,GCF_000743255.1_NZ_CP009072.1_iro:0.0,GCF_001693315.1_NZ_CP016497.1_iro:0.0,GCF_002310635.1_NZ_CP023388.1_iro:0.0,GCF_003351485.1_NZ_CP031256.1_iro:0.0,GCF_003546975.1_NZ_CP022686.1_iro:0.0,GCF_004135125.1_NZ_CP035486.1_iro:0.0,GCF_012934535.1_NZ_CP051725.1_iro:0.0,GCF_012974805.1_NZ_CP037449.1_iro:0.0,GCF_014541045.1_NZ_CP061206.1_iro:0.0,GCF_016132505.1_NZ_CP066144.1_iro:0.0,GCF_017357505.1_NZ_CP032085.1_iro:0.0,GCF_019645975.1_NZ_CP081010.1_iro:0.0,GCF_020190405.1_NZ_CP080246.1_iro:0.0,GCF_021398485.1_NZ_CP082777.1_iro:0.0,GCF_021559835.1_NZ_CP058217.1_iro:0.0,GCF_023206595.1_NZ_CP069621.1_iro:0.0,GCF_023206615.1_NZ_CP069624.1_iro:0.0,GCF_023206635.1_NZ_CP069627.1_iro:0.0,GCF_023206655.1_NZ_CP069630.1_iro:0.0,GCF_023206675.1_NZ_CP069633.1_iro:0.0,GCF_023206695.1_NZ_CP069636.1_iro:0.0,GCF_023206715.1_NZ_CP069639.1_iro:0.0,GCF_023206735.1_NZ_CP069642.1_iro:0.0,GCF_023657995.1_NZ_CP098195.1_iro:0.0,GCF_023658365.1_NZ_CP098214.1_iro:0.0,GCF_024508155.1_NZ_CP101925.1_iro:0.0):0.000000053,((GCF_000007445.1_NC_004431.1_iro:0.0,GCF_014262945.1_NZ_CP051263.1_iro:0.0,GCF_021559855.1_NZ_CP058222.1_iro:0.0):0.001048663,GCF_900636215.1_NZ_LR134237.1_iro:0.001048586)0.908:0.000000053)1.000:0.000000053)0.000:0.000000053,((GCF_014522245.1_NZ_CP058596.1_iro:0.001048586,(GCF_007833875.1_NZ_CP040456.1_iro:0.001048545,(GCF_012974565.1_NZ_CP048920.1_iro:0.0,GCF_017815815.1_NZ_CP051849.1_iro:0.0,GCF_022220885.1_NZ_CP074407.1_iro:0.0):0.000000053)0.877:0.001048584)0.318:0.000000053,GCF_016126995.1_NZ_CP065970.1_iro:0.001048626)0.000:0.000000053,((GCF_000148365.1_NC_017631.1_iro:0.0,GCF_021559815.1_NZ_CP058220.1_iro:0.0):0.001048586,GCF_015290725.1_NZ_CP063983.1_iro:0.002097548)0.910:0.000000053);
