# Supplementary material for: Epistatic interactions between the high pathogenicity island and other iron uptake systems shape Escherichia coli extra-intestinal virulence
Source: Nat Commun. 2023 Jun 20;14:3667. doi: 10.1038/s41467-023-39428-y (PMC10282060; doi:10.1038/s41467-023-39428-y)
Supplement: Supplementary file 16 — Source Data [file 41467_2023_39428_MOESM16_ESM.zip › Source_data/Source_data_tree_sit_chromosome_plasmid_fig_S14.txte]

((GCF_022493275.1_NZ_CP028742.1_sit:0.000365778,(GCF_000284495.1_NC_011993.1_sit:0.0,GCF_013085205.1_NZ_CP053245.1_sit:0.0,GCF_016889105.1_NZ_CP069453.1_sit:0.0,GCF_016889865.1_NZ_CP069549.1_sit:0.0,GCF_016904175.1_NZ_CP070063.1_sit:0.0,GCF_021398935.1_NZ_CP082771.1_sit:0.0):0.000365711)0.582:0.000000007,(GCF_002278115.2_NZ_CP023142.1_sit:0.000365771,((GCF_021228975.1_NZ_CP089445.1_sit:0.000000007,(GCF_022493255.1_NZ_CP028743.1_sit:0.000000007,GCF_022493475.1_NZ_CP028753.1_sit:0.000000007)0.985:0.001464447)0.068:0.000365872,((GCF_000285655.3_NZ_HG941718.1_sit:0.0,GCF_000493755.1_NC_022648.1_sit:0.0,GCF_000931565.1_NZ_CP010876.1_sit:0.0,GCF_001469815.1_NZ_CP013658.1_sit:0.0,GCF_001513615.1_NZ_CP013831.1_sit:0.0,GCF_001513635.1_NZ_CP013835.1_sit:0.0,GCF_001566675.1_NZ_CP014497.1_sit:0.0,GCF_001593565.1_NZ_CP014316.1_sit:0.0,GCF_001617565.1_NZ_CP015138.1_sit:0.0,GCF_001874485.1_NZ_CP015085.1_sit:0.0,GCF_002011965.1_NZ_CP018953.1_sit:0.0,GCF_002012025.1_NZ_CP018970.1_sit:0.0,GCF_002012065.1_NZ_CP018979.1_sit:0.0,GCF_002012085.1_NZ_CP018991.1_sit:0.0,GCF_002012165.1_NZ_CP019015.1_sit:0.0,GCF_002012205.1_NZ_CP018983.1_sit:0.0,GCF_002012245.1_NZ_CP019000.1_sit:0.0,GCF_002012265.1_NZ_CP019012.1_sit:0.0,GCF_002056635.1_NZ_CP020116.1_sit:0.0,GCF_002157245.1_NZ_CP021179.1_sit:0.0,GCF_002180195.1_NZ_CP021689.1_sit:0.0,GCF_002193095.1_NZ_CP021454.1_sit:0.0,GCF_002202175.1_NZ_CP021935.1_sit:0.0,GCF_002763995.1_NZ_CP024720.1_sit:0.0,GCF_002764015.1_NZ_CP024717.1_sit:0.0,GCF_002996945.1_NZ_CP027534.1_sit:0.0,GCF_003194345.1_NZ_CP028483.1_sit:0.0,GCF_003571665.1_NZ_CP032201.1_sit:0.0,GCF_003856615.1_NZ_CP023849.1_sit:0.0,GCF_003856635.1_NZ_CP023853.1_sit:0.0,GCF_003856655.1_NZ_CP023826.1_sit:0.0,GCF_003856695.1_NZ_CP023844.1_sit:0.0,GCF_004135165.1_NZ_CP035477.1_sit:0.0,GCF_004135915.1_NZ_CP035516.1_sit:0.0,GCF_004141955.1_NZ_CP035476.1_sit:0.0,GCF_004193755.1_NZ_CP035720.1_sit:0.0,GCF_004299805.1_NZ_CP036245.1_sit:0.0,GCF_006088875.1_NZ_CP029420.1_sit:0.0,GCF_009577985.1_NZ_CP041337.1_sit:0.0,GCF_010725305.1-v2_NZ_AP022362.1_sit:0.0,GCF_011331215.2_NZ_CP049085.2_sit:0.0,GCF_013372325.1_NZ_CP054219.1_sit:0.0,GCF_013372405.1_NZ_CP054232.1_sit:0.0,GCF_014168835.1_NZ_AP021998.1_sit:0.0,GCF_014168955.1_NZ_AP022032.1_sit:0.0,GCF_014169015.1_NZ_AP022044.1_sit:0.0,GCF_014169095.1_NZ_AP022064.1_sit:0.0,GCF_014217135.1_NZ_CP051609.1_sit:0.0,GCF_014217155.1_NZ_CP051615.1_sit:0.0,GCF_015138575.1_NZ_AP022525.1_sit:0.0,GCF_015139735.1_NZ_AP022549.1_sit:0.0,GCF_015277555.1_NZ_CP063774.1_sit:0.0,GCF_016756455.1_NZ_AP022326.1_sit:0.0,GCF_016889265.1_NZ_CP069488.1_sit:0.0,GCF_016890045.1_NZ_CP069583.1_sit:0.0,GCF_016890105.1_NZ_CP069589.1_sit:0.0,GCF_016939795.1_NZ_CP070593.1_sit:0.0,GCF_018075305.1_NZ_CP072980.1_sit:0.0,GCF_018972245.1_NZ_CP076697.1_sit:0.0,GCF_018972265.1_NZ_CP076693.1_sit:0.0,GCF_019355495.1_NZ_CP059130.1_sit:0.0,GCF_019428525.1_NZ_CP080116.1_sit:0.0,GCF_019428545.1_NZ_CP080117.1_sit:0.0,GCF_019428565.1_NZ_CP080118.1_sit:0.0,GCF_019428585.1_NZ_CP080119.1_sit:0.0,GCF_019428605.1_NZ_CP080120.1_sit:0.0,GCF_019915525.1_NZ_CP082831.1_sit:0.0,GCF_021496405.1_NZ_CP051659.1_sit:0.0,GCF_021496425.1_NZ_CP051661.1_sit:0.0,GCF_021496445.1_NZ_CP051663.1_sit:0.0,GCF_021559875.1_NZ_CP056114.1_sit:0.0,GCF_022846235.1_NZ_AP025677.1_sit:0.0,GCF_022846235.1-v2_NZ_AP025677.1_sit:0.0,GCF_024579775.1_NZ_CP102061.1_sit:0.0,GCF_024734835.1_NZ_CP102947.1_sit:0.0,GCF_024917335.1_NZ_CP103557.1_sit:0.0,GCF_024917455.1_NZ_CP103592.1_sit:0.0,GCF_024917895.1_NZ_CP103508.1_sit:0.0,GCF_024917975.1_NZ_CP103562.1_sit:0.0,GCF_024918235.1_NZ_CP103710.1_sit:0.0,GCF_024918415.1_NZ_CP103672.1_sit:0.0,GCF_900497415.1_NZ_LS999560.1_sit:0.0,GCF_900520325.1_NZ_LS992168.1_sit:0.0,GCF_900520345.1_NZ_LS992180.1_sit:0.0,GCF_900520365.1_NZ_LS992192.1_sit:0.0,GCF_900520395.1_NZ_LS992190.1_sit:0.0,GCF_900622635.1_NZ_LR130545.1_sit:0.0,GCF_904866455.1_NZ_LR890693.1_sit:0.0,GCF_905330875.2_NZ_OW968277.1_sit:0.0,GCF_905330895.2_NZ_OX030701.1_sit:0.0):0.000000007,((GCF_011330935.2_NZ_CP049077.2_sit:0.0,GCF_024918915.1_NZ_CP103755.1_sit:0.0):0.000365789,GCF_012934695.1_NZ_CP051751.1_sit:0.000365783)0.868:0.000000007)0.855:0.000000007)0.850:0.000365872)0.929:0.000000007,((((GCF_022846575.1_NZ_AP025657.1_sit:0.002199185,((GCF_013388275.1_NZ_CP058223.1_sit:0.0,GCF_014169615.1_NZ_AP022222.1_sit:0.0,GCF_016775905.1_NZ_CP068828.1_sit:0.0,GCF_019426265.1_NZ_CP066836.1_sit:0.0,GCF_023170005.1_NZ_AP025662.1_sit:0.0,GCF_024662075.1_NZ_CP102488.1_sit:0.0):0.000000007,((GCF_019428745.1_NZ_CP080155.1_sit:0.004043111,GCF_019428765.1-v2_NZ_CP080163.1_sit:0.000000007)0.862:0.000365690,GCF_016903315.1_NZ_CP069882.1_sit:0.000365774)0.886:0.000000007)0.908:0.000000007)0.408:0.000365716,(GCF_022353625.1_NZ_CP054965.1_sit:0.000365809,(((GCF_003019095.1_NZ_CP027461.1_sit:0.002581891,((((((GCF_023546885.1_NZ_CP097370.1_sit:0.000365669,GCF_016944755.1_NZ_CP063515.1_sit:0.000365669)0.877:0.000000007,((GCF_000010485.1_NC_013654.1_sit:0.000365734,GCF_001663475.1_NZ_CP015159.1_sit:0.000365669)0.874:0.000000007,(GCF_001618345.2_NZ_CP015074.2_sit:0.0,GCF_001618365.1_NZ_CP015076.1_sit:0.0,GCF_003181035.1_NZ_CP029576.1_sit:0.0,GCF_010724935.1_NZ_AP022351.1_sit:0.0,GCF_013694325.1_NZ_CP059281.1_sit:0.0,GCF_013694465.1_NZ_CP059279.1_sit:0.0,GCF_014169435.1_NZ_AP022171.1_sit:0.0,GCF_015910185.1_NZ_CP047710.1_sit:0.0,GCF_020683045.1_NZ_CP085619.1_sit:0.0,GCF_022493635.1_NZ_CP028761.1_sit:0.0,GCF_022569795.1_NZ_CP093011.1_sit:0.0,GCF_022964815.1_NZ_CP095137.1_sit:0.0,GCF_023546845.1_NZ_CP097367.1_sit:0.0,GCF_023546865.1_NZ_CP097360.1_sit:0.0,GCF_023658285.1_NZ_CP098203.1_sit:0.0,GCF_023658405.1_NZ_CP098219.1_sit:0.0):0.000000007)0.000:0.000000007)0.865:0.000000007,(GCF_007833295.1_NZ_CP042250.1_sit:0.000365658,((GCF_002310635.1_NZ_CP023388.1_sit:0.0,GCF_012934635.1_NZ_CP051706.1_sit:0.0):0.000000007,GCF_023658365.1_NZ_CP098214.1_sit:0.000731409)0.916:0.000731688)0.292:0.000000007)0.803:0.000365669,(GCF_015697215.1_NZ_CP065152.1_sit:0.000000007,GCF_010668985.1_NZ_CP048603.1_sit:0.002564215)0.754:0.000000007)0.322:0.000727967,(((((GCF_002944935.1_NZ_CP014111.1_sit:0.0,GCF_905330545.2_NZ_OW967795.1_sit:0.0):0.001830405,(GCF_022493895.1_NZ_CP029327.1_sit:0.002931140,((GCF_001683435.1_NZ_CP016358.1_sit:0.0,GCF_002763515.2_NZ_CP024650.2_sit:0.0,GCF_002859105.1_NZ_CP025251.1_sit:0.0,GCF_002900305.1_NZ_CP025703.1_sit:0.0,GCF_013004045.1_NZ_CP053080.1_sit:0.0):0.000000007,((GCF_002237305.1_NZ_CP012379.1_sit:0.000365551,GCF_022493775.1_NZ_CP028768.1_sit:0.000000007)0.924:0.000365559,(GCF_012934515.1_NZ_CP051727.1_sit:0.0,GCF_016903535.1_NZ_CP069945.1_sit:0.0):0.001463130)0.920:0.000000007)0.954:0.000000007)0.000:0.000000007)0.912:0.001201066,(GCF_016889185.1_NZ_CP069480.1_sit:0.005922560,(GCF_022493395.1_NZ_CP028749.1_sit:0.004684202,GCF_022493835.1_NZ_CP028771.1_sit:0.002311852)0.141:0.000728923)1.000:0.005857547)0.679:0.002148125,((GCF_018986815.1_NZ_CP076706.1_sit:0.000365703,(GCF_022493515.1_NZ_CP028755.1_sit:0.000367215,(GCF_021398975.1_NZ_CP082773.1_sit:0.000730495,((GCF_000013305.1_NC_008253.1_sit:0.0,GCF_001675145.1_NZ_CP014667.1_sit:0.0,GCF_002310575.1_NZ_CP023357.1_sit:0.0,GCF_012974565.1_NZ_CP048920.1_sit:0.0,GCF_016889085.1_NZ_CP069451.1_sit:0.0,GCF_017815815.1_NZ_CP051849.1_sit:0.0,GCF_018734065.1_NZ_CP076123.1_sit:0.0,GCF_022846215.1_NZ_AP025675.1_sit:0.0):0.000000007,(GCF_004564035.1_NZ_CP035498.1_sit:0.0,GCF_008124085.1_NZ_CP043181.1_sit:0.0,GCF_016757655.1_NZ_CP068394.1_sit:0.0,GCF_022493435.1_NZ_CP028751.1_sit:0.0,GCF_022493815.1_NZ_CP028770.1_sit:0.0):0.000365653)0.759:0.000367197)0.997:0.002566539)0.888:0.000730791)0.411:0.000000007,GCF_022493195.1_NZ_CP028739.1_sit:0.000365706)0.923:0.000000007)0.986:0.001463937,(((GCF_003344465.1_NZ_CP030111.1_sit:0.0,GCF_012149945.1_NZ_AP022650.1_sit:0.0,GCF_012934765.1_NZ_CP051688.1_sit:0.0,GCF_013085905.2_NZ_CP053251.2_sit:0.0,GCF_013315675.1_NZ_CP054345.1_sit:0.0,GCF_013372305.1_NZ_CP054214.1_sit:0.0,GCF_014168775.1_NZ_AP021963.1_sit:0.0,GCF_016889725.1_NZ_CP069528.1_sit:0.0,GCF_018798845.1_NZ_CP076344.1_sit:0.0,GCF_019443605.1_NZ_CP049839.1_sit:0.0,GCF_019443685.1_NZ_CP049852.1_sit:0.0,GCF_019915505.1_NZ_CP082824.1_sit:0.0,GCF_022494745.1_NZ_CP091682.1_sit:0.0,GCF_022559245.1_NZ_CP060953.1_sit:0.0,GCF_024396535.1_NZ_CP092532.1_sit:0.0,GCF_024396555.1_NZ_CP092533.1_sit:0.0,GCF_024396575.1_NZ_CP092534.1_sit:0.0,GCF_024917535.1_NZ_CP103589.1_sit:0.0,GCF_904864635.1_NZ_LR890410.1_sit:0.0):0.000000007,GCF_013390265.1_NZ_CP053296.1_sit:0.001097814)0.846:0.000365717,(GCF_003346835.1_NZ_CP031215.1_sit:0.000365700,GCF_003812625.1_NZ_CP033762.1_sit:0.000365701)0.175:0.000000007)0.970:0.000000007)0.983:0.002205250)0.798:0.000732359,(((GCF_001566615.1_NZ_CP014495.1_sit:0.0,GCF_002012145.1_NZ_CP019008.1_sit:0.0,GCF_002012305.1_NZ_CP019020.1_sit:0.0,GCF_003966775.1_NZ_AP018784.1_sit:0.0,GCF_018972205.1_NZ_CP076687.1_sit:0.0,GCF_018972225.1_NZ_CP076689.1_sit:0.0,GCF_021398995.1_NZ_CP082775.1_sit:0.0):0.003468188,((GCF_002948655.1_NZ_CP026755.1_sit:0.000365439,GCF_006777065.1_NZ_CP041302.1_sit:0.000000007)0.955:0.001671149,(((GCF_002310655.1_NZ_CP023353.1_sit:0.0,GCF_012934495.1_NZ_CP051733.1_sit:0.0,GCF_020881875.1_NZ_CP073621.1_sit:0.0,GCF_900622695.1_NZ_LR130562.1_sit:0.0):0.001794729,(GCF_022493495.1_NZ_CP028754.1_sit:0.000692987,((GCF_002999075.1_NZ_CP027126.1_sit:0.0,GCF_003073875.1_NZ_CP029111.1_sit:0.0):0.000365648,(GCF_003018255.1_NZ_CP027440.1_sit:0.000365330,GCF_024584985.1_NZ_CP076285.1_sit:0.000365542)0.903:0.000731894)0.769:0.000403801)0.726:0.000731762)0.755:0.000402934,(GCF_022493695.1_NZ_CP028764.1_sit:0.000733919,(GCF_013372365.1_NZ_CP054227.1_sit:0.000365308,(GCF_014171015.1_NZ_AP022087.1_sit:0.0,GCF_024599975.1_NZ_CP102244.1_sit:0.0):0.000000007)0.985:0.002565892)0.758:0.000364840)0.873:0.000894499)0.988:0.003688241)0.978:0.002789282,(GCF_002796585.1_NZ_CP024886.1_sit:0.0,GCF_012934655.2_NZ_CP051700.1_sit:0.0,GCF_016904615.1_NZ_CP070162.1_sit:0.0,GCF_021398955.1_NZ_CP082774.1_sit:0.0):0.002566385)0.900:0.000000007)0.749:0.000377176)0.871:0.000716493,((GCF_016775925.1_NZ_CP068822.1_sit:0.0,GCF_016776125.1_NZ_CP068809.1_sit:0.0,GCF_016776185.1_NZ_CP068817.1_sit:0.0,GCF_016776225.1_NZ_CP068816.1_sit:0.0,GCF_016776285.1_NZ_CP068815.1_sit:0.0,GCF_016776305.1_NZ_CP068799.1_sit:0.0,GCF_905332355.1_NZ_HG994850.1_sit:0.0,GCF_905332365.1_NZ_HG994851.1_sit:0.0):0.000000007,((GCF_013394575.1_NZ_CP053079.1_sit:0.000000007,((((GCF_902703415.1_NZ_LR740758.1_sit:0.000731823,(GCF_024125695.1_NZ_CP099721.1_sit:0.000731621,GCF_900635165.1_NZ_LR134031.1_sit:0.000000007)0.165:0.000000007)0.960:0.001098458,((GCF_012934475.1_NZ_CP051735.1_sit:0.0,GCF_012934615.1_NZ_CP051711.1_sit:0.0):0.001059289,(GCF_902705295.2_NZ_LR740776.1_sit:0.002165795,(GCF_016864175.1_NZ_CP045206.1_sit:0.000000007,(GCF_001021595.1_NZ_CP007275.1_sit:0.002207677,((GCF_000813165.1_NZ_CP005930.1_sit:0.000000007,GCF_012934555.1_NZ_CP051719.1_sit:0.004410952)0.767:0.000000007,(GCF_001021615.1_NZ_CP006830.1_sit:0.000970872,(GCF_003697165.2_NZ_CP033092.2_sit:0.002815041,(((GCF_022982975.1_NZ_CP095271.1_sit:0.001109420,(GCF_022760215.1_NZ_CP094339.1_sit:0.000000007,(GCF_024225755.1_NZ_CP100530.1_sit:1.139699808,(GCF_000183345.1_NC_017634.1_sit:0.008900144,(((((((((GCF_010725305.1_NZ_AP022362.1_sit:0.0,GCF_000784925.1_NZ_CP009860.1_sit:0.0,GCF_001021635.2_NZ_CP030791.1_sit:0.0,GCF_001485455.1_NZ_CP008715.1_sit:0.0,GCF_001513615.1_NZ_CP013832.1_sit:0.0,GCF_001618365.1_NZ_CP015077.1_sit:0.0,GCF_002214205.1_NZ_CP022166.1_sit:0.0,GCF_002278115.2_NZ_CP023145.1_sit:0.0,GCF_002310555.1_NZ_CP023361.1_sit:0.0,GCF_002310715.1_NZ_CP023384.1_sit:0.0,GCF_003399775.2_NZ_CP042972.1_sit:0.0,GCF_003400045.2_NZ_CP042897.1_sit:0.0,GCF_003812625.1_NZ_CP033761.1_sit:0.0,GCF_006351885.1_NZ_CP040922.1_sit:0.0,GCF_008632595.1_NZ_CP043952.1_sit:0.0,GCF_010365385.1_NZ_CP048338.1_sit:0.0,GCF_010365425.1_NZ_CP048331.1_sit:0.0,GCF_012934555.1_NZ_CP051721.1_sit:0.0,GCF_012934715.1_NZ_CP051695.1_sit:0.0,GCF_014169275.1_NZ_AP022121.1_sit:0.0,GCF_014169415.1_NZ_AP022162.1_sit:0.0,GCF_014622725.1_NZ_CP061188.1_sit:0.0,GCF_014854635.1_NZ_CP062212.1_sit:0.0,GCF_015571795.1_NZ_CP062893.1_sit:0.0,GCF_015571835.1_NZ_CP062870.1_sit:0.0,GCF_016432805.1_NZ_CP061109.1_sit:0.0,GCF_016942575.1_NZ_CP063462.1_sit:0.0,GCF_018141125.1_NZ_CP056037.1_sit:0.0,GCF_018417715.1_NZ_CP070963.1_sit:0.0,GCF_018968645.1_NZ_CP076655.1_sit:0.0,GCF_019086825.1_NZ_CP074703.1_sit:0.0,GCF_019428765.1_NZ_CP080165.1_sit:0.0,GCF_019428785.1_NZ_CP080173.1_sit:0.0,GCF_020827615.1_NZ_CP083498.1_sit:0.0,GCF_020827655.1_NZ_CP083513.1_sit:0.0,GCF_022353625.1_NZ_CP054966.1_sit:0.0,GCF_023100765.1_NZ_CP095859.1_sit:0.0,GCF_023170005.1_NZ_AP025663.1_sit:0.0,GCF_024399055.1_NZ_CP074681.1_sit:0.0,GCF_024918375.1_NZ_CP103658.1_sit:0.0,GCF_900622655.1_NZ_LR130556.1_sit:0.0,GCF_904863105.1_NZ_LR890199.1_sit:0.0,GCF_904863255.1_NZ_LR890335.1_sit:0.0,GCF_904865655.1_NZ_LR890537.1_sit:0.0):0.000000007,(GCF_017570685.1_NZ_CP069693.1_sit:0.000366154,GCF_015697215.1_NZ_CP065153.1_sit:0.000732311)0.940:0.000000007)0.000:0.000000007,(GCF_003033905.1_NZ_CP027119.1_sit:0.000000007,(GCF_016944675.1_NZ_CP063493.1_sit:0.000366038,GCF_016904655.1_NZ_CP070171.1_sit:0.000732236)0.906:0.000000007)0.000:0.000000007)0.000:0.000000007,((GCF_004924255.1_NZ_CP037912.1_sit:0.0,GCF_016889565.1_NZ_CP069713.1_sit:0.0,GCF_018279125.1_NZ_CP047011.1_sit:0.0,GCF_021441985.1_NZ_CP090458.1_sit:0.0):0.000366034,GCF_011044355.1_NZ_CP049102.1_sit:0.000366034)0.952:0.000000007)0.000:0.000000007,(GCF_014169155.1_NZ_AP022096.1_sit:0.000366015,GCF_020827895.1_NZ_CP083531.1_sit:0.001098686)0.902:0.000000007)0.000:0.000000007,((GCF_002844685.1_NZ_CP025329.1_sit:0.0,GCF_006777045.1_NZ_CP041299.1_sit:0.0,GCF_007833255.1_NZ_CP042245.1_sit:0.0):0.000366219,((GCF_004771235.1_NZ_CP038792.1_sit:0.0,GCF_016403675.2_NZ_CP075667.1_sit:0.0,GCF_016404485.2_NZ_CP075633.1_sit:0.0):0.000000007,GCF_019710415.1_NZ_CP081193.1_sit:0.000366198)0.857:0.000366338)0.903:0.000000007)0.762:0.000000007,GCF_000813165.1_NZ_CP005931.1_sit:0.000000007)0.919:0.000000007,((GCF_016864175.1_NZ_CP045207.1_sit:0.000366048,GCF_022846575.1_NZ_AP025658.1_sit:0.003311320)0.933:0.001324807,GCF_902705295.2_NZ_LR740777.2_sit:0.004086007)0.867:0.000878916)0.912:0.000366142,((((GCF_016864475.1_NZ_CP043851.1_sit:0.000366048,GCF_016904235.1_NZ_CP070072.1_sit:0.000365981)0.871:0.000000007,(((GCF_000014845.1_NC_009837.1_sit:0.0,GCF_016903375.1_NZ_CP069894.1_sit:0.0,GCF_018141265.1_NZ_CP032080.1_sit:0.0,GCF_020149665.1_NZ_CP083884.1_sit:0.0,GCF_020217445.1_NZ_CP084097.1_sit:0.0,GCF_022494235.1_NZ_CP058875.1_sit:0.0):0.000000007,GCF_001900735.1_NZ_CP010158.1_sit:0.000366061)0.926:0.000732255,GCF_023657975.1_NZ_CP098193.1_sit:0.000365982)0.907:0.000000007)0.000:0.000000007,(GCF_020149645.1-v2_NZ_CP083889.1_sit:0.000000007,(GCF_020149645.1_NZ_CP083889.1_sit:0.000000007,((GCF_024585845.1_NZ_CP074020.1_sit:0.000365982,GCF_021869725.1_NZ_CP091535.1_sit:0.000365999)0.903:0.000000007,(GCF_000219515.2_NZ_CP006635.1_sit:0.0,GCF_001900635.1_NZ_CP010141.1_sit:0.0,GCF_001900675.1_NZ_CP010147.1_sit:0.0,GCF_001900695.1_NZ_CP010149.1_sit:0.0,GCF_002165095.2_NZ_CP032891.1_sit:0.0,GCF_002787645.1_NZ_CP024827.1_sit:0.0,GCF_002853715.1_NZ_CP024140.1_sit:0.0,GCF_002951715.1_NZ_CP019251.1_sit:0.0,GCF_002951735.1_NZ_CP019282.1_sit:0.0,GCF_002951795.1_NZ_CP019268.1_sit:0.0,GCF_002968935.1_NZ_CP021087.1_sit:0.0,GCF_003204955.1_NZ_CP029748.1_sit:0.0,GCF_003991155.1_NZ_CP031295.1_sit:0.0,GCF_004135855.1_NZ_CP026643.1_sit:0.0,GCF_008152105.1_NZ_CP041997.1_sit:0.0,GCF_009905135.1_NZ_CP047577.1_sit:0.0,GCF_010092405.1_NZ_CP048026.1_sit:0.0,GCF_011331065.1_NZ_CP049082.1_sit:0.0,GCF_011492885.1_NZ_CP049355.1_sit:0.0,GCF_012537835.1_NZ_CP051224.1_sit:0.0,GCF_013085185.1_NZ_CP053236.1_sit:0.0,GCF_013340785.1_NZ_AP023192.1_sit:0.0,GCF_013340805.1_NZ_AP023199.1_sit:0.0,GCF_013371745.1_NZ_CP055262.1_sit:0.0,GCF_013389695.1_NZ_CP058305.1_sit:0.0,GCF_014168595.1_NZ_AP021915.1_sit:0.0,GCF_014168675.1_NZ_AP021934.1_sit:0.0,GCF_014522225.1_NZ_CP049119.1_sit:0.0,GCF_015139375.1_NZ_AP022543.1_sit:0.0,GCF_015843075.1_NZ_CP058343.1_sit:0.0,GCF_016404165.2_NZ_CP075853.1_sit:0.0,GCF_016806025.1_NZ_CP019360.1_sit:0.0,GCF_016890005.1_NZ_CP069572.1_sit:0.0,GCF_017570645.1_NZ_CP069678.1_sit:0.0,GCF_017638985.1_NZ_CP067236.1_sit:0.0,GCF_017639125.1_NZ_CP067300.1_sit:0.0,GCF_017639145.1_NZ_CP067304.1_sit:0.0,GCF_018199975.1_NZ_CP073362.1_sit:0.0,GCF_018279085.1_NZ_CP047003.1_sit:0.0,GCF_018316615.1_NZ_CP074121.1_sit:0.0,GCF_018988385.1_NZ_CP068043.1_sit:0.0,GCF_019357435.1_NZ_CP067344.1_sit:0.0,GCF_020683085.1_NZ_CP085625.1_sit:0.0,GCF_020827555.1_NZ_CP083479.1_sit:0.0,GCF_020827595.1_NZ_CP083493.1_sit:0.0,GCF_021513335.1_NZ_CP068681.1_sit:0.0,GCF_022014695.1_NZ_CP091774.1_sit:0.0,GCF_022494605.1_NZ_CP091654.1_sit:0.0,GCF_022558805.1_NZ_CP060925.1_sit:0.0,GCF_022558885.1_NZ_CP060929.1_sit:0.0,GCF_022559025.1_NZ_CP043286.1_sit:0.0,GCF_022559045.1_NZ_CP043297.1_sit:0.0,GCF_022559265.1_NZ_CP060964.1_sit:0.0,GCF_022559285.1_NZ_CP060970.1_sit:0.0,GCF_022559305.1_NZ_CP060975.1_sit:0.0,GCF_022559325.1_NZ_CP060980.1_sit:0.0,GCF_022760215.1_NZ_CP094340.1_sit:0.0,GCF_022982975.1_NZ_CP095272.1_sit:0.0,GCF_023657915.1_NZ_CP098179.1_sit:0.0,GCF_023658365.1_NZ_CP098215.1_sit:0.0,GCF_024125695.1_NZ_CP099723.1_sit:0.0,GCF_024298765.1_NZ_CP101212.1_sit:0.0,GCF_024499265.1_NZ_CP101859.1_sit:0.0,GCF_024585905.1_NZ_CP074032.1_sit:0.0,GCF_024734095.1_NZ_CP102855.1_sit:0.0,GCF_024735225.1_NZ_CP102673.1_sit:0.0,GCF_024735245.1_NZ_CP102676.1_sit:0.0,GCF_024760205.1_NZ_CP103296.1_sit:0.0,GCF_024917735.1_NZ_CP103534.1_sit:0.0,GCF_024918035.1_NZ_CP103545.1_sit:0.0,GCF_024918275.1_NZ_CP103627.1_sit:0.0,GCF_024918895.1_NZ_CP103759.1_sit:0.0,GCF_900520305.1_NZ_LS992172.1_sit:0.0,GCF_904799825.1_NZ_LR882494.1_sit:0.0,GCF_905330215.2_NZ_OW967976.1_sit:0.0,GCF_905330245.2_NZ_OW968125.1_sit:0.0,GCF_905330295.2_NZ_OW968112.1_sit:0.0,GCF_905331185.2_NZ_OW968289.1_sit:0.0):0.000000007)0.000:0.000000007)0.000:0.000000007)0.000:0.000000007)0.000:0.000000007,(((GCF_019428745.1_NZ_CP080157.1_sit:0.000732294,(GCF_003336405.1_NZ_CP031107.1_sit:0.0,GCF_014168755.1_NZ_AP021947.1_sit:0.0,GCF_018394415.1_NZ_CP074577.1_sit:0.0,GCF_904866305.1_NZ_LR890652.1_sit:0.0):0.000366062)0.921:0.000000007,(GCF_013389615.1_NZ_CP058310.1_sit:0.000366169,((((GCF_023658305.1_NZ_CP098209.1_sit:0.000000007,((((((GCF_000026285.1_NC_011747.1_sit:0.0,GCF_003697165.2_NZ_CP033091.2_sit:0.0):0.000365937,(GCF_002012145.1_NZ_CP019007.1_sit:0.0,GCF_016767775.1_NZ_CP056079.1_sit:0.0,GCF_017088445.1_NZ_CP070921.1_sit:0.0,GCF_024226085.1_NZ_CP100545.1_sit:0.0,GCF_024579775.1_NZ_CP102062.1_sit:0.0):0.000366021)0.405:0.000000007,((GCF_002012105.1_NZ_CP018994.1_sit:0.0,GCF_002310595.1_NZ_CP023363.1_sit:0.0,GCF_009867035.2_NZ_CP026940.2_sit:0.0,GCF_013085865.1_NZ_CP053282.1_sit:0.0,GCF_015571715.1_NZ_CP062858.1_sit:0.0,GCF_016904555.1_NZ_CP070151.1_sit:0.0,GCF_017352075.1_NZ_CP071442.1_sit:0.0,GCF_024917355.1_NZ_CP103597.1_sit:0.0,GCF_905330065.2_NZ_OW967004.1_sit:0.0,GCF_905332395.2_NZ_OW968012.1_sit:0.0):0.000000007,(GCF_001280325.1_NZ_CP012636.1_sit:0.000000007,GCF_001566635.1_NZ_CP014489.1_sit:0.000000007)0.000:0.000000007)0.926:0.000366000)0.974:0.000000007,GCF_006777065.1_NZ_CP041301.1_sit:0.000000007)0.000:0.000000007,(GCF_000819645.1_NZ_CP010316.1_sit:0.0,GCF_002357915.1_NZ_AP017611.1_sit:0.0,GCF_002853655.1_NZ_CP024137.1_sit:0.0,GCF_002855415.1_NZ_CP024133.1_sit:0.0,GCF_002952095.1_NZ_CP021728.1_sit:0.0,GCF_003076395.1_NZ_CP020546.1_sit:0.0,GCF_003856995.1_NZ_CP022731.1_sit:0.0,GCF_004526255.1_NZ_CP038182.1_sit:0.0,GCF_007632435.1_NZ_CP041920.1_sit:0.0,GCF_011383085.1_NZ_CP049937.1_sit:0.0,GCF_011492985.1_NZ_CP046718.1_sit:0.0,GCF_013201255.1_NZ_CP053732.1_sit:0.0,GCF_015571755.1_NZ_CP062874.1_sit:0.0,GCF_015571915.1_NZ_CP062914.1_sit:0.0,GCF_015571915.1_NZ_CP062915.1_sit:0.0,GCF_016446335.1_NZ_CP048822.1_sit:0.0,GCF_016904455.1_NZ_CP070116.1_sit:0.0,GCF_019426265.1_NZ_CP066837.1_sit:0.0,GCF_019428645.1_NZ_CP080127.1_sit:0.0,GCF_019431165.1_NZ_CP080256.1_sit:0.0,GCF_021498045.1_NZ_CP054192.1_sit:0.0,GCF_022494705.1_NZ_CP091672.1_sit:0.0,GCF_022558625.1_NZ_CP060988.1_sit:0.0,GCF_023024425.1_NZ_CP086222.1_sit:0.0,GCF_023658015.1_NZ_CP098202.1_sit:0.0):0.000000007)0.000:0.000000007,((GCF_002787215.1_NZ_CP024852.1_sit:0.0,GCF_013371685.1_NZ_CP055255.1_sit:0.0,GCF_014169035.1_NZ_AP022050.1_sit:0.0,GCF_016903595.1_NZ_CP069959.1_sit:0.0,GCF_020827635.1_NZ_CP083504.1_sit:0.0,GCF_023238365.1_NZ_CP096589.1_sit:0.0):0.000365960,GCF_002853965.1_NZ_CP024158.1_sit:0.000000007)0.694:0.000000007)1.000:0.000000007)0.000:0.000000007,(GCF_001280345.1_NZ_CP012626.1_sit:0.000365916,(GCF_002846135.1_NZ_CP025403.1_sit:0.0,GCF_016903435.1_NZ_CP069936.1_sit:0.0,GCF_016903915.1_NZ_CP069998.1_sit:0.0):0.001098779)0.898:0.000000007)0.896:0.000000007,((GCF_900497415.1_NZ_LS999561.1_sit:0.000366128,(((GCF_000019645.1_NC_010488.1_sit:0.0,GCF_001901365.1_NZ_CP010232.1_sit:0.0,GCF_002215095.1_NZ_CP011916.1_sit:0.0,GCF_002951695.1_NZ_CP019247.1_sit:0.0,GCF_003122105.1_NZ_CP029243.1_sit:0.0,GCF_003204155.1_NZ_CP029744.1_sit:0.0,GCF_003999795.1_NZ_CP034739.1_sit:0.0,GCF_007995175.1_NZ_CP042586.1_sit:0.0,GCF_009176965.1_NZ_AP019676.1_sit:0.0,GCF_011067085.1_NZ_CP049349.1_sit:0.0,GCF_012934575.1_NZ_CP051717.1_sit:0.0,GCF_014169695.1_NZ_AP022246.1_sit:0.0,GCF_017570605.1_NZ_CP069658.1_sit:0.0,GCF_017570625.1_NZ_CP069667.1_sit:0.0,GCF_017743075.1_NZ_CP072323.1_sit:0.0,GCF_022369175.1_NZ_CP058726.1_sit:0.0,GCF_022558745.1_NZ_CP060900.1_sit:0.0,GCF_022558825.1_NZ_CP060915.1_sit:0.0,GCF_022558845.1_NZ_CP060920.1_sit:0.0,GCF_022558865.1_NZ_CP060934.1_sit:0.0,GCF_022695865.1_NZ_CP066841.1_sit:0.0,GCF_024225435.1_NZ_CP100526.1_sit:0.0,GCF_024225755.1_NZ_CP100533.1_sit:0.0,GCF_024298565.1_NZ_CP101275.1_sit:0.0,GCF_024499305.1_NZ_CP030153.1_sit:0.0,GCF_024918755.1_NZ_CP103695.1_sit:0.0,GCF_900497455.1_NZ_LR025097.1_sit:0.0,GCF_900520285.1_NZ_LS992167.1_sit:0.0,GCF_902703415.1_NZ_LR740759.1_sit:0.0):0.000000007,(((GCF_002357875.1_NZ_AP017621.1_sit:0.0,GCF_002357895.1_NZ_AP017618.1_sit:0.0,GCF_017639005.1_NZ_CP067242.1_sit:0.0):0.000365926,GCF_023022925.1_NZ_CP095449.1_sit:0.000366182)0.334:0.000000007,GCF_904863235.1_NZ_LR890271.1_sit:0.000366098)0.493:0.000000007)0.000:0.000000007,(GCF_003018815.1_NZ_CP027357.1_sit:0.000731970,GCF_014076685.2_NZ_CP063370.1_sit:0.000366007)0.921:0.000000007)0.609:0.000000007)0.655:0.000000007,(GCF_019428725.1_NZ_CP080151.1_sit:0.000000007,GCF_014170675.1_NZ_CP059918.1_sit:0.005507553)0.894:0.001834785)0.910:0.000732083)0.862:0.000366008,(GCF_900088105.1_NZ_LT906556.1_sit:0.000365982,((GCF_003413625.1_NZ_CP031653.1_sit:0.0,GCF_000814145.2_NZ_CP010372.1_sit:0.0,GCF_002012125.1_NZ_CP019001.1_sit:0.0,GCF_002165115.2_NZ_CP032425.1_sit:0.0,GCF_002192275.1_NZ_CP021733.1_sit:0.0,GCF_002201835.1_NZ_CP021880.1_sit:0.0,GCF_002310735.1_NZ_CP023372.1_sit:0.0,GCF_002589795.1_NZ_CP023903.1_sit:0.0,GCF_002787315.1_NZ_CP024860.1_sit:0.0,GCF_002788295.1_NZ_CP024856.1_sit:0.0,GCF_002968715.1_NZ_CP027135.1_sit:0.0,GCF_002968735.1_NZ_CP027130.1_sit:0.0,GCF_003030365.1_NZ_CP027703.1_sit:0.0,GCF_003073815.1_NZ_CP029107.1_sit:0.0,GCF_003268695.1_NZ_CP029368.1_sit:0.0,GCF_003351385.1_NZ_CP031233.1_sit:0.0,GCF_003856575.1_NZ_CP023835.1_sit:0.0,GCF_004088295.1_NZ_CP035124.1_sit:0.0,GCF_004405205.2_NZ_CP042337.1_sit:0.0,GCF_006337025.1_NZ_CP040885.1_sit:0.0,GCF_006777085.1_NZ_CP041303.1_sit:0.0,GCF_008124425.1_NZ_CP043230.1_sit:0.0,GCF_008632555.1_NZ_CP043948.1_sit:0.0,GCF_008632575.1_NZ_CP043944.1_sit:0.0,GCF_009761715.1_NZ_CP041032.1_sit:0.0,GCF_010365345.1_NZ_CP048311.1_sit:0.0,GCF_010365485.1_NZ_CP048360.1_sit:0.0,GCF_013374275.1_NZ_AP023228.1_sit:0.0,GCF_013426075.1_NZ_CP058653.1_sit:0.0,GCF_013426095.1_NZ_CP058658.1_sit:0.0,GCF_013426115.1_NZ_CP058663.1_sit:0.0,GCF_014170975.1_NZ_CP059948.1_sit:0.0,GCF_015136895.1_NZ_AP022483.1_sit:0.0,GCF_017310445.1_NZ_CP064104.1_sit:0.0,GCF_017639045.1_NZ_CP067251.1_sit:0.0,GCF_018075285.1_NZ_CP072977.1_sit:0.0,GCF_019355455.1_NZ_CP059120.1_sit:0.0,GCF_019355475.1_NZ_CP059126.1_sit:0.0,GCF_019802685.1_NZ_CP081887.1_sit:0.0,GCF_020535205.1_NZ_CP084902.1_sit:0.0,GCF_020540945.1_NZ_CP085057.1_sit:0.0,GCF_022353905.1_NZ_CP055020.1_sit:0.0,GCF_022370515.1_NZ_CP091428.1_sit:0.0,GCF_022494075.1_NZ_CP058880.1_sit:0.0,GCF_022494315.1_NZ_CP058749.1_sit:0.0,GCF_022494625.1_NZ_CP091658.1_sit:0.0,GCF_022558665.1_NZ_CP060874.1_sit:0.0,GCF_022558705.1_NZ_CP060886.1_sit:0.0,GCF_022558765.1_NZ_CP060903.1_sit:0.0,GCF_022558785.1_NZ_CP060909.1_sit:0.0,GCF_022558985.1_NZ_CP043276.1_sit:0.0,GCF_022699465.1_NZ_CP093920.1_sit:0.0,GCF_022759725.1_NZ_CP086502.1_sit:0.0,GCF_022759745.1_NZ_CP086492.1_sit:0.0,GCF_022759765.1_NZ_CP086482.1_sit:0.0,GCF_022759785.1_NZ_CP086472.1_sit:0.0,GCF_022759805.1_NZ_CP086512.1_sit:0.0,GCF_022964895.1_NZ_CP095156.1_sit:0.0,GCF_023205415.1_NZ_CP048610.1_sit:0.0,GCF_024298525.1_NZ_CP101246.1_sit:0.0,GCF_024298545.1_NZ_CP101252.1_sit:0.0,GCF_024298705.1_NZ_CP101258.1_sit:0.0,GCF_024496025.1_NZ_CP101706.1_sit:0.0,GCF_024585385.1_NZ_CP073927.1_sit:0.0,GCF_024585585.1_NZ_CP073963.1_sit:0.0,GCF_024585725.1_NZ_CP073995.1_sit:0.0,GCF_024917235.1_NZ_CP103571.1_sit:0.0,GCF_024917715.1_NZ_CP103480.1_sit:0.0,GCF_024917955.1_NZ_CP103516.1_sit:0.0,GCF_024918295.1_NZ_CP103646.1_sit:0.0,GCF_024918335.1_NZ_CP103705.1_sit:0.0,GCF_900497095.1_NZ_LS998786.1_sit:0.0,GCF_904863385.1_NZ_LR890289.1_sit:0.0):0.000366168,((GCF_001420955.1_NZ_CP013027.1_sit:0.0,GCF_002077195.1_NZ_CP017221.1_sit:0.0,GCF_009866945.2_NZ_CP026934.1_sit:0.0):0.000000007,(GCF_015571735.1_NZ_CP062867.1_sit:0.000365981,(GCF_013390265.1_NZ_CP053298.1_sit:0.0,GCF_022494765.1_NZ_CP091692.1_sit:0.0):0.000732094)0.893:0.000000007)0.753:0.000000007)0.843:0.000000007)0.819:0.000732133)0.842:0.000000007)0.550:0.000000007)0.401:0.000000007,((GCF_018415995.1_NZ_CP075063.1_sit:0.000365982,GCF_002860085.1_NZ_CP019055.1_sit:0.001098734)0.901:0.000000007,GCF_000183345.1_NC_017659.1_sit:0.000000007)0.000:0.000000007)0.241:0.000000007)0.914:0.000000007)0.995:0.004081715)0.739:0.006181210)0.515:0.001969900)0.994:0.004784526)0.932:0.002990369,((((GCF_003204155.1_NZ_CP029741.1_sit:0.000365528,(GCF_016944675.1_NZ_CP063492.1_sit:0.0,GCF_019428725.1-v2_NZ_CP080146.1_sit:0.0):0.000000007)0.998:0.005108394,(GCF_002278115.2-v2_NZ_CP023142.1_sit:0.001090511,((GCF_000019645.1_NC_010498.1_sit:0.0,GCF_016889485.1_NZ_CP069707.1_sit:0.0,GCF_024223415.1_NZ_CP100500.1_sit:0.0):0.001857688,(GCF_013315735.1_NZ_CP054368.1_sit:0.000000007,((GCF_003790525.1_NZ_CP033635.1_sit:0.0,GCF_012516455.1_NZ_CP051219.1_sit:0.0,GCF_017654165.1_NZ_CP072204.1_sit:0.0,GCF_019431185.1-v2_NZ_CP080260.1_sit:0.0):0.000000007,(((GCF_004377995.2_NZ_CP054388.1_sit:0.0,GCF_008949495.1_NZ_CP043033.1_sit:0.0,GCF_016806045.1_NZ_CP019392.1_sit:0.0,GCF_019428745.1-v2_NZ_CP080155.1_sit:0.0,GCF_019428765.1_NZ_CP080163.1_sit:0.0):0.000000007,GCF_019428725.1-v3_NZ_CP080146.1_sit:0.000367938)0.908:0.000367822,GCF_024225755.1-v2_NZ_CP100530.1_sit:0.000736012)0.204:0.000000007)0.902:0.000367826)0.914:0.001094764)1.000:0.012682692)1.000:0.010157462)1.000:0.036197891,(((GCF_008761455.2_NZ_CP044311.1_sit:0.0,GCF_008761475.2_NZ_CP044312.1_sit:0.0,GCF_008761495.2_NZ_CP044313.1_sit:0.0):0.000000007,((GCF_005391285.2_NZ_AP024123.1_sit:0.0,GCF_005393605.2_NZ_AP024126.1_sit:0.0):0.000000007,GCF_015291785.1_NZ_CP031706.1_sit:0.000365566)0.864:0.000365489)1.000:0.008622155,GCF_019211745.1_NZ_CP078137.1_sit:0.010056298)0.470:0.001413443)0.786:0.000644964,((GCF_001007915.1_NZ_CP011416.1_sit:0.000730634,((GCF_012221365.1_NZ_CP050862.1_sit:0.0,GCF_012221565.1_NZ_CP050865.1_sit:0.0):0.000365231,(GCF_016026215.1_NZ_CP065611.1_sit:0.0,GCF_016026235.1_NZ_CP065613.1_sit:0.0,GCF_016026375.1_NZ_CP065624.1_sit:0.0):0.000000007)0.885:0.000000007)0.996:0.004423986,(GCF_022493115.1_NZ_CP028735.1_sit:0.011351266,(((((GCF_004771235.1_NZ_CP038791.1_sit:0.000365246,GCF_016889605.1_NZ_CP069501.1_sit:0.000731400)0.756:0.000367022,(GCF_022559045.1_NZ_CP043295.1_sit:0.004043844,(((((((GCF_002591135.1_NZ_CP023960.1_sit:0.0,GCF_023169585.1_NZ_AP019803.1_sit:0.0):0.000731173,GCF_021869725.1_NZ_CP091534.1_sit:0.001463328)0.931:0.000000007,(GCF_013315695.1_NZ_CP054353.1_sit:0.0,GCF_905071835.1_NZ_LR898874.1_sit:0.0):0.000365481)0.893:0.000000007,((((GCF_022494785.1_NZ_CP091700.1_sit:0.000365420,(GCF_001890365.1_NZ_CP018206.1_sit:0.0,GCF_001900295.1_NZ_CP010116.1_sit:0.0,GCF_002012045.1_NZ_CP018976.1_sit:0.0,GCF_003399795.2_NZ_CP042973.1_sit:0.0,GCF_003399885.2_NZ_CP042899.1_sit:0.0):0.000365420)0.000:0.000000007,(GCF_022349925.1_NZ_CP092252.1_sit:0.000365459,((GCF_023657935.1_NZ_CP098183.1_sit:0.000365532,GCF_001900475.1_NZ_CP010176.1_sit:0.000365395)0.863:0.000000007,((GCF_014605875.1_NZ_CP061329.1_sit:0.000365412,GCF_902810365.1_NZ_LR778149.1_sit:0.000365415)0.887:0.000000007,(GCF_008642415.1_NZ_CP040269.1_sit:0.0,GCF_010669005.1_NZ_CP048604.1_sit:0.0,GCF_900636005.1_NZ_LR134209.1_sit:0.0):0.000000007)0.000:0.000000007)0.881:0.000000007)0.842:0.000365420)0.000:0.000000007,(((GCF_002788115.1_NZ_CP024862.1_sit:0.0,GCF_003031795.1_NZ_CP020516.1_sit:0.0,GCF_003856675.1_NZ_CP023820.1_sit:0.0,GCF_004564175.1_NZ_CP020495.1_sit:0.0,GCF_016903815.1_NZ_CP069973.1_sit:0.0,GCF_024917655.1_NZ_CP103762.1_sit:0.0,GCF_024918015.1_NZ_CP103521.1_sit:0.0,GCF_024918815.1_NZ_CP103718.1_sit:0.0):0.000000007,(GCF_013282195.1_NZ_CP047609.1_sit:0.0,GCF_013282355.1_NZ_CP044403.1_sit:0.0):0.000365462)0.850:0.000365422,GCF_001900575.1_NZ_CP010129.1_sit:0.000365557)0.892:0.000000007)0.000:0.000000007,(GCF_002787215.1_NZ_CP024851.1_sit:0.0,GCF_002925525.1_NZ_CP025707.1_sit:0.0,GCF_002967875.2_NZ_CP086334.1_sit:0.0,GCF_003180995.1_NZ_CP029579.1_sit:0.0,GCF_003571785.1_NZ_CP032261.1_sit:0.0,GCF_011045255.1_NZ_CP049196.1_sit:0.0,GCF_011045275.1_NZ_CP049197.1_sit:0.0,GCF_011045295.1_NZ_CP049198.1_sit:0.0,GCF_013393825.1_NZ_CP040090.1_sit:0.0,GCF_014169115.1_NZ_AP022069.1_sit:0.0,GCF_014169575.1_NZ_AP022207.1_sit:0.0,GCF_016780725.1_NZ_CP065136.1_sit:0.0,GCF_016903275.1_NZ_CP069865.1_sit:0.0,GCF_016904335.1_NZ_CP070098.1_sit:0.0,GCF_016904495.1_NZ_CP070134.1_sit:0.0,GCF_018141145.1_NZ_CP056073.1_sit:0.0,GCF_020827575.1_NZ_CP083481.1_sit:0.0,GCF_020827635.1_NZ_CP083503.1_sit:0.0,GCF_021498145.1_NZ_CP054161.1_sit:0.0,GCF_024584645.1_NZ_CP090196.1_sit:0.0,GCF_024917475.1_NZ_CP103633.1_sit:0.0,GCF_024971055.1_NZ_CP103974.1_sit:0.0,GCF_900166955.1_NZ_LT795502.1_sit:0.0):0.000000007)0.000:0.000000007)0.919:0.000000007,GCF_002741315.1_NZ_CP024257.1_sit:0.000730970)0.333:0.000365460,GCF_019428725.1_NZ_CP080146.1_sit:0.000365425)0.893:0.000000007,(GCF_002142675.1_NZ_CP021202.1_sit:0.0,GCF_002968735.1_NZ_CP027134.1_sit:0.0,GCF_003813145.1_NZ_CP033884.1_sit:0.0,GCF_020540985.1_NZ_CP085063.1_sit:0.0):0.000000007)0.905:0.000000007)0.867:0.001096693)0.981:0.002380728,(GCF_002968715.1_NZ_CP027140.1_sit:0.003431580,GCF_019710415.1_NZ_CP081192.1_sit:0.002076846)0.590:0.000905099)0.941:0.001770160,(((((((GCF_002946715.1_NZ_CP026723.1_sit:0.000365785,(((GCF_006965465.1_NZ_CP041359.1_sit:0.0,GCF_013282275.1_NZ_CP042878.1_sit:0.0):0.000365599,GCF_014168855.1_NZ_AP022003.1_sit:0.000365581)0.895:0.000000007,((GCF_004759025.1_NZ_CP038505.1_sit:0.0,GCF_005383105.2_NZ_AP024112.1_sit:0.0,GCF_005886035.1_NZ_CP040390.1_sit:0.0,GCF_008642395.1_NZ_CP040263.1_sit:0.0,GCF_008807655.1_NZ_CP032145.1_sit:0.0,GCF_014169395.1_NZ_AP022159.1_sit:0.0,GCF_014169855.1_NZ_AP022287.1_sit:0.0,GCF_016775825.1_NZ_CP068821.1_sit:0.0,GCF_016775845.1_NZ_CP068805.1_sit:0.0,GCF_016775865.1_NZ_CP068826.1_sit:0.0,GCF_016775885.1_NZ_CP068829.1_sit:0.0,GCF_016775945.1_NZ_CP068812.1_sit:0.0,GCF_016775985.1_NZ_CP068827.1_sit:0.0,GCF_016776025.1_NZ_CP068824.1_sit:0.0,GCF_016776045.1_NZ_CP068804.1_sit:0.0,GCF_016776065.1_NZ_CP068800.1_sit:0.0,GCF_016776085.1_NZ_CP068814.1_sit:0.0,GCF_016776205.1_NZ_CP068818.1_sit:0.0,GCF_016776245.1_NZ_CP068810.1_sit:0.0,GCF_016776325.1_NZ_CP068807.1_sit:0.0,GCF_016776385.1_NZ_CP068801.1_sit:0.0,GCF_016779865.1_NZ_CP068808.1_sit:0.0,GCF_016780415.1_NZ_CP068796.1_sit:0.0,GCF_016780575.1_NZ_CP068830.1_sit:0.0,GCF_022354045.1_NZ_CP055048.1_sit:0.0,GCF_022494585.1_NZ_CP091651.1_sit:0.0,GCF_022494665.1_NZ_CP091664.1_sit:0.0,GCF_023658385.1_NZ_CP098217.1_sit:0.0,GCF_024224055.1_NZ_CP100486.1_sit:0.0,GCF_904866495.1_NZ_LR890714.1_sit:0.0,GCF_916098155.1_NZ_OU701452.1_sit:0.0,GCF_916098175.1_NZ_OU701449.1_sit:0.0):0.000000007,(GCF_002310595.1_NZ_CP023364.1_sit:0.000000007,GCF_024917375.1_NZ_CP103559.1_sit:0.000365578)0.710:0.000000007)0.000:0.000000007)0.904:0.000000007)0.922:0.000365595,(((GCF_002142715.1_NZ_CP021207.1_sit:0.000733034,GCF_016864475.1_NZ_CP043852.1_sit:0.001098863)0.888:0.000732562,(GCF_015033265.1_NZ_CP063214.1_sit:0.000000007,(GCF_010092965.1_NZ_CP048107.1_sit:0.001463868,((GCF_002011985.1_NZ_CP018957.1_sit:0.0,GCF_006777045.1_NZ_CP041300.1_sit:0.0,GCF_015136715.1_NZ_AP022478.1_sit:0.0,GCF_015139155.1_NZ_AP022536.1_sit:0.0,GCF_016942635.1_NZ_CP063476.1_sit:0.0,GCF_017352035.1_NZ_CP071439.1_sit:0.0,GCF_022353925.1_NZ_CP055022.1_sit:0.0,GCF_023658015.1_NZ_CP098201.1_sit:0.0,GCF_900497485.1_NZ_LR025101.1_sit:0.0,GCF_904863235.1_NZ_LR890270.1_sit:0.0,GCF_905329835.2_NZ_OW967178.1_sit:0.0):0.000000007,((GCF_003812945.1_NZ_CP033850.1_sit:0.000000007,GCF_019431185.1_NZ_CP080260.1_sit:0.000365674)0.853:0.000365629,(GCF_002951755.1_NZ_CP019256.1_sit:0.0,GCF_003336405.1_NZ_CP031105.1_sit:0.0,GCF_024499095.1_NZ_CP075716.1_sit:0.0,GCF_904711265.1_NZ_LR882057.1_sit:0.0):0.000365629)0.854:0.000000007)0.935:0.000000007)0.911:0.000365832)0.880:0.000365611)0.929:0.000000007,(GCF_013372385.1_NZ_CP054230.1_sit:0.000365639,GCF_023373585.1_NZ_CP086678.1_sit:0.000366059)0.879:0.000000007)0.920:0.000000007)0.875:0.000000007,(GCF_000027125.1_NC_017626.1_sit:0.004040781,(GCF_016889905.1_NZ_CP069559.1_sit:0.000365673,(GCF_023657955.1_NZ_CP098187.1_sit:0.000365525,((GCF_007833875.1_NZ_CP040456.1_sit:0.0,GCF_014930915.1_NZ_CP063046.1_sit:0.0,GCF_016888925.1_NZ_CP069438.1_sit:0.0):0.000000007,(GCF_016888965.1_NZ_CP069441.1_sit:0.000365637,GCF_016889625.1_NZ_CP069517.1_sit:0.000365525)0.884:0.000000007)0.907:0.000000007)0.827:0.000000007)0.925:0.001101137)0.872:0.000729414)0.880:0.000732691,((((GCF_011045235.1_NZ_CP049204.1_sit:0.0,GCF_022220885.1_NZ_CP074407.1_sit:0.0):0.001097903,((GCF_900635185.1_NZ_LR134079.1_sit:0.000365531,((GCF_003352425.1_NZ_CP022664.1_sit:0.0,GCF_014170615.1_NZ_CP059907.1_sit:0.0,GCF_020149645.1_NZ_CP083888.1_sit:0.0,GCF_022514105.1_NZ_AP025180.1_sit:0.0,GCF_022569415.1_NZ_CP093068.1_sit:0.0,GCF_900636145.1_NZ_LR134231.1_sit:0.0):0.000000007,(GCF_020217445.1_NZ_CP084096.1_sit:0.000365526,(GCF_013402855.1_NZ_CP058571.1_sit:0.000731142,GCF_016903995.1_NZ_CP070026.1_sit:0.000731149)0.747:0.000000007)0.918:0.000000007)0.865:0.000000007)0.854:0.000365763,(GCF_013315755.1_NZ_CP054371.1_sit:0.000000007,((GCF_001900555.1_NZ_CP010125.1_sit:0.001463255,(GCF_022493675.1_NZ_CP028763.1_sit:0.000000007,(GCF_001900905.1_NZ_CP010228.1_sit:0.000365627,GCF_001900965.1_NZ_CP010236.1_sit:0.000365547)0.891:0.000000007)0.979:0.000000007)0.955:0.001097926,(GCF_002057355.1_NZ_CP020107.1_sit:0.000000007,GCF_018884585.1_NZ_CP035884.1_sit:0.000731283)0.835:0.000731277)0.962:0.000000007)0.901:0.000000007)0.746:0.000365515)0.882:0.000732807,GCF_001900635.1_NZ_CP010140.1_sit:0.002572214)0.758:0.000365981,(GCF_018884485.1_NZ_CP035865.1_sit:0.000365554,(((GCF_022919055.1_NZ_CP095088.1_sit:0.000000007,(GCF_022494625.1_NZ_CP091659.1_sit:0.000000007,GCF_002951735.1_NZ_CP019280.1_sit:0.001463706)0.903:0.000731449)0.864:0.000365580,((GCF_016780285.1_NZ_CP068795.1_sit:0.0,GCF_020149465.1_NZ_CP083701.1_sit:0.0,GCF_020535205.1_NZ_CP084900.1_sit:0.0,GCF_022559285.1_NZ_CP060969.1_sit:0.0,GCF_024918335.1_NZ_CP103704.1_sit:0.0):0.000000007,GCF_904426485.1_NZ_LR881940.1_sit:0.000365668)0.467:0.000000007)0.921:0.000365583,((GCF_002310695.1_NZ_CP023366.1_sit:0.0,GCF_009363035.1_NZ_CP045277.1_sit:0.0,GCF_009909465.1_NZ_CP047658.1_sit:0.0,GCF_013315995.1_NZ_CP053284.1_sit:0.0,GCF_014169195.1_NZ_AP022105.1_sit:0.0,GCF_014170675.1_NZ_CP059917.1_sit:0.0,GCF_016126995.1_NZ_CP065970.1_sit:0.0,GCF_016629485.1_NZ_AP024205.1_sit:0.0,GCF_017088485.1_NZ_CP070930.1_sit:0.0,GCF_018499845.2_NZ_CP091925.1_sit:0.0,GCF_019375055.2_NZ_CP089142.1_sit:0.0,GCF_900635145.1_NZ_LR134000.1_sit:0.0,GCF_900635205.1_NZ_LR134080.1_sit:0.0,GCF_900635325.1_NZ_LR134092.1_sit:0.0,GCF_904866345.1_NZ_LR890606.1_sit:0.0):0.000000007,(GCF_002853805.1_NZ_CP024141.1_sit:0.000365641,GCF_002803805.1_NZ_CP024978.1_sit:0.000365578)0.926:0.000000007)0.907:0.000000007)0.243:0.000000007)0.792:0.000365676)0.940:0.001098041)0.751:0.000579100,GCF_003031815.1_NZ_CP020520.1_sit:0.008284142)0.948:0.002382606,(GCF_016889125.1_NZ_CP069459.1_sit:0.000365629,GCF_022559875.1_NZ_CP091756.1_sit:0.000365667)0.999:0.004646821)0.897:0.001227226,(GCF_014170615.1_NZ_CP059908.1_sit:0.003815775,(GCF_018141225.1_NZ_CP032068.1_sit:0.000731144,(GCF_002012305.1_NZ_CP019018.1_sit:0.000000007,GCF_022494685.1_NZ_CP091666.1_sit:0.000365531)0.878:0.000000007)0.852:0.000958933)1.000:0.008519506)0.847:0.000939269)0.957:0.002703453,(GCF_900174625.1_NZ_LT838196.1_sit:0.0,GCF_900174635.1_NZ_LT838200.1_sit:0.0):0.003829349)0.998:0.005940109)0.889:0.001226344)0.991:0.003029012)0.996:0.005649833)0.971:0.002838558,GCF_008632595.1_NZ_CP043950.1_sit:0.000000007)0.198:0.000488047)0.944:0.001475843)0.986:0.002701661)0.963:0.002202318)0.889:0.000734264)0.253:0.000768304)0.767:0.000738828)0.782:0.000405261)0.095:0.000000007,(GCF_000025745.1_NC_017628.1_sit:0.000000007,(GCF_016904435.1_NZ_CP070111.1_sit:0.001464064,(GCF_002846135.1_NZ_CP025401.1_sit:0.000365524,(GCF_016903435.1_NZ_CP069935.1_sit:0.0,GCF_016903915.1_NZ_CP069996.1_sit:0.0):0.000000007)0.784:0.000367026)0.641:0.000732396)0.819:0.000365708)0.317:0.000000007,GCF_016904475.1_NZ_CP070124.1_sit:0.000732704)0.832:0.000365806)0.782:0.000366036,((GCF_013084945.1_NZ_CP053231.1_sit:0.004428358,(GCF_013372385.1-v2_NZ_CP054230.1_sit:0.000365725,(GCF_002285755.1_NZ_CP021288.1_sit:0.000365742,((GCF_000013265.1_NC_007946.1_sit:0.0,GCF_001280405.1_NZ_CP012631.1_sit:0.0,GCF_002024865.1_NZ_CP019777.1_sit:0.0,GCF_014858525.1_NZ_CP062228.1_sit:0.0,GCF_014930875.1_NZ_CP062985.1_sit:0.0,GCF_015644765.1_NZ_CP064825.1_sit:0.0,GCF_016903335.1_NZ_CP069890.1_sit:0.0,GCF_016904075.1_NZ_CP070045.1_sit:0.0,GCF_016904195.1_NZ_CP070066.1_sit:0.0,GCF_016904535.1_NZ_CP070148.1_sit:0.0,GCF_016904655.1_NZ_CP070170.1_sit:0.0):0.000365766,(GCF_000148605.1_NC_017632.1_sit:0.000733723,(((GCF_000014845.1_NC_008563.1_sit:0.0,GCF_000026285.1_NC_011742.1_sit:0.0,GCF_016903615.1_NZ_CP069990.1_sit:0.0,GCF_016904455.1_NZ_CP070115.1_sit:0.0):0.000000007,(GCF_003020885.1_NZ_CP026853.1_sit:0.000365810,((GCF_001280325.1_NZ_CP012635.1_sit:0.000000007,GCF_003076395.1_NZ_CP020545.1_sit:0.001099807)0.856:0.000365876,((GCF_002844685.1_NZ_CP025328.1_sit:0.0,GCF_007833255.1_NZ_CP042246.1_sit:0.0):0.000000007,GCF_017356665.1_NZ_CP071522.1_sit:0.002198565)0.264:0.000365818)0.366:0.000000007)0.228:0.000000007)0.917:0.000000007,(GCF_001280345.1_NZ_CP012625.1_sit:0.0,GCF_002953435.1_NZ_CP026491.1_sit:0.0,GCF_023658305.1_NZ_CP098206.1_sit:0.0):0.000365818)0.772:0.000366333)0.420:0.000731747)0.867:0.000000007)0.482:0.000000007)0.055:0.000365706)0.724:0.000000088,(((GCF_016889685.1_NZ_CP069522.1_sit:0.000365743,GCF_021399015.1_NZ_CP082772.1_sit:0.000365658)0.905:0.000000007,(GCF_000026345.1_NC_011750.1_sit:0.000365792,(GCF_023206695.1_NZ_CP069636.1_sit:0.000365655,GCF_015290725.1_NZ_CP063983.1_sit:0.000731912)0.714:0.000000007)0.387:0.000000007)0.000:0.000000007,(GCF_000007445.1_NC_004431.1_sit:0.000000007,(GCF_000148365.1_NC_017631.1_sit:0.0,GCF_000227625.1_NC_017646.1_sit:0.0,GCF_000233875.1_NC_017651.1_sit:0.0,GCF_000233895.1_NC_017652.1_sit:0.0,GCF_000714595.1_NZ_CP007799.1_sit:0.0,GCF_000743255.1_NZ_CP009072.1_sit:0.0,GCF_001693315.1_NZ_CP016497.1_sit:0.0,GCF_001900395.1_NZ_CP010151.1_sit:0.0,GCF_002951675.1_NZ_CP019243.1_sit:0.0,GCF_003351485.1_NZ_CP031256.1_sit:0.0,GCF_003546975.1_NZ_CP022686.1_sit:0.0,GCF_003571685.1_NZ_CP032204.1_sit:0.0,GCF_004135125.1_NZ_CP035486.1_sit:0.0,GCF_004771135.1_NZ_CP028320.1_sit:0.0,GCF_010365325.1_NZ_CP048304.1_sit:0.0,GCF_010706435.1_NZ_CP048647.1_sit:0.0,GCF_012934535.1_NZ_CP051725.1_sit:0.0,GCF_013372425.1_NZ_CP054236.1_sit:0.0,GCF_014262945.1_NZ_CP051263.1_sit:0.0,GCF_014522245.1_NZ_CP058596.1_sit:0.0,GCF_014541045.1_NZ_CP061206.1_sit:0.0,GCF_015138955.1_NZ_AP022533.1_sit:0.0,GCF_016132505.1_NZ_CP066144.1_sit:0.0,GCF_016889045.1_NZ_CP069447.1_sit:0.0,GCF_016889325.1_NZ_CP069500.1_sit:0.0,GCF_016904055.1_NZ_CP070041.1_sit:0.0,GCF_017357505.1_NZ_CP032085.1_sit:0.0,GCF_019645975.1_NZ_CP081010.1_sit:0.0,GCF_020190405.1_NZ_CP080246.1_sit:0.0,GCF_021398465.1_NZ_CP082776.1_sit:0.0,GCF_021398485.1_NZ_CP082777.1_sit:0.0,GCF_021559815.1_NZ_CP058220.1_sit:0.0,GCF_021559835.1_NZ_CP058217.1_sit:0.0,GCF_021559855.1_NZ_CP058222.1_sit:0.0,GCF_022919035.1_NZ_CP095086.1_sit:0.0,GCF_023206595.1_NZ_CP069621.1_sit:0.0,GCF_023206615.1_NZ_CP069624.1_sit:0.0,GCF_023206635.1_NZ_CP069627.1_sit:0.0,GCF_023206655.1_NZ_CP069630.1_sit:0.0,GCF_023206675.1_NZ_CP069633.1_sit:0.0,GCF_023206715.1_NZ_CP069639.1_sit:0.0,GCF_023206735.1_NZ_CP069642.1_sit:0.0,GCF_024508155.1_NZ_CP101925.1_sit:0.0,GCF_900636215.1_NZ_LR134237.1_sit:0.0):0.000000007)0.000:0.000000007)0.373:0.000000007)0.787:0.000366139)0.780:0.000365747)0.892:0.000732411)0.757:0.000366410,(GCF_001660585.1_NZ_CP016007.1_sit:0.0,GCF_012934785.1_NZ_CP051744.1_sit:0.0,GCF_016889025.1_NZ_CP069445.1_sit:0.0,GCF_017900955.1_NZ_CP072785.1_sit:0.0,GCF_017900975.1_NZ_CP072784.1_sit:0.0,GCF_017900995.1_NZ_CP072786.1_sit:0.0,GCF_017901015.1_NZ_CP072787.1_sit:0.0,GCF_018343835.1_NZ_CP070227.1_sit:0.0):0.000000007)0.523:0.000000007)0.846:0.000365822)0.212:0.000000007,GCF_016903855.1_NZ_CP069980.1_sit:0.000365730)0.434:0.000000007,(GCF_002215095.1_NZ_CP011915.1_sit:0.0,GCF_003308975.1_NZ_CP030768.1_sit:0.0,GCF_003627855.1_NZ_CP032515.1_sit:0.0,GCF_013085025.1_NZ_CP053247.1_sit:0.0,GCF_013282335.1_NZ_CP043406.1_sit:0.0,GCF_013402895.1_NZ_CP058574.1_sit:0.0,GCF_014169455.1_NZ_AP022173.1_sit:0.0,GCF_016767775.1_NZ_CP056077.1_sit:0.0,GCF_016775805.1_NZ_CP068825.1_sit:0.0,GCF_016776265.1_NZ_CP068806.1_sit:0.0,GCF_016903935.1_NZ_CP070007.1_sit:0.0,GCF_016904115.1_NZ_CP070048.1_sit:0.0,GCF_016944675.1-v2_NZ_CP063492.1_sit:0.0,GCF_018128405.1_NZ_CP071073.1_sit:0.0,GCF_019915545.1_NZ_CP082827.1_sit:0.0,GCF_022918835.1_NZ_CP095083.1_sit:0.0,GCF_900622685.1_NZ_LR130564.1_sit:0.0,GCF_904863105.1_NZ_LR890198.1_sit:0.0,GCF_904864555.1_NZ_LR890405.1_sit:0.0):0.000000007)0.000:0.000000007);
