# Supplementary material for: Epistatic interactions between the high pathogenicity island and other iron uptake systems shape Escherichia coli extra-intestinal virulence
Source: Nat Commun. 2023 Jun 20;14:3667. doi: 10.1038/s41467-023-39428-y (PMC10282060; doi:10.1038/s41467-023-39428-y)
Supplement: Supplementary file 16 — Source Data [file 41467_2023_39428_MOESM16_ESM.zip › Source_data/Source_data_tree_iro_plasmid_fig_S11b.txt]

((GCF_014170615.1_NZ_CP059908.1_iro:0.000150689,((GCF_003856995.1_NZ_CP022731.1_iro:0.000150860,((GCF_000813165.1_NZ_CP005931.1_iro:0.0,GCF_016864175.1_NZ_CP045207.1_iro:0.0):0.000000008,GCF_902705295.2_NZ_LR740777.2_iro:0.000301722)0.920:0.000301764)0.777:0.000150707,((GCF_001021635.2_NZ_CP030791.1_iro:0.0,GCF_008632595.1_NZ_CP043952.1_iro:0.0):0.000000008,(GCF_016942575.1_NZ_CP063462.1_iro:0.0,GCF_018968645.1_NZ_CP076655.1_iro:0.0):0.000150843)0.861:0.000150693)0.557:0.000000008)0.891:0.000000008,(GCF_002953435.1_NZ_CP026494.1_iro:0.0,GCF_007833255.1_NZ_CP042245.1_iro:0.0,GCF_014168755.1_NZ_AP021947.1_iro:0.0,GCF_014170675.1_NZ_CP059918.1_iro:0.0):0.000000008,((((GCF_019710415.1_NZ_CP081193.1_iro:0.000301736,(GCF_003336405.1_NZ_CP031107.1_iro:0.0,GCF_904866305.1_NZ_LR890652.1_iro:0.0):0.000150693)0.917:0.000000008,(GCF_002860085.1_NZ_CP019055.1_iro:0.000150688,GCF_015697215.1_NZ_CP065153.1_iro:0.000150693)0.904:0.000000008)0.000:0.000000008,((((GCF_902703415.1_NZ_LR740759.1_iro:0.000150693,((((GCF_024735225.1_NZ_CP102673.1_iro:0.0,GCF_024735245.1_NZ_CP102676.1_iro:0.0):0.000150684,((GCF_003856995.1_NZ_CP022732.1_iro:0.0,GCF_004526255.1_NZ_CP038182.1_iro:0.0,GCF_006777065.1_NZ_CP041301.1_iro:0.0,GCF_007632435.1_NZ_CP041920.1_iro:0.0,GCF_017639125.1_NZ_CP067300.1_iro:0.0,GCF_017639145.1_NZ_CP067304.1_iro:0.0,GCF_019426265.1_NZ_CP066837.1_iro:0.0,GCF_019431165.1_NZ_CP080256.1_iro:0.0,GCF_023024425.1_NZ_CP086222.1_iro:0.0,GCF_023657915.1_NZ_CP098179.1_iro:0.0,GCF_900088105.1_NZ_LT906556.1_iro:0.0):0.000000008,(GCF_001900695.1_NZ_CP010149.1_iro:0.000150684,GCF_011492985.1_NZ_CP046718.1_iro:0.000150684)0.907:0.000000008)0.897:0.000000008)0.931:0.000301402,((GCF_002853715.1_NZ_CP024140.1_iro:0.0,GCF_019428645.1_NZ_CP080127.1_iro:0.0,GCF_021498045.1_NZ_CP054192.1_iro:0.0,GCF_022369175.1_NZ_CP058726.1_iro:0.0,GCF_024499305.1_NZ_CP030153.1_iro:0.0):0.000000008,((GCF_013371685.1_NZ_CP055255.1_iro:0.0,GCF_018141125.1_NZ_CP056037.1_iro:0.0,GCF_023238365.1_NZ_CP096589.1_iro:0.0):0.000000008,(GCF_022558885.1_NZ_CP060929.1_iro:0.0,GCF_022559265.1_NZ_CP060964.1_iro:0.0):0.000301400)0.868:0.000150692)0.304:0.000000008)0.945:0.000301411,((((GCF_013201255.1_NZ_CP053732.1_iro:0.000301402,(GCF_002357915.1_NZ_AP017611.1_iro:0.000000008,GCF_022494705.1_NZ_CP091672.1_iro:0.000000008)0.902:0.000000008)0.856:0.000150693,(GCF_022558825.1_NZ_CP060915.1_iro:0.0,GCF_022558845.1_NZ_CP060920.1_iro:0.0,GCF_022558865.1_NZ_CP060934.1_iro:0.0):0.000150856)0.859:0.000000008,((((GCF_002952095.1_NZ_CP021728.1_iro:0.0,GCF_015136895.1_NZ_AP022483.1_iro:0.0):0.000000008,GCF_009905135.1_NZ_CP047577.1_iro:0.000150693)0.836:0.000150700,GCF_003018815.1_NZ_CP027357.1_iro:0.000000008)0.000:0.000000008,(((GCF_013371745.1_NZ_CP055262.1_iro:0.0,GCF_013389695.1_NZ_CP058305.1_iro:0.0):0.000150693,GCF_015571735.1_NZ_CP062867.1_iro:0.000150692)0.921:0.000000008,((GCF_017743075.1_NZ_CP072323.1_iro:0.0,GCF_900497455.1_NZ_LR025097.1_iro:0.0):0.000150889,(GCF_024760205.1_NZ_CP103296.1_iro:0.000150688,((GCF_001901365.1_NZ_CP010232.1_iro:0.0,GCF_002951695.1_NZ_CP019247.1_iro:0.0,GCF_002951735.1_NZ_CP019282.1_iro:0.0,GCF_003122105.1_NZ_CP029243.1_iro:0.0,GCF_003999795.1_NZ_CP034739.1_iro:0.0,GCF_007995175.1_NZ_CP042586.1_iro:0.0,GCF_009176965.1_NZ_AP019676.1_iro:0.0,GCF_009909485.1_NZ_CP047667.1_iro:0.0,GCF_009913415.1_NZ_CP047878.1_iro:0.0,GCF_011492885.1_NZ_CP049355.1_iro:0.0,GCF_012537835.1_NZ_CP051224.1_iro:0.0,GCF_013389615.1_NZ_CP058310.1_iro:0.0,GCF_014169695.1_NZ_AP022246.1_iro:0.0,GCF_015843075.1_NZ_CP058343.1_iro:0.0,GCF_016806025.1_NZ_CP019360.1_iro:0.0,GCF_018141225.1_NZ_CP032068.1_iro:0.0,GCF_018316615.1_NZ_CP074121.1_iro:0.0,GCF_019357435.1_NZ_CP067344.1_iro:0.0,GCF_022558745.1_NZ_CP060900.1_iro:0.0,GCF_022559285.1_NZ_CP060970.1_iro:0.0,GCF_022559325.1_NZ_CP060980.1_iro:0.0,GCF_024734095.1_NZ_CP102855.1_iro:0.0):0.000000008,(GCF_010092405.1_NZ_CP048026.1_iro:0.0,GCF_018279085.1_NZ_CP047003.1_iro:0.0):0.000150692)0.392:0.000000008)0.888:0.000150692)0.902:0.000000008)0.000:0.000000008)0.000:0.000000008)0.616:0.000000008,(GCF_000014845.1_NC_009837.1_iro:0.0,GCF_000183345.1_NC_017659.1_iro:0.0,GCF_002012145.1_NZ_CP019007.1_iro:0.0,GCF_002215095.1_NZ_CP011916.1_iro:0.0,GCF_003204155.1_NZ_CP029744.1_iro:0.0,GCF_003571825.1_NZ_CP032263.1_iro:0.0,GCF_014076685.2_NZ_CP063370.1_iro:0.0,GCF_016446335.1_NZ_CP048822.1_iro:0.0,GCF_016903375.1_NZ_CP069894.1_iro:0.0,GCF_017088445.1_NZ_CP070921.1_iro:0.0,GCF_018141265.1_NZ_CP032080.1_iro:0.0,GCF_020217445.1_NZ_CP084097.1_iro:0.0,GCF_022494235.1_NZ_CP058875.1_iro:0.0,GCF_022695865.1_NZ_CP066841.1_iro:0.0,GCF_024225435.1_NZ_CP100526.1_iro:0.0,GCF_900520285.1_NZ_LS992167.1_iro:0.0):0.000000008)0.911:0.000000008)0.178:0.000000008)0.947:0.000603543,((((GCF_002310695.1_NZ_CP023367.1_iro:0.003434007,((GCF_013315735.1_NZ_CP054369.1_iro:0.000000008,GCF_905330545.2_NZ_OW967796.1_iro:0.000301730)1.000:0.003780309,(GCF_006777085.1_NZ_CP041303.1_iro:0.002266838,((GCF_002951855.1_NZ_CP019456.1_iro:0.0,GCF_016803935.1_NZ_CP047601.1_iro:0.0):0.000150487,GCF_024599975.1_NZ_CP102245.1_iro:0.000905836)0.980:0.000906089)0.943:0.000605406)0.942:0.000799536)1.000:0.003656493,(((GCF_002012305.1_NZ_CP019018.1_iro:0.000000008,GCF_022494685.1_NZ_CP091666.1_iro:0.000150845)0.870:0.000302201,(((GCF_004135855.1_NZ_CP026643.1_iro:0.000000008,(GCF_021513335.1_NZ_CP068681.1_iro:0.0,GCF_021869725.1_NZ_CP091535.1_iro:0.0,GCF_022494605.1_NZ_CP091654.1_iro:0.0):0.000000008)0.000:0.000000008,(GCF_904799825.1_NZ_LR882494.1_iro:0.000150846,((GCF_002214205.1_NZ_CP022166.1_iro:0.0,GCF_003400045.2_NZ_CP042897.1_iro:0.0,GCF_011044355.1_NZ_CP049102.1_iro:0.0,GCF_014169155.1_NZ_AP022096.1_iro:0.0,GCF_014169275.1_NZ_AP022121.1_iro:0.0,GCF_014622725.1_NZ_CP061188.1_iro:0.0,GCF_015571835.1_NZ_CP062870.1_iro:0.0,GCF_019428745.1_NZ_CP080157.1_iro:0.0,GCF_019428765.1_NZ_CP080165.1_iro:0.0,GCF_019428785.1_NZ_CP080173.1_iro:0.0,GCF_020827655.1_NZ_CP083513.1_iro:0.0,GCF_022846575.1_NZ_AP025658.1_iro:0.0,GCF_023170005.1_NZ_AP025663.1_iro:0.0,GCF_024399055.1_NZ_CP074681.1_iro:0.0):0.000000008,(GCF_020827895.1_NZ_CP083531.1_iro:0.002718337,GCF_014854635.1_NZ_CP062212.1_iro:0.000150849)0.455:0.000000008)0.920:0.000150849)0.895:0.000000008)0.928:0.000000008,((GCF_017570645.1_NZ_CP069678.1_iro:0.000150853,((GCF_000219515.2_NZ_CP006635.1_iro:0.0,GCF_001900635.1_NZ_CP010141.1_iro:0.0,GCF_001900675.1_NZ_CP010147.1_iro:0.0,GCF_002951795.1_NZ_CP019268.1_iro:0.0,GCF_002968935.1_NZ_CP021087.1_iro:0.0,GCF_014168595.1_NZ_AP021915.1_iro:0.0,GCF_014522225.1_NZ_CP049119.1_iro:0.0,GCF_018075285.1_NZ_CP072977.1_iro:0.0,GCF_024298765.1_NZ_CP101212.1_iro:0.0,GCF_900520305.1_NZ_LS992172.1_iro:0.0,GCF_905330215.2_NZ_OW967976.1_iro:0.0,GCF_905330245.2_NZ_OW968125.1_iro:0.0,GCF_905331185.2_NZ_OW968289.1_iro:0.0):0.000000008,((GCF_002116715.2_NZ_CP020934.1_iro:0.0,GCF_002951715.1_NZ_CP019251.1_iro:0.0,GCF_018415995.1_NZ_CP075063.1_iro:0.0,GCF_905330295.2_NZ_OW968112.1_iro:0.0):0.000150849,GCF_018199975.1_NZ_CP073362.1_iro:0.000150854)0.874:0.000000008)0.000:0.000000008)0.748:0.000000008,GCF_022760215.1_NZ_CP094340.1_iro:0.000301732)0.852:0.000150850)0.785:0.000150228)1.000:0.002995283,(GCF_015571915.1_NZ_CP062915.1_iro:0.001847034,(GCF_013315715.1_NZ_CP054364.1_iro:0.001276629,(GCF_003570765.1_NZ_CP012377.1_iro:0.001024911,(GCF_024662075.1_NZ_CP102489.1_iro:0.001391877,(GCF_012934765.1_NZ_CP051689.1_iro:0.000000008,GCF_016889725.1_NZ_CP069530.1_iro:0.000150852)1.000:0.001781452)0.353:0.000150190)0.855:0.000429415)1.000:0.008486358)0.990:0.001513543)0.939:0.000700012)0.870:0.000689465,(((GCF_024579775.1_NZ_CP102062.1_iro:0.0,GCF_905330065.2_NZ_OW967004.1_iro:0.0):0.000000008,(GCF_016767775.1_NZ_CP056079.1_iro:0.000150682,GCF_024226085.1_NZ_CP100545.1_iro:0.000150682)0.318:0.000000008)0.774:0.000150846,((((GCF_000026285.1_NC_011747.1_iro:0.0,GCF_003020885.1_NZ_CP026854.1_iro:0.0):0.000000008,GCF_003697165.2_NZ_CP033091.2_iro:0.000000008)0.835:0.000150674,((GCF_002846135.1_NZ_CP025403.1_iro:0.0,GCF_016903435.1_NZ_CP069936.1_iro:0.0,GCF_016903915.1_NZ_CP069998.1_iro:0.0):0.000150694,(GCF_003076395.1_NZ_CP020546.1_iro:0.0,GCF_023658305.1_NZ_CP098208.1_iro:0.0):0.000000008)0.871:0.000000008)0.987:0.000603511,(GCF_016904555.1_NZ_CP070151.1_iro:0.000150703,((GCF_000819645.1_NZ_CP010316.1_iro:0.0,GCF_001280325.1_NZ_CP012636.1_iro:0.0,GCF_001566635.1_NZ_CP014489.1_iro:0.0,GCF_002012105.1_NZ_CP018994.1_iro:0.0,GCF_009867035.2_NZ_CP026940.2_iro:0.0,GCF_013085865.1_NZ_CP053282.1_iro:0.0,GCF_015571715.1_NZ_CP062858.1_iro:0.0,GCF_017352075.1_NZ_CP071442.1_iro:0.0,GCF_024917355.1_NZ_CP103597.1_iro:0.0,GCF_905332395.2_NZ_OW968012.1_iro:0.0):0.000000008,(GCF_016803875.1_NZ_CP045713.1_iro:0.000301405,GCF_016904455.1_NZ_CP070116.1_iro:0.000301389)0.938:0.000000008)0.000:0.000000008)0.864:0.000000008)0.760:0.000150695)0.968:0.000603615)0.992:0.000000008,(GCF_002310715.1_NZ_CP023384.1_iro:0.000301721,GCF_013372365.1_NZ_CP054228.1_iro:0.000754454)0.967:0.000000008)0.953:0.000000008)0.920:0.000301409,(GCF_011067085.1_NZ_CP049349.1_iro:0.000150685,(GCF_020149645.1_NZ_CP083889.1_iro:0.0,GCF_023657975.1_NZ_CP098193.1_iro:0.0,GCF_024125695.1_NZ_CP099723.1_iro:0.0):0.000000008)0.948:0.000301397)0.740:0.000000008,GCF_016904235.1_NZ_CP070072.1_iro:0.000301812)0.582:0.000000008)0.000:0.000000008,(GCF_002844685.1_NZ_CP025329.1_iro:0.000000008,GCF_006777045.1_NZ_CP041299.1_iro:0.000000008)0.917:0.000000008)0.000:0.000000008);
