# Supplementary material for: Epistatic interactions between the high pathogenicity island and other iron uptake systems shape Escherichia coli extra-intestinal virulence
Source: Nat Commun. 2023 Jun 20;14:3667. doi: 10.1038/s41467-023-39428-y (PMC10282060; doi:10.1038/s41467-023-39428-y)
Supplement: Supplementary file 16 — Source Data [file 41467_2023_39428_MOESM16_ESM.zip › Source_data/Source_data.xlsx]

## Sheet: Figure 1
Figure 1
Strain	CC87_subgroup	Number of killed mice over 10	Yersiniabactin	ColV Plasmid
11074	STwu58-STip87-B	0	0	0
40892	STwu58-STip24	ND	1	0
41046	STwu58-STip24	ND	1	0
41048	STwu155-STip21	ND	0	0
41092	STwu58-STip24	ND	1	0
001-032	STwu58-STip87-A	0	0	0
003-010	STwu58-STip24	ND	1	1
004-020	STwu155-STip21	0	0	0
028-KMXE_DOM	STwu155-STip21	ND	0	0
034-019-c1	STwu58-STip24	ND	1	1
1043A	STwu58-STip24	ND	1	1
1263A	STwu155-STip21	9	0	1
1863_3_1_WA_Bloom	STwu58-STip24	ND	1	1
2-2051	STwu58-STip87-A	ND	0	1
24_1_Si1	STwu58-STip24	ND	1	1
29_3_DC10	STwu155-STip21	ND	0	1
44_1_Ti4	STwu58-STip87-B	ND	0	0
44_2_Ti11	STwu58-STip87-B	ND	0	0
44_4_Ti15	STwu58-STip87-B	ND	0	0
477A	STwu58-STip24	6	1	1
53_1_AC6	STwu58-STip24	ND	1	1
53_1_AUC1	STwu58-STip24	ND	1	1
62_4_Si7	STwu58-STip186	ND	0	0
929B	STwu58-STip24	ND	1	1
A1_38	STwu58-STip87-B	ND	0	0
A1_44	STwu155-STip21	ND	0	0
A2_36	STwu58-STip87-B	ND	0	0
A3_41	STwu58-STip87-B	ND	0	0
AD13	STwu155-STip21	ND	0	0
AD14	STwu155-STip21	ND	0	0
AD17	STwu155-STip21	0	0	0
AD18	STwu155-STip21	ND	0	0
AD6	STwu155-STip21	ND	0	0
AD8	STwu155-STip21	ND	0	0
AD9	STwu155-STip21	ND	0	0
AMB09a	STwu58-STip87-B	ND	0	0
AMB21a	STwu155-STip21	ND	0	0
AMB34a	STwu155-STip21	ND	0	0
AMB35a	STwu155-STip21	ND	0	0
AN02	STwu58-STip24	ND	1	1
AN15	STwu58-STip24	2	0	1
ANDR71	STwu155-STip21	ND	0	0
ANDR79	STwu155-STip21	ND	0	0
ANTa32b	STwu155-STip21	0	0	0
ANTa32c	STwu155-STip21	ND	0	0
ANTa39b	STwu58-STip87-B	ND	0	0
ANTa47b	STwu155-STip21	ND	0	0
ANTc20a	STwu155-STip21	ND	0	0
AZ-TG-WCHI-4-2	STwu58-STip87-A	ND	0	0
B1504	STwu58-STip87-B	ND	0	0
B1688	STwu58-STip24	ND	1	1
B1811	STwu155-STip21	ND	0	0
B574	STwu155-STip21	ND	0	0
B799	STwu58-STip186	ND	0	0
BCH861	STwu155-STip21	0	0	0
BCH953	STwu58-STip24	ND	1	1
BI09	STwu58-STip24	ND	1	0
C06b023a	STwu58-STip87-B	ND	0	0
C1_51	STwu155-STip21	ND	0	1
C1_66	STwu58-STip87-B	ND	0	0
C1_72	STwu155-STip21	ND	1	1
C1_84	STwu155-STip21	ND	0	0
C18b101a	STwu155-STip21	ND	0	0
C19b108a	STwu155-STip21	ND	0	0
C20b116a	STwu155-STip21	2	0	0
C22b130a	STwu155-STip21	ND	0	0
C24b139a	STwu155-STip21	ND	0	0
C26b151a	STwu58-STip87-B	ND	0	0
C30b175a	STwu155-STip21	ND	0	0
C38b224a	STwu58-STip87-B	3	0	0
C39b229a	STwu58-STip87-B	ND	0	0
C41b239a	STwu155-STip21	0	0	0
C4255-S2-EC3	STwu155-STip21	ND	0	1
CE1568	STwu58-STip87-B	ND	0	0
CFSAN066340	STwu58-STip87-B	ND	0	0
CVM-N17EC0458	STwu58-STip87-B	ND	0	0
CVMN17EC1020	STwu58-STip24	ND	1	1
CVMN17EC1030	STwu58-STip24	ND	1	1
De04	STwu58-STip87-B	ND	0	0
DIJ18	STwu58-STip24	ND	1	1
E2482	STwu155-STip21	ND	1	0
E2506	STwu58-STip87-B	ND	0	0
E2938	STwu58-STip87-A	ND	0	0
E3466	STwu155-STip21	ND	0	0
E4766	STwu58-STip186	ND	0	0
E4921	STwu58-STip87-B	ND	1	0
E5060	STwu58-STip87-B	ND	0	0
E5150	STwu155-STip21	ND	0	0
E5415	STwu58-STip87-B	ND	1	0
E5555	STwu155-STip21	ND	0	0
E7355	STwu58-STip186	ND	0	0
E9208	STwu58-STip87-B	ND	0	0
E9781	STwu155-STip21	ND	0	0
EC4723	STwu155-STip21	ND	0	0
ECOLI_MEC_006	STwu58-STip87-B	ND	0	0
ECOR-34	STwu58-STip186	0	0	0
ED11-20a	STwu58-STip87-B	ND	0	0
EFTR_6_6	STwu155-STip21	ND	0	1
ESBL-15-0038	STwu58-STip87-B	ND	1	1
ExPEC250	STwu58-STip24	ND	1	1
F10B	STwu58-STip24	ND	1	1
F14W098435	STwu58-STip24	ND	1	0
FSIS11814339	STwu58-STip87-B	ND	0	1
FSIS11917144	STwu58-STip24	ND	1	1
FSIS11921022	STwu58-STip87-B	ND	0	0
FSIS11921889	STwu58-STip87-B	ND	0	0
GUYA-H103	STwu155-STip21	ND	0	0
GUYA-H104	STwu155-STip21	ND	0	0
GUYA-H105	STwu58-STip87-B	6	1	0
GUYA-H107	STwu155-STip21	ND	0	0
GUYA-H111	STwu155-STip21	3	0	0
GUYA-H114	STwu155-STip21	ND	0	0
GUYA-H116	STwu155-STip21	ND	0	0
GUYA-H117	STwu155-STip21	0	0	0
GUYA-H126	STwu58-STip24	ND	1	0
GUYA-H129	STwu58-STip87-B	ND	0	0
GUYA-H134	STwu155-STip21	ND	0	0
GUYA-H14	STwu58-STip24	8	1	0
GUYA-H2	STwu155-STip21	0	0	0
GUYA-H26	STwu155-STip21	7	0	0
GUYA-H31	STwu155-STip21	ND	0	0
GUYA-H32	STwu58-STip87-B	0	0	0
GUYA-H4	STwu155-STip21	2	0	0
GUYA-H40	STwu155-STip21	ND	0	0
GUYA-H44	STwu58-STip87-B	0	0	0
GUYA-H47	STwu155-STip21	0	0	0
GUYA-H48	STwu155-STip21	1	0	0
GUYA-H54	STwu155-STip21	ND	0	0
GUYA-H68	STwu155-STip21	ND	0	0
GUYA-H70	STwu155-STip21	0	0	0
GUYA-H76	STwu155-STip21	ND	0	0
GUYA-H78	STwu155-STip21	ND	0	0
H1-001-0010-R-N	STwu58-STip24	ND	1	1
H1-001-0015-A-R	STwu58-STip24	ND	1	1
H1-001-0023-M-D	STwu58-STip24	ND	1	1
H1-001-0027-S-G	STwu58-STip24	10	1	1
H1-001-0037-D-J	STwu155-STip21	ND	0	0
H1-001-0043-L-G	STwu155-STip21	0	0	0
H1-001-0061-H-J	STwu58-STip24	0	1	1
H1-001-0093-R-A	STwu155-STip21	0	0	0
H1-001-0125-B-M	STwu58-STip186	0	0	0
H1-001-0153-G-B	STwu58-STip24	ND	1	1
H1-001-0156-V-R	STwu58-STip87-B	6	1	1
H1-002-0051-D-S	STwu58-STip87-B	0	0	1
H1-002-0064-E-M	STwu58-STip24	5	1	0
H1-003-0010-G-J	STwu58-STip24	6	1	1
H1-003-0015-M-G	STwu58-STip24	5	1	1
H1-003-0034-G-T	STwu155-STip21	ND	0	0
H1-003-0053-M-P	STwu58-STip24	ND	1	1
H1-003-0057-E-J	STwu58-STip24	ND	1	1
H1-003-0062-S-A	STwu58-STip24	ND	1	1
H1-003-0092-M-M	STwu58-STip24	10	1	1
H1-003-0100-P-J	STwu58-STip24	ND	1	1
H1-003-0112-M-M	STwu58-STip24	ND	1	1
H1-003-0121-E-F	STwu58-STip24	ND	1	1
H1-004-0017-B-M	STwu58-STip24	3	0	1
H1-005-0058-M-A	STwu58-STip24	8	1	1
H1-006-0034-T-Z	STwu58-STip24	1	1	1
H1-006-0035-L-J	STwu58-STip24	ND	1	1
H1-007-0014-D-E	STwu58-STip24	ND	1	1
H1-007-0034-F-P	STwu155-STip21	3	0	1
H14	STwu58-STip87-A	10	1	0
H591	STwu155-STip21	ND	0	0
HICF166	STwu58-STip24	ND	1	1
IA-2014078789	STwu58-STip87-B	ND	1	0
IBIS_25	STwu58-STip87-B	ND	0	0
KCJK115	STwu58-STip87-B	ND	0	0
KS65_1E	STwu58-STip186	ND	1	0
LM07	STwu58-STip24	5	1	0
LM19	STwu58-STip24	ND	1	1
LM31	STwu58-STip24	6	1	1
LM39	STwu58-STip24	5	1	1
LM51	STwu58-STip87-B	0	0	0
M1368	STwu58-STip87-B	ND	0	0
M1375	STwu58-STip87-B	3	0	0
MAH55a	STwu155-STip21	ND	0	0
MOD1-EC5546	STwu58-STip87-A	ND	0	0
MOD1-EC6698	STwu58-STip87-B	ND	0	0
MOD1-EC6985	STwu58-STip87-B	ND	0	0
NAN46	STwu58-STip24	0	1	1
NAN50	STwu58-STip87-B	7	1	1
NILS24	STwu58-STip87-A	0	0	0
NILS49	STwu58-STip24	7	1	1
PSU-1239	STwu58-STip87-B	ND	0	0
R1B1B9	STwu58-STip87-A	0	0	0
R1B1D14	STwu155-STip21	0	0	0
R1B2A9	STwu58-STip24	ND	1	1
R1B2B6	STwu58-STip24	ND	1	1
R1B2C5	STwu155-STip21	0	0	0
R1B5J2	STwu155-STip21	ND	0	0
R1B6G16	STwu58-STip24	10	1	1
R1B6I11	STwu58-STip24	ND	1	1
R1B6I15	STwu58-STip24	ND	1	1
RL226	STwu58-STip87-B	ND	1	1
ROAR047	STwu155-STip21	0	0	0
ROAR061	STwu155-STip21	1	0	0
ROAR068	STwu58-STip87-B	ND	0	0
ROAR072	STwu155-STip21	0	0	0
ROAR082	STwu155-STip21	3	0	0
ROAR104	STwu58-STip87-B	ND	0	0
ROAR178	STwu58-STip24	9	1	1
ROAR196	STwu58-STip87-B	ND	0	0
ROAR205	STwu58-STip87-B	9	1	1
ROAR206	STwu155-STip21	ND	0	0
ROAR316	STwu58-STip87-A	10	1	0
ROAR322	STwu58-STip87-A	ND	1	0
ROAR334	STwu58-STip87-A	10	1	0
ROAR400	STwu58-STip24	10	1	1
ROAR410	STwu58-STip87-B	6	1	1
ROAR419	STwu58-STip24	8	1	1
ROAR421	STwu58-STip87-A	ND	0	0
S1-113	STwu155-STip21	0	0	0
S1-24	STwu155-STip21	0	0	1
S1-26	STwu155-STip21	ND	0	1
S1-3	STwu155-STip21	0	0	0
S1-4	STwu155-STip21	ND	0	0
S2-11	STwu155-STip21	0	0	0
S2-66	STwu155-STip21	ND	0	0
Sa03	STwu155-STip21	ND	0	0
TA135	STwu155-STip21	ND	0	0
TA271	STwu58-STip87-B	ND	0	0
Ua06	STwu155-STip21	ND	0	0
UPEC-203	STwu58-STip24	ND	1	1
W1_33	STwu155-STip21	ND	0	1
W2_37	STwu155-STip21	ND	0	0
W2_41	STwu155-STip21	ND	0	1
W3_17	STwu58-STip87-B	ND	1	1
W3_24	STwu58-STip87-B	ND	0	0
W3_32	STwu155-STip21	ND	0	0
W4_17	STwu155-STip21	ND	0	0
W4_22	STwu58-STip87-B	ND	0	0
Wc05	STwu58-STip87-B	8	0	0

## Sheet: Figure 2a;Supp data 2
Figure 2a & Supplementary data 2
Strain	CC87_subgroup	Classes	Count
HICF166		Adhesin	17
R1B6G16	5-STw58-STp24	Adhesin	26
477A	5-STw58-STp24	Adhesin	17
F14W098435	5-STw58-STp24	Adhesin	16
LM39	5-STw58-STp24	Adhesin	16
GUYA-H14	5-STw58-STp24	Adhesin	17
GUYA-H126	5-STw58-STp24	Adhesin	17
ROAR400	5-STw58-STp24	Adhesin	17
LM31	5-STw58-STp24	Adhesin	16
R1B2A9	5-STw58-STp24	Adhesin	23
UPEC-203	5-STw58-STp24	Adhesin	22
034-019-c1	5-STw58-STp24	Adhesin	22
003-010	5-STw58-STp24	Adhesin	22
H1-001-0153-G-B	5-STw58-STp24	Adhesin	18
H1-001-0061-H-J	5-STw58-STp24	Adhesin	17
LM19	5-STw58-STp24	Adhesin	17
BI09	5-STw58-STp24	Adhesin	26
H1-003-0010-G-J	5-STw58-STp24	Adhesin	17
F10B	5-STw58-STp24	Adhesin	16
FSIS11917144	5-STw58-STp24	Adhesin	26
H1-001-0015-A-R	5-STw58-STp24	Adhesin	17
H1-001-0023-M-D	5-STw58-STp24	Adhesin	13
DIJ18	5-STw58-STp24	Adhesin	13
H1-002-0064-E-M	5-STw58-STp24	Adhesin	25
BCH953	5-STw58-STp24	Adhesin	30
1043A	5-STw58-STp24	Adhesin	30
NILS49	5-STw58-STp24	Adhesin	29
AN02	5-STw58-STp24	Adhesin	31
R1B6I11	5-STw58-STp24	Adhesin	30
H1-005-0058-M-A	5-STw58-STp24	Adhesin	26
41092	5-STw58-STp24	Adhesin	26
H1-001-0027-S-G	5-STw58-STp24	Adhesin	26
H1-001-0010-R-N	5-STw58-STp24	Adhesin	26
41046	5-STw58-STp24	Adhesin	26
LM07	5-STw58-STp24	Adhesin	26
H1-003-0121-E-F	5-STw58-STp24	Adhesin	19
H1-003-0057-E-J	5-STw58-STp24	Adhesin	19
B1688	5-STw58-STp24	Adhesin	16
CVMN17EC1020	5-STw58-STp24	Adhesin	17
H1-003-0092-M-M	5-STw58-STp24	Adhesin	26
40892	5-STw58-STp24	Adhesin	26
929B	5-STw58-STp24	Adhesin	20
1863_3_1_WA_Bloom	5-STw58-STp24	Adhesin	17
H1-003-0053-M-P	5-STw58-STp24	Adhesin	26
ROAR419	5-STw58-STp24	Adhesin	18
NAN46	5-STw58-STp24	Adhesin	18
H1-003-0015-M-G	5-STw58-STp24	Adhesin	18
ROAR178	5-STw58-STp24	Adhesin	17
H1-003-0112-M-M	5-STw58-STp24	Adhesin	26
R1B2B6	5-STw58-STp24	Adhesin	18
24_1_Si1	5-STw58-STp24	Adhesin	16
53_1_AUC1	5-STw58-STp24	Adhesin	17
53_1_AC6	5-STw58-STp24	Adhesin	17
H1-004-0017-B-M	5-STw58-STp24	Adhesin	17
ExPEC250	5-STw58-STp24	Adhesin	17
CVMN17EC1030	5-STw58-STp24	Adhesin	28
R1B6I15	5-STw58-STp24	Adhesin	17
AN15	5-STw58-STp24	Adhesin	17
H1-007-0014-D-E	5-STw58-STp24	Adhesin	17
H1-003-0062-S-A	5-STw58-STp24	Adhesin	18
H1-003-0100-P-J	5-STw58-STp24	Adhesin	34
H1-006-0035-L-J	5-STw58-STp24	Adhesin	35
H1-006-0034-T-Z	5-STw58-STp24	Adhesin	35
KCJK115	4-STw58-STp87-B	Adhesin	20
11074	4-STw58-STp87-B	Adhesin	22
GUYA-H105	4-STw58-STp87-B	Adhesin	8
ECOLI_MEC_006	4-STw58-STp87-B	Adhesin	8
B1504	4-STw58-STp87-B	Adhesin	17
C39b229a	4-STw58-STp87-B	Adhesin	15
C26b151a	4-STw58-STp87-B	Adhesin	15
C06b023a	4-STw58-STp87-B	Adhesin	15
AMB09a	4-STw58-STp87-B	Adhesin	15
C38b224a	4-STw58-STp87-B	Adhesin	14
ANTa39b	4-STw58-STp87-B	Adhesin	14
De04	4-STw58-STp87-B	Adhesin	15
Wc05	4-STw58-STp87-B	Adhesin	15
MOD1-EC6985	4-STw58-STp87-B	Adhesin	18
TA271	4-STw58-STp87-B	Adhesin	29
MOD1-EC6698	4-STw58-STp87-B	Adhesin	17
CFSAN066340	4-STw58-STp87-B	Adhesin	20
IA-2014078789	4-STw58-STp87-B	Adhesin	35
ROAR104	4-STw58-STp87-B	Adhesin	18
LM51	4-STw58-STp87-B	Adhesin	17
ED11-20a	4-STw58-STp87-B	Adhesin	16
ESBL-15-0038	4-STw58-STp87-B	Adhesin	16
FSIS11921022	4-STw58-STp87-B	Adhesin	17
E2506	4-STw58-STp87-B	Adhesin	15
GUYA-H32	4-STw58-STp87-B	Adhesin	9
GUYA-H129	4-STw58-STp87-B	Adhesin	9
H1-002-0051-D-S	4-STw58-STp87-B	Adhesin	18
M1375	4-STw58-STp87-B	Adhesin	11
M1368	4-STw58-STp87-B	Adhesin	11
CVM-N17EC0458	4-STw58-STp87-B	Adhesin	17
ROAR196	4-STw58-STp87-B	Adhesin	16
ROAR068	4-STw58-STp87-B	Adhesin	16
E5415	4-STw58-STp87-B	Adhesin	17
E4921	4-STw58-STp87-B	Adhesin	17
PSU-1239	4-STw58-STp87-B	Adhesin	15
RL226	4-STw58-STp87-B	Adhesin	18
ROAR205	4-STw58-STp87-B	Adhesin	17
NAN50	4-STw58-STp87-B	Adhesin	24
W3_17	4-STw58-STp87-B	Adhesin	19
ROAR410	4-STw58-STp87-B	Adhesin	19
H1-001-0156-V-R	4-STw58-STp87-B	Adhesin	22
IBIS_25	4-STw58-STp87-B	Adhesin	25
FSIS11921889	4-STw58-STp87-B	Adhesin	25
44_1_Ti4	4-STw58-STp87-B	Adhesin	23
44_4_Ti15	4-STw58-STp87-B	Adhesin	23
44_2_Ti11	4-STw58-STp87-B	Adhesin	22
GUYA-H44	4-STw58-STp87-B	Adhesin	17
CE1568	4-STw58-STp87-B	Adhesin	17
E5060	4-STw58-STp87-B	Adhesin	15
C1_66	4-STw58-STp87-B	Adhesin	10
A3_41	4-STw58-STp87-B	Adhesin	15
FSIS11814339	4-STw58-STp87-B	Adhesin	17
A1_38	4-STw58-STp87-B	Adhesin	16
W4_22	4-STw58-STp87-B	Adhesin	17
W3_24	4-STw58-STp87-B	Adhesin	17
A2_36	4-STw58-STp87-B	Adhesin	17
E9208	4-STw58-STp87-B	Adhesin	18
W4_17	3-STw155-STp21	Adhesin	16
H1-007-0034-F-P	3-STw155-STp21	Adhesin	17
AMB34a	3-STw155-STp21	Adhesin	17
29_3_DC10	3-STw155-STp21	Adhesin	16
E2482	3-STw155-STp21	Adhesin	16
004-020	3-STw155-STp21	Adhesin	17
S1-26	3-STw155-STp21	Adhesin	17
S1-24	3-STw155-STp21	Adhesin	17
R1B1D14	3-STw155-STp21	Adhesin	19
C30b175a	3-STw155-STp21	Adhesin	8
R1B5J2	3-STw155-STp21	Adhesin	8
H1-001-0043-L-G	3-STw155-STp21	Adhesin	8
H1-003-0034-G-T	3-STw155-STp21	Adhesin	17
E5555	3-STw155-STp21	Adhesin	17
GUYA-H116	3-STw155-STp21	Adhesin	16
S1-4	3-STw155-STp21	Adhesin	16
S1-3	3-STw155-STp21	Adhesin	16
GUYA-H2	3-STw155-STp21	Adhesin	16
C18b101a	3-STw155-STp21	Adhesin	17
Ua06	3-STw155-STp21	Adhesin	17
C22b130a	3-STw155-STp21	Adhesin	17
ANTa47b	3-STw155-STp21	Adhesin	17
C24b139a	3-STw155-STp21	Adhesin	17
C20b116a	3-STw155-STp21	Adhesin	17
W1_33	3-STw155-STp21	Adhesin	17
H1-001-0037-D-J	3-STw155-STp21	Adhesin	16
EC4723	3-STw155-STp21	Adhesin	17
C19b108a	3-STw155-STp21	Adhesin	4
AMB21a	3-STw155-STp21	Adhesin	1
E3466	3-STw155-STp21	Adhesin	20
E9781	3-STw155-STp21	Adhesin	11
W2_41	3-STw155-STp21	Adhesin	19
C1_72	3-STw155-STp21	Adhesin	16
A1_44	3-STw155-STp21	Adhesin	17
BCH861	3-STw155-STp21	Adhesin	16
C4255-S2-EC3	3-STw155-STp21	Adhesin	16
W2_37	3-STw155-STp21	Adhesin	16
C1_84	3-STw155-STp21	Adhesin	16
GUYA-H70	3-STw155-STp21	Adhesin	16
GUYA-H76	3-STw155-STp21	Adhesin	16
GUYA-H104	3-STw155-STp21	Adhesin	16
GUYA-H103	3-STw155-STp21	Adhesin	16
AD14	3-STw155-STp21	Adhesin	16
AD18	3-STw155-STp21	Adhesin	20
1263A	3-STw155-STp21	Adhesin	17
GUYA-H47	3-STw155-STp21	Adhesin	18
C1_51	3-STw155-STp21	Adhesin	17
41048	3-STw155-STp21	Adhesin	27
GUYA-H114	3-STw155-STp21	Adhesin	17
B1811	3-STw155-STp21	Adhesin	17
AD8	3-STw155-STp21	Adhesin	17
GUYA-H54	3-STw155-STp21	Adhesin	17
AD6	3-STw155-STp21	Adhesin	17
AD17	3-STw155-STp21	Adhesin	17
S1-113	3-STw155-STp21	Adhesin	17
EFTR_6_6	3-STw155-STp21	Adhesin	16
028-KMXE_DOM	3-STw155-STp21	Adhesin	16
GUYA-H48	3-STw155-STp21	Adhesin	17
GUYA-H134	3-STw155-STp21	Adhesin	17
E5150	3-STw155-STp21	Adhesin	16
H591	3-STw155-STp21	Adhesin	17
B574	3-STw155-STp21	Adhesin	21
GUYA-H117	3-STw155-STp21	Adhesin	17
GUYA-H107	3-STw155-STp21	Adhesin	17
ANTa32c	3-STw155-STp21	Adhesin	9
ANTa32b	3-STw155-STp21	Adhesin	9
C41b239a	3-STw155-STp21	Adhesin	17
Sa03	3-STw155-STp21	Adhesin	17
ANDR71	3-STw155-STp21	Adhesin	17
TA135	3-STw155-STp21	Adhesin	17
H1-001-0093-R-A	3-STw155-STp21	Adhesin	17
S2-11	3-STw155-STp21	Adhesin	17
R1B2C5	3-STw155-STp21	Adhesin	17
MAH55a	3-STw155-STp21	Adhesin	17
ROAR082	3-STw155-STp21	Adhesin	18
ROAR072	3-STw155-STp21	Adhesin	24
ROAR061	3-STw155-STp21	Adhesin	24
ROAR047	3-STw155-STp21	Adhesin	24
ROAR206	3-STw155-STp21	Adhesin	17
AMB35a	3-STw155-STp21	Adhesin	17
ANTc20a	3-STw155-STp21	Adhesin	17
ANDR79	3-STw155-STp21	Adhesin	17
GUYA-H40	3-STw155-STp21	Adhesin	9
GUYA-H78	3-STw155-STp21	Adhesin	16
W3_32	3-STw155-STp21	Adhesin	22
GUYA-H26	3-STw155-STp21	Adhesin	17
GUYA-H68	3-STw155-STp21	Adhesin	17
AD9	3-STw155-STp21	Adhesin	17
S2-66	3-STw155-STp21	Adhesin	16
GUYA-H4	3-STw155-STp21	Adhesin	17
AD13	3-STw155-STp21	Adhesin	17
GUYA-H31	3-STw155-STp21	Adhesin	17
GUYA-H111	3-STw155-STp21	Adhesin	17
AZ-TG-WCHI-4-2	2-STw58-STp87-A	Adhesin	17
R1B1B9	2-STw58-STp87-A	Adhesin	23
E2938	2-STw58-STp87-A	Adhesin	16
2051-02-01	2-STw58-STp87-A	Adhesin	27
ROAR334	2-STw58-STp87-A	Adhesin	25
ROAR322	2-STw58-STp87-A	Adhesin	25
ROAR316	2-STw58-STp87-A	Adhesin	25
H14	2-STw58-STp87-A	Adhesin	20
ROAR421	2-STw58-STp87-A	Adhesin	17
NILS24	2-STw58-STp87-A	Adhesin	17
MOD1-EC5546	2-STw58-STp87-A	Adhesin	21
001-032	2-STw58-STp87-A	Adhesin	17
62_4_Si7	1-STw58-STp186	Adhesin	18
B799	1-STw58-STp186	Adhesin	22
E4766	1-STw58-STp186	Adhesin	17
E7355	1-STw58-STp186	Adhesin	23
ECOR-34	1-STw58-STp186	Adhesin	16
H1-001-0125-B-M	1-STw58-STp186	Adhesin	17
KS65_1E	1-STw58-STp186	Adhesin	22
HICF166	5-STw58-STp24	Iron acquisition	26
R1B6G16	5-STw58-STp24	Iron acquisition	23
477A	5-STw58-STp24	Iron acquisition	27
F14W098435	5-STw58-STp24	Iron acquisition	20
LM39	5-STw58-STp24	Iron acquisition	26
GUYA-H14	5-STw58-STp24	Iron acquisition	20
GUYA-H126	5-STw58-STp24	Iron acquisition	20
ROAR400	5-STw58-STp24	Iron acquisition	27
LM31	5-STw58-STp24	Iron acquisition	26
R1B2A9	5-STw58-STp24	Iron acquisition	27
UPEC-203	5-STw58-STp24	Iron acquisition	25
034-019-c1	5-STw58-STp24	Iron acquisition	27
003-010	5-STw58-STp24	Iron acquisition	23
H1-001-0153-G-B	5-STw58-STp24	Iron acquisition	26
H1-001-0061-H-J	5-STw58-STp24	Iron acquisition	26
LM19	5-STw58-STp24	Iron acquisition	26
BI09	5-STw58-STp24	Iron acquisition	17
H1-003-0010-G-J	5-STw58-STp24	Iron acquisition	26
F10B	5-STw58-STp24	Iron acquisition	26
FSIS11917144	5-STw58-STp24	Iron acquisition	20
H1-001-0015-A-R	5-STw58-STp24	Iron acquisition	26
H1-001-0023-M-D	5-STw58-STp24	Iron acquisition	22
DIJ18	5-STw58-STp24	Iron acquisition	26
H1-002-0064-E-M	5-STw58-STp24	Iron acquisition	18
BCH953	5-STw58-STp24	Iron acquisition	28
1043A	5-STw58-STp24	Iron acquisition	27
NILS49	5-STw58-STp24	Iron acquisition	27
AN02	5-STw58-STp24	Iron acquisition	27
R1B6I11	5-STw58-STp24	Iron acquisition	27
H1-005-0058-M-A	5-STw58-STp24	Iron acquisition	27
41092	5-STw58-STp24	Iron acquisition	18
H1-001-0027-S-G	5-STw58-STp24	Iron acquisition	27
H1-001-0010-R-N	5-STw58-STp24	Iron acquisition	27
41046	5-STw58-STp24	Iron acquisition	18
LM07	5-STw58-STp24	Iron acquisition	17
H1-003-0121-E-F	5-STw58-STp24	Iron acquisition	27
H1-003-0057-E-J	5-STw58-STp24	Iron acquisition	27
B1688	5-STw58-STp24	Iron acquisition	26
CVMN17EC1020	5-STw58-STp24	Iron acquisition	26
H1-003-0092-M-M	5-STw58-STp24	Iron acquisition	27
40892	5-STw58-STp24	Iron acquisition	16
929B	5-STw58-STp24	Iron acquisition	26
1863_3_1_WA_Bloom	5-STw58-STp24	Iron acquisition	26
H1-003-0053-M-P	5-STw58-STp24	Iron acquisition	27
ROAR419	5-STw58-STp24	Iron acquisition	26
NAN46	5-STw58-STp24	Iron acquisition	26
H1-003-0015-M-G	5-STw58-STp24	Iron acquisition	26
ROAR178	5-STw58-STp24	Iron acquisition	26
H1-003-0112-M-M	5-STw58-STp24	Iron acquisition	27
R1B2B6	5-STw58-STp24	Iron acquisition	26
24_1_Si1	5-STw58-STp24	Iron acquisition	25
53_1_AUC1	5-STw58-STp24	Iron acquisition	26
53_1_AC6	5-STw58-STp24	Iron acquisition	25
H1-004-0017-B-M	5-STw58-STp24	Iron acquisition	24
ExPEC250	5-STw58-STp24	Iron acquisition	26
CVMN17EC1030	5-STw58-STp24	Iron acquisition	26
R1B6I15	5-STw58-STp24	Iron acquisition	26
AN15	5-STw58-STp24	Iron acquisition	23
H1-007-0014-D-E	5-STw58-STp24	Iron acquisition	26
H1-003-0062-S-A	5-STw58-STp24	Iron acquisition	26
H1-003-0100-P-J	5-STw58-STp24	Iron acquisition	27
H1-006-0035-L-J	5-STw58-STp24	Iron acquisition	27
H1-006-0034-T-Z	5-STw58-STp24	Iron acquisition	27
KCJK115	4-STw58-STp87-B	Iron acquisition	13
11074	4-STw58-STp87-B	Iron acquisition	14
GUYA-H105	4-STw58-STp87-B	Iron acquisition	16
ECOLI_MEC_006	4-STw58-STp87-B	Iron acquisition	13
B1504	4-STw58-STp87-B	Iron acquisition	18
C39b229a	4-STw58-STp87-B	Iron acquisition	18
C26b151a	4-STw58-STp87-B	Iron acquisition	18
C06b023a	4-STw58-STp87-B	Iron acquisition	17
AMB09a	4-STw58-STp87-B	Iron acquisition	17
C38b224a	4-STw58-STp87-B	Iron acquisition	17
ANTa39b	4-STw58-STp87-B	Iron acquisition	17
De04	4-STw58-STp87-B	Iron acquisition	17
Wc05	4-STw58-STp87-B	Iron acquisition	17
MOD1-EC6985	4-STw58-STp87-B	Iron acquisition	15
TA271	4-STw58-STp87-B	Iron acquisition	18
MOD1-EC6698	4-STw58-STp87-B	Iron acquisition	18
CFSAN066340	4-STw58-STp87-B	Iron acquisition	12
IA-2014078789	4-STw58-STp87-B	Iron acquisition	21
ROAR104	4-STw58-STp87-B	Iron acquisition	14
LM51	4-STw58-STp87-B	Iron acquisition	13
ED11-20a	4-STw58-STp87-B	Iron acquisition	14
ESBL-15-0038	4-STw58-STp87-B	Iron acquisition	26
FSIS11921022	4-STw58-STp87-B	Iron acquisition	13
E2506	4-STw58-STp87-B	Iron acquisition	11
GUYA-H32	4-STw58-STp87-B	Iron acquisition	13
GUYA-H129	4-STw58-STp87-B	Iron acquisition	13
H1-002-0051-D-S	4-STw58-STp87-B	Iron acquisition	23
M1375	4-STw58-STp87-B	Iron acquisition	14
M1368	4-STw58-STp87-B	Iron acquisition	14
CVM-N17EC0458	4-STw58-STp87-B	Iron acquisition	14
ROAR196	4-STw58-STp87-B	Iron acquisition	13
ROAR068	4-STw58-STp87-B	Iron acquisition	13
E5415	4-STw58-STp87-B	Iron acquisition	15
E4921	4-STw58-STp87-B	Iron acquisition	15
PSU-1239	4-STw58-STp87-B	Iron acquisition	18
RL226	4-STw58-STp87-B	Iron acquisition	27
ROAR205	4-STw58-STp87-B	Iron acquisition	26
NAN50	4-STw58-STp87-B	Iron acquisition	28
W3_17	4-STw58-STp87-B	Iron acquisition	25
ROAR410	4-STw58-STp87-B	Iron acquisition	26
H1-001-0156-V-R	4-STw58-STp87-B	Iron acquisition	26
IBIS_25	4-STw58-STp87-B	Iron acquisition	15
FSIS11921889	4-STw58-STp87-B	Iron acquisition	14
44_1_Ti4	4-STw58-STp87-B	Iron acquisition	14
44_4_Ti15	4-STw58-STp87-B	Iron acquisition	14
44_2_Ti11	4-STw58-STp87-B	Iron acquisition	14
GUYA-H44	4-STw58-STp87-B	Iron acquisition	13
CE1568	4-STw58-STp87-B	Iron acquisition	13
E5060	4-STw58-STp87-B	Iron acquisition	13
C1_66	4-STw58-STp87-B	Iron acquisition	13
A3_41	4-STw58-STp87-B	Iron acquisition	13
FSIS11814339	4-STw58-STp87-B	Iron acquisition	25
A1_38	4-STw58-STp87-B	Iron acquisition	14
W4_22	4-STw58-STp87-B	Iron acquisition	13
W3_24	4-STw58-STp87-B	Iron acquisition	13
A2_36	4-STw58-STp87-B	Iron acquisition	13
E9208	4-STw58-STp87-B	Iron acquisition	14
W4_17	3-STw155-STp21	Iron acquisition	13
H1-007-0034-F-P	3-STw155-STp21	Iron acquisition	24
AMB34a	3-STw155-STp21	Iron acquisition	14
29_3_DC10	3-STw155-STp21	Iron acquisition	20
E2482	3-STw155-STp21	Iron acquisition	15
004-020	3-STw155-STp21	Iron acquisition	13
S1-26	3-STw155-STp21	Iron acquisition	20
S1-24	3-STw155-STp21	Iron acquisition	20
R1B1D14	3-STw155-STp21	Iron acquisition	13
C30b175a	3-STw155-STp21	Iron acquisition	13
R1B5J2	3-STw155-STp21	Iron acquisition	13
H1-001-0043-L-G	3-STw155-STp21	Iron acquisition	19
H1-003-0034-G-T	3-STw155-STp21	Iron acquisition	13
E5555	3-STw155-STp21	Iron acquisition	13
GUYA-H116	3-STw155-STp21	Iron acquisition	13
S1-4	3-STw155-STp21	Iron acquisition	13
S1-3	3-STw155-STp21	Iron acquisition	13
GUYA-H2	3-STw155-STp21	Iron acquisition	13
C18b101a	3-STw155-STp21	Iron acquisition	13
Ua06	3-STw155-STp21	Iron acquisition	13
C22b130a	3-STw155-STp21	Iron acquisition	13
ANTa47b	3-STw155-STp21	Iron acquisition	13
C24b139a	3-STw155-STp21	Iron acquisition	13
C20b116a	3-STw155-STp21	Iron acquisition	13
W1_33	3-STw155-STp21	Iron acquisition	19
H1-001-0037-D-J	3-STw155-STp21	Iron acquisition	13
EC4723	3-STw155-STp21	Iron acquisition	13
C19b108a	3-STw155-STp21	Iron acquisition	14
AMB21a	3-STw155-STp21	Iron acquisition	14
E3466	3-STw155-STp21	Iron acquisition	13
E9781	3-STw155-STp21	Iron acquisition	13
W2_41	3-STw155-STp21	Iron acquisition	25
C1_72	3-STw155-STp21	Iron acquisition	26
A1_44	3-STw155-STp21	Iron acquisition	13
BCH861	3-STw155-STp21	Iron acquisition	14
C4255-S2-EC3	3-STw155-STp21	Iron acquisition	23
W2_37	3-STw155-STp21	Iron acquisition	14
C1_84	3-STw155-STp21	Iron acquisition	14
GUYA-H70	3-STw155-STp21	Iron acquisition	14
GUYA-H76	3-STw155-STp21	Iron acquisition	14
GUYA-H104	3-STw155-STp21	Iron acquisition	14
GUYA-H103	3-STw155-STp21	Iron acquisition	14
AD14	3-STw155-STp21	Iron acquisition	13
AD18	3-STw155-STp21	Iron acquisition	13
1263A	3-STw155-STp21	Iron acquisition	20
GUYA-H47	3-STw155-STp21	Iron acquisition	13
C1_51	3-STw155-STp21	Iron acquisition	19
41048	3-STw155-STp21	Iron acquisition	14
GUYA-H114	3-STw155-STp21	Iron acquisition	14
B1811	3-STw155-STp21	Iron acquisition	13
AD8	3-STw155-STp21	Iron acquisition	13
GUYA-H54	3-STw155-STp21	Iron acquisition	13
AD6	3-STw155-STp21	Iron acquisition	14
AD17	3-STw155-STp21	Iron acquisition	14
S1-113	3-STw155-STp21	Iron acquisition	13
EFTR_6_6	3-STw155-STp21	Iron acquisition	19
028-KMXE_DOM	3-STw155-STp21	Iron acquisition	13
GUYA-H48	3-STw155-STp21	Iron acquisition	14
GUYA-H134	3-STw155-STp21	Iron acquisition	14
E5150	3-STw155-STp21	Iron acquisition	13
H591	3-STw155-STp21	Iron acquisition	13
B574	3-STw155-STp21	Iron acquisition	18
GUYA-H117	3-STw155-STp21	Iron acquisition	14
GUYA-H107	3-STw155-STp21	Iron acquisition	14
ANTa32c	3-STw155-STp21	Iron acquisition	13
ANTa32b	3-STw155-STp21	Iron acquisition	13
C41b239a	3-STw155-STp21	Iron acquisition	13
Sa03	3-STw155-STp21	Iron acquisition	14
ANDR71	3-STw155-STp21	Iron acquisition	13
TA135	3-STw155-STp21	Iron acquisition	13
H1-001-0093-R-A	3-STw155-STp21	Iron acquisition	13
S2-11	3-STw155-STp21	Iron acquisition	14
R1B2C5	3-STw155-STp21	Iron acquisition	13
MAH55a	3-STw155-STp21	Iron acquisition	13
ROAR082	3-STw155-STp21	Iron acquisition	13
ROAR072	3-STw155-STp21	Iron acquisition	13
ROAR061	3-STw155-STp21	Iron acquisition	13
ROAR047	3-STw155-STp21	Iron acquisition	13
ROAR206	3-STw155-STp21	Iron acquisition	14
AMB35a	3-STw155-STp21	Iron acquisition	14
ANTc20a	3-STw155-STp21	Iron acquisition	14
ANDR79	3-STw155-STp21	Iron acquisition	14
GUYA-H40	3-STw155-STp21	Iron acquisition	13
GUYA-H78	3-STw155-STp21	Iron acquisition	14
W3_32	3-STw155-STp21	Iron acquisition	13
GUYA-H26	3-STw155-STp21	Iron acquisition	14
GUYA-H68	3-STw155-STp21	Iron acquisition	14
AD9	3-STw155-STp21	Iron acquisition	14
S2-66	3-STw155-STp21	Iron acquisition	13
GUYA-H4	3-STw155-STp21	Iron acquisition	14
AD13	3-STw155-STp21	Iron acquisition	14
GUYA-H31	3-STw155-STp21	Iron acquisition	14
GUYA-H111	3-STw155-STp21	Iron acquisition	14
AZ-TG-WCHI-4-2	2-STw58-STp87-A	Iron acquisition	13
R1B1B9	2-STw58-STp87-A	Iron acquisition	13
E2938	2-STw58-STp87-A	Iron acquisition	13
2051-02-01	2-STw58-STp87-A	Iron acquisition	18
ROAR334	2-STw58-STp87-A	Iron acquisition	15
ROAR322	2-STw58-STp87-A	Iron acquisition	15
ROAR316	2-STw58-STp87-A	Iron acquisition	15
H14	2-STw58-STp87-A	Iron acquisition	20
ROAR421	2-STw58-STp87-A	Iron acquisition	14
NILS24	2-STw58-STp87-A	Iron acquisition	13
MOD1-EC5546	2-STw58-STp87-A	Iron acquisition	14
001-032	2-STw58-STp87-A	Iron acquisition	14
62_4_Si7	1-STw58-STp186	Iron acquisition	13
B799	1-STw58-STp186	Iron acquisition	14
E4766	1-STw58-STp186	Iron acquisition	13
E7355	1-STw58-STp186	Iron acquisition	13
ECOR-34	1-STw58-STp186	Iron acquisition	14
H1-001-0125-B-M	1-STw58-STp186	Iron acquisition	13
KS65_1E	1-STw58-STp186	Iron acquisition	22
HICF166	5-STw58-STp24	Miscellaneous	2
R1B6G16	5-STw58-STp24	Miscellaneous	2
477A	5-STw58-STp24	Miscellaneous	2
F14W098435	5-STw58-STp24	Miscellaneous	1
LM39	5-STw58-STp24	Miscellaneous	2
GUYA-H14	5-STw58-STp24	Miscellaneous	3
GUYA-H126	5-STw58-STp24	Miscellaneous	2
ROAR400	5-STw58-STp24	Miscellaneous	2
LM31	5-STw58-STp24	Miscellaneous	2
R1B2A9	5-STw58-STp24	Miscellaneous	2
UPEC-203	5-STw58-STp24	Miscellaneous	2
034-019-c1	5-STw58-STp24	Miscellaneous	1
003-010	5-STw58-STp24	Miscellaneous	2
H1-001-0153-G-B	5-STw58-STp24	Miscellaneous	3
H1-001-0061-H-J	5-STw58-STp24	Miscellaneous	3
LM19	5-STw58-STp24	Miscellaneous	3
BI09	5-STw58-STp24	Miscellaneous	2
H1-003-0010-G-J	5-STw58-STp24	Miscellaneous	3
F10B	5-STw58-STp24	Miscellaneous	4
FSIS11917144	5-STw58-STp24	Miscellaneous	2
H1-001-0015-A-R	5-STw58-STp24	Miscellaneous	3
H1-001-0023-M-D	5-STw58-STp24	Miscellaneous	1
DIJ18	5-STw58-STp24	Miscellaneous	2
H1-002-0064-E-M	5-STw58-STp24	Miscellaneous	1
BCH953	5-STw58-STp24	Miscellaneous	2
1043A	5-STw58-STp24	Miscellaneous	2
NILS49	5-STw58-STp24	Miscellaneous	2
AN02	5-STw58-STp24	Miscellaneous	2
R1B6I11	5-STw58-STp24	Miscellaneous	2
H1-005-0058-M-A	5-STw58-STp24	Miscellaneous	2
41092	5-STw58-STp24	Miscellaneous	2
H1-001-0027-S-G	5-STw58-STp24	Miscellaneous	2
H1-001-0010-R-N	5-STw58-STp24	Miscellaneous	2
41046	5-STw58-STp24	Miscellaneous	1
LM07	5-STw58-STp24	Miscellaneous	1
H1-003-0121-E-F	5-STw58-STp24	Miscellaneous	2
H1-003-0057-E-J	5-STw58-STp24	Miscellaneous	2
B1688	5-STw58-STp24	Miscellaneous	3
CVMN17EC1020	5-STw58-STp24	Miscellaneous	2
H1-003-0092-M-M	5-STw58-STp24	Miscellaneous	2
40892	5-STw58-STp24	Miscellaneous	1
929B	5-STw58-STp24	Miscellaneous	2
1863_3_1_WA_Bloom	5-STw58-STp24	Miscellaneous	3
H1-003-0053-M-P	5-STw58-STp24	Miscellaneous	2
ROAR419	5-STw58-STp24	Miscellaneous	2
NAN46	5-STw58-STp24	Miscellaneous	2
H1-003-0015-M-G	5-STw58-STp24	Miscellaneous	2
ROAR178	5-STw58-STp24	Miscellaneous	2
H1-003-0112-M-M	5-STw58-STp24	Miscellaneous	2
R1B2B6	5-STw58-STp24	Miscellaneous	2
24_1_Si1	5-STw58-STp24	Miscellaneous	2
53_1_AUC1	5-STw58-STp24	Miscellaneous	2
53_1_AC6	5-STw58-STp24	Miscellaneous	3
H1-004-0017-B-M	5-STw58-STp24	Miscellaneous	2
ExPEC250	5-STw58-STp24	Miscellaneous	2
CVMN17EC1030	5-STw58-STp24	Miscellaneous	2
R1B6I15	5-STw58-STp24	Miscellaneous	2
AN15	5-STw58-STp24	Miscellaneous	2
H1-007-0014-D-E	5-STw58-STp24	Miscellaneous	2
H1-003-0062-S-A	5-STw58-STp24	Miscellaneous	2
H1-003-0100-P-J	5-STw58-STp24	Miscellaneous	2
H1-006-0035-L-J	5-STw58-STp24	Miscellaneous	2
H1-006-0034-T-Z	5-STw58-STp24	Miscellaneous	2
KCJK115	4-STw58-STp87-B	Miscellaneous	1
11074	4-STw58-STp87-B	Miscellaneous	1
GUYA-H105	4-STw58-STp87-B	Miscellaneous	4
ECOLI_MEC_006	4-STw58-STp87-B	Miscellaneous	2
B1504	4-STw58-STp87-B	Miscellaneous	2
C39b229a	4-STw58-STp87-B	Miscellaneous	4
C26b151a	4-STw58-STp87-B	Miscellaneous	4
C06b023a	4-STw58-STp87-B	Miscellaneous	4
AMB09a	4-STw58-STp87-B	Miscellaneous	4
C38b224a	4-STw58-STp87-B	Miscellaneous	4
ANTa39b	4-STw58-STp87-B	Miscellaneous	2
De04	4-STw58-STp87-B	Miscellaneous	4
Wc05	4-STw58-STp87-B	Miscellaneous	4
MOD1-EC6985	4-STw58-STp87-B	Miscellaneous	2
TA271	4-STw58-STp87-B	Miscellaneous	1
MOD1-EC6698	4-STw58-STp87-B	Miscellaneous	1
CFSAN066340	4-STw58-STp87-B	Miscellaneous	1
IA-2014078789	4-STw58-STp87-B	Miscellaneous	1
ROAR104	4-STw58-STp87-B	Miscellaneous	2
LM51	4-STw58-STp87-B	Miscellaneous	1
ED11-20a	4-STw58-STp87-B	Miscellaneous	1
ESBL-15-0038	4-STw58-STp87-B	Miscellaneous	2
FSIS11921022	4-STw58-STp87-B	Miscellaneous	1
E2506	4-STw58-STp87-B	Miscellaneous	2
GUYA-H32	4-STw58-STp87-B	Miscellaneous	4
GUYA-H129	4-STw58-STp87-B	Miscellaneous	4
H1-002-0051-D-S	4-STw58-STp87-B	Miscellaneous	2
M1375	4-STw58-STp87-B	Miscellaneous	1
M1368	4-STw58-STp87-B	Miscellaneous	1
CVM-N17EC0458	4-STw58-STp87-B	Miscellaneous	1
ROAR196	4-STw58-STp87-B	Miscellaneous	1
ROAR068	4-STw58-STp87-B	Miscellaneous	1
E5415	4-STw58-STp87-B	Miscellaneous	2
E4921	4-STw58-STp87-B	Miscellaneous	2
PSU-1239	4-STw58-STp87-B	Miscellaneous	1
RL226	4-STw58-STp87-B	Miscellaneous	2
ROAR205	4-STw58-STp87-B	Miscellaneous	2
NAN50	4-STw58-STp87-B	Miscellaneous	2
W3_17	4-STw58-STp87-B	Miscellaneous	2
ROAR410	4-STw58-STp87-B	Miscellaneous	2
H1-001-0156-V-R	4-STw58-STp87-B	Miscellaneous	2
IBIS_25	4-STw58-STp87-B	Miscellaneous	1
FSIS11921889	4-STw58-STp87-B	Miscellaneous	1
44_1_Ti4	4-STw58-STp87-B	Miscellaneous	1
44_4_Ti15	4-STw58-STp87-B	Miscellaneous	1
44_2_Ti11	4-STw58-STp87-B	Miscellaneous	1
GUYA-H44	4-STw58-STp87-B	Miscellaneous	3
CE1568	4-STw58-STp87-B	Miscellaneous	1
E5060	4-STw58-STp87-B	Miscellaneous	1
C1_66	4-STw58-STp87-B	Miscellaneous	1
A3_41	4-STw58-STp87-B	Miscellaneous	2
FSIS11814339	4-STw58-STp87-B	Miscellaneous	2
A1_38	4-STw58-STp87-B	Miscellaneous	2
W4_22	4-STw58-STp87-B	Miscellaneous	1
W3_24	4-STw58-STp87-B	Miscellaneous	2
A2_36	4-STw58-STp87-B	Miscellaneous	2
E9208	4-STw58-STp87-B	Miscellaneous	1
W4_17	3-STw155-STp21	Miscellaneous	2
H1-007-0034-F-P	3-STw155-STp21	Miscellaneous	2
AMB34a	3-STw155-STp21	Miscellaneous	3
29_3_DC10	3-STw155-STp21	Miscellaneous	1
E2482	3-STw155-STp21	Miscellaneous	2
004-020	3-STw155-STp21	Miscellaneous	1
S1-26	3-STw155-STp21	Miscellaneous	2
S1-24	3-STw155-STp21	Miscellaneous	3
R1B1D14	3-STw155-STp21	Miscellaneous	1
C30b175a	3-STw155-STp21	Miscellaneous	4
R1B5J2	3-STw155-STp21	Miscellaneous	1
H1-001-0043-L-G	3-STw155-STp21	Miscellaneous	1
H1-003-0034-G-T	3-STw155-STp21	Miscellaneous	1
E5555	3-STw155-STp21	Miscellaneous	2
GUYA-H116	3-STw155-STp21	Miscellaneous	2
S1-4	3-STw155-STp21	Miscellaneous	3
S1-3	3-STw155-STp21	Miscellaneous	3
GUYA-H2	3-STw155-STp21	Miscellaneous	2
C18b101a	3-STw155-STp21	Miscellaneous	3
Ua06	3-STw155-STp21	Miscellaneous	3
C22b130a	3-STw155-STp21	Miscellaneous	3
ANTa47b	3-STw155-STp21	Miscellaneous	1
C24b139a	3-STw155-STp21	Miscellaneous	3
C20b116a	3-STw155-STp21	Miscellaneous	3
W1_33	3-STw155-STp21	Miscellaneous	2
H1-001-0037-D-J	3-STw155-STp21	Miscellaneous	1
EC4723	3-STw155-STp21	Miscellaneous	1
C19b108a	3-STw155-STp21	Miscellaneous	4
AMB21a	3-STw155-STp21	Miscellaneous	4
E3466	3-STw155-STp21	Miscellaneous	2
E9781	3-STw155-STp21	Miscellaneous	2
W2_41	3-STw155-STp21	Miscellaneous	2
C1_72	3-STw155-STp21	Miscellaneous	3
A1_44	3-STw155-STp21	Miscellaneous	1
BCH861	3-STw155-STp21	Miscellaneous	1
C4255-S2-EC3	3-STw155-STp21	Miscellaneous	2
W2_37	3-STw155-STp21	Miscellaneous	1
C1_84	3-STw155-STp21	Miscellaneous	3
GUYA-H70	3-STw155-STp21	Miscellaneous	3
GUYA-H76	3-STw155-STp21	Miscellaneous	2
GUYA-H104	3-STw155-STp21	Miscellaneous	4
GUYA-H103	3-STw155-STp21	Miscellaneous	2
AD14	3-STw155-STp21	Miscellaneous	1
AD18	3-STw155-STp21	Miscellaneous	2
1263A	3-STw155-STp21	Miscellaneous	1
GUYA-H47	3-STw155-STp21	Miscellaneous	3
C1_51	3-STw155-STp21	Miscellaneous	3
41048	3-STw155-STp21	Miscellaneous	2
GUYA-H114	3-STw155-STp21	Miscellaneous	3
B1811	3-STw155-STp21	Miscellaneous	2
AD8	3-STw155-STp21	Miscellaneous	2
GUYA-H54	3-STw155-STp21	Miscellaneous	3
AD6	3-STw155-STp21	Miscellaneous	3
AD17	3-STw155-STp21	Miscellaneous	1
S1-113	3-STw155-STp21	Miscellaneous	3
EFTR_6_6	3-STw155-STp21	Miscellaneous	3
028-KMXE_DOM	3-STw155-STp21	Miscellaneous	1
GUYA-H48	3-STw155-STp21	Miscellaneous	2
GUYA-H134	3-STw155-STp21	Miscellaneous	1
E5150	3-STw155-STp21	Miscellaneous	3
H591	3-STw155-STp21	Miscellaneous	1
B574	3-STw155-STp21	Miscellaneous	1
GUYA-H117	3-STw155-STp21	Miscellaneous	3
GUYA-H107	3-STw155-STp21	Miscellaneous	2
ANTa32c	3-STw155-STp21	Miscellaneous	1
ANTa32b	3-STw155-STp21	Miscellaneous	2
C41b239a	3-STw155-STp21	Miscellaneous	3
Sa03	3-STw155-STp21	Miscellaneous	3
ANDR71	3-STw155-STp21	Miscellaneous	1
TA135	3-STw155-STp21	Miscellaneous	3
H1-001-0093-R-A	3-STw155-STp21	Miscellaneous	1
S2-11	3-STw155-STp21	Miscellaneous	2
R1B2C5	3-STw155-STp21	Miscellaneous	1
MAH55a	3-STw155-STp21	Miscellaneous	1
ROAR082	3-STw155-STp21	Miscellaneous	2
ROAR072	3-STw155-STp21	Miscellaneous	3
ROAR061	3-STw155-STp21	Miscellaneous	1
ROAR047	3-STw155-STp21	Miscellaneous	3
ROAR206	3-STw155-STp21	Miscellaneous	1
AMB35a	3-STw155-STp21	Miscellaneous	3
ANTc20a	3-STw155-STp21	Miscellaneous	1
ANDR79	3-STw155-STp21	Miscellaneous	1
GUYA-H40	3-STw155-STp21	Miscellaneous	2
GUYA-H78	3-STw155-STp21	Miscellaneous	2
W3_32	3-STw155-STp21	Miscellaneous	3
GUYA-H26	3-STw155-STp21	Miscellaneous	2
GUYA-H68	3-STw155-STp21	Miscellaneous	3
AD9	3-STw155-STp21	Miscellaneous	1
S2-66	3-STw155-STp21	Miscellaneous	3
GUYA-H4	3-STw155-STp21	Miscellaneous	2
AD13	3-STw155-STp21	Miscellaneous	1
GUYA-H31	3-STw155-STp21	Miscellaneous	3
GUYA-H111	3-STw155-STp21	Miscellaneous	3
AZ-TG-WCHI-4-2	2-STw58-STp87-A	Miscellaneous	1
R1B1B9	2-STw58-STp87-A	Miscellaneous	1
E2938	2-STw58-STp87-A	Miscellaneous	2
2051-02-01	2-STw58-STp87-A	Miscellaneous	2
ROAR334	2-STw58-STp87-A	Miscellaneous	1
ROAR322	2-STw58-STp87-A	Miscellaneous	1
ROAR316	2-STw58-STp87-A	Miscellaneous	1
H14	2-STw58-STp87-A	Miscellaneous	1
ROAR421	2-STw58-STp87-A	Miscellaneous	2
NILS24	2-STw58-STp87-A	Miscellaneous	3
MOD1-EC5546	2-STw58-STp87-A	Miscellaneous	2
001-032	2-STw58-STp87-A	Miscellaneous	1
62_4_Si7	1-STw58-STp186	Miscellaneous	2
B799	1-STw58-STp186	Miscellaneous	3
E4766	1-STw58-STp186	Miscellaneous	1
E7355	1-STw58-STp186	Miscellaneous	1
ECOR-34	1-STw58-STp186	Miscellaneous	2
H1-001-0125-B-M	1-STw58-STp186	Miscellaneous	1
KS65_1E	1-STw58-STp186	Miscellaneous	1
HICF166	5-STw58-STp24	Protectin	4
R1B6G16	5-STw58-STp24	Protectin	4
477A	5-STw58-STp24	Protectin	4
F14W098435	5-STw58-STp24	Protectin	3
LM39	5-STw58-STp24	Protectin	4
GUYA-H14	5-STw58-STp24	Protectin	4
GUYA-H126	5-STw58-STp24	Protectin	4
ROAR400	5-STw58-STp24	Protectin	4
LM31	5-STw58-STp24	Protectin	4
R1B2A9	5-STw58-STp24	Protectin	4
UPEC-203	5-STw58-STp24	Protectin	4
034-019-c1	5-STw58-STp24	Protectin	4
003-010	5-STw58-STp24	Protectin	4
H1-001-0153-G-B	5-STw58-STp24	Protectin	4
H1-001-0061-H-J	5-STw58-STp24	Protectin	4
LM19	5-STw58-STp24	Protectin	4
BI09	5-STw58-STp24	Protectin	2
H1-003-0010-G-J	5-STw58-STp24	Protectin	4
F10B	5-STw58-STp24	Protectin	4
FSIS11917144	5-STw58-STp24	Protectin	4
H1-001-0015-A-R	5-STw58-STp24	Protectin	4
H1-001-0023-M-D	5-STw58-STp24	Protectin	4
DIJ18	5-STw58-STp24	Protectin	4
H1-002-0064-E-M	5-STw58-STp24	Protectin	3
BCH953	5-STw58-STp24	Protectin	4
1043A	5-STw58-STp24	Protectin	4
NILS49	5-STw58-STp24	Protectin	4
AN02	5-STw58-STp24	Protectin	4
R1B6I11	5-STw58-STp24	Protectin	4
H1-005-0058-M-A	5-STw58-STp24	Protectin	4
41092	5-STw58-STp24	Protectin	2
H1-001-0027-S-G	5-STw58-STp24	Protectin	4
H1-001-0010-R-N	5-STw58-STp24	Protectin	4
41046	5-STw58-STp24	Protectin	2
LM07	5-STw58-STp24	Protectin	2
H1-003-0121-E-F	5-STw58-STp24	Protectin	4
H1-003-0057-E-J	5-STw58-STp24	Protectin	4
B1688	5-STw58-STp24	Protectin	4
CVMN17EC1020	5-STw58-STp24	Protectin	4
H1-003-0092-M-M	5-STw58-STp24	Protectin	4
40892	5-STw58-STp24	Protectin	2
929B	5-STw58-STp24	Protectin	4
1863_3_1_WA_Bloom	5-STw58-STp24	Protectin	4
H1-003-0053-M-P	5-STw58-STp24	Protectin	4
ROAR419	5-STw58-STp24	Protectin	4
NAN46	5-STw58-STp24	Protectin	4
H1-003-0015-M-G	5-STw58-STp24	Protectin	4
ROAR178	5-STw58-STp24	Protectin	4
H1-003-0112-M-M	5-STw58-STp24	Protectin	4
R1B2B6	5-STw58-STp24	Protectin	4
24_1_Si1	5-STw58-STp24	Protectin	4
53_1_AUC1	5-STw58-STp24	Protectin	4
53_1_AC6	5-STw58-STp24	Protectin	4
H1-004-0017-B-M	5-STw58-STp24	Protectin	4
ExPEC250	5-STw58-STp24	Protectin	4
CVMN17EC1030	5-STw58-STp24	Protectin	4
R1B6I15	5-STw58-STp24	Protectin	4
AN15	5-STw58-STp24	Protectin	4
H1-007-0014-D-E	5-STw58-STp24	Protectin	4
H1-003-0062-S-A	5-STw58-STp24	Protectin	4
H1-003-0100-P-J	5-STw58-STp24	Protectin	4
H1-006-0035-L-J	5-STw58-STp24	Protectin	4
H1-006-0034-T-Z	5-STw58-STp24	Protectin	4
KCJK115	4-STw58-STp87-B	Protectin	2
11074	4-STw58-STp87-B	Protectin	4
GUYA-H105	4-STw58-STp87-B	Protectin	1
ECOLI_MEC_006	4-STw58-STp87-B	Protectin	1
B1504	4-STw58-STp87-B	Protectin	2
C39b229a	4-STw58-STp87-B	Protectin	2
C26b151a	4-STw58-STp87-B	Protectin	2
C06b023a	4-STw58-STp87-B	Protectin	2
AMB09a	4-STw58-STp87-B	Protectin	2
C38b224a	4-STw58-STp87-B	Protectin	2
ANTa39b	4-STw58-STp87-B	Protectin	2
De04	4-STw58-STp87-B	Protectin	2
Wc05	4-STw58-STp87-B	Protectin	2
MOD1-EC6985	4-STw58-STp87-B	Protectin	3
TA271	4-STw58-STp87-B	Protectin	2
MOD1-EC6698	4-STw58-STp87-B	Protectin	3
CFSAN066340	4-STw58-STp87-B	Protectin	2
IA-2014078789	4-STw58-STp87-B	Protectin	3
ROAR104	4-STw58-STp87-B	Protectin	4
LM51	4-STw58-STp87-B	Protectin	2
ED11-20a	4-STw58-STp87-B	Protectin	2
ESBL-15-0038	4-STw58-STp87-B	Protectin	4
FSIS11921022	4-STw58-STp87-B	Protectin	2
E2506	4-STw58-STp87-B	Protectin	1
GUYA-H32	4-STw58-STp87-B	Protectin	1
GUYA-H129	4-STw58-STp87-B	Protectin	1
H1-002-0051-D-S	4-STw58-STp87-B	Protectin	3
M1375	4-STw58-STp87-B	Protectin	1
M1368	4-STw58-STp87-B	Protectin	1
CVM-N17EC0458	4-STw58-STp87-B	Protectin	1
ROAR196	4-STw58-STp87-B	Protectin	2
ROAR068	4-STw58-STp87-B	Protectin	2
E5415	4-STw58-STp87-B	Protectin	2
E4921	4-STw58-STp87-B	Protectin	2
PSU-1239	4-STw58-STp87-B	Protectin	3
RL226	4-STw58-STp87-B	Protectin	4
ROAR205	4-STw58-STp87-B	Protectin	3
NAN50	4-STw58-STp87-B	Protectin	3
W3_17	4-STw58-STp87-B	Protectin	7
ROAR410	4-STw58-STp87-B	Protectin	7
H1-001-0156-V-R	4-STw58-STp87-B	Protectin	4
IBIS_25	4-STw58-STp87-B	Protectin	2
FSIS11921889	4-STw58-STp87-B	Protectin	2
44_1_Ti4	4-STw58-STp87-B	Protectin	2
44_4_Ti15	4-STw58-STp87-B	Protectin	2
44_2_Ti11	4-STw58-STp87-B	Protectin	2
GUYA-H44	4-STw58-STp87-B	Protectin	1
CE1568	4-STw58-STp87-B	Protectin	2
E5060	4-STw58-STp87-B	Protectin	1
C1_66	4-STw58-STp87-B	Protectin	2
A3_41	4-STw58-STp87-B	Protectin	2
FSIS11814339	4-STw58-STp87-B	Protectin	3
A1_38	4-STw58-STp87-B	Protectin	2
W4_22	4-STw58-STp87-B	Protectin	3
W3_24	4-STw58-STp87-B	Protectin	3
A2_36	4-STw58-STp87-B	Protectin	3
E9208	4-STw58-STp87-B	Protectin	3
W4_17	3-STw155-STp21	Protectin	1
H1-007-0034-F-P	3-STw155-STp21	Protectin	3
AMB34a	3-STw155-STp21	Protectin	1
29_3_DC10	3-STw155-STp21	Protectin	2
E2482	3-STw155-STp21	Protectin	2
004-020	3-STw155-STp21	Protectin	1
S1-26	3-STw155-STp21	Protectin	4
S1-24	3-STw155-STp21	Protectin	4
R1B1D14	3-STw155-STp21	Protectin	2
C30b175a	3-STw155-STp21	Protectin	4
R1B5J2	3-STw155-STp21	Protectin	3
H1-001-0043-L-G	3-STw155-STp21	Protectin	2
H1-003-0034-G-T	3-STw155-STp21	Protectin	1
E5555	3-STw155-STp21	Protectin	1
GUYA-H116	3-STw155-STp21	Protectin	1
S1-4	3-STw155-STp21	Protectin	1
S1-3	3-STw155-STp21	Protectin	1
GUYA-H2	3-STw155-STp21	Protectin	1
C18b101a	3-STw155-STp21	Protectin	1
Ua06	3-STw155-STp21	Protectin	1
C22b130a	3-STw155-STp21	Protectin	1
ANTa47b	3-STw155-STp21	Protectin	1
C24b139a	3-STw155-STp21	Protectin	1
C20b116a	3-STw155-STp21	Protectin	1
W1_33	3-STw155-STp21	Protectin	3
H1-001-0037-D-J	3-STw155-STp21	Protectin	2
EC4723	3-STw155-STp21	Protectin	1
C19b108a	3-STw155-STp21	Protectin	2
AMB21a	3-STw155-STp21	Protectin	2
E3466	3-STw155-STp21	Protectin	2
E9781	3-STw155-STp21	Protectin	1
W2_41	3-STw155-STp21	Protectin	4
C1_72	3-STw155-STp21	Protectin	4
A1_44	3-STw155-STp21	Protectin	2
BCH861	3-STw155-STp21	Protectin	3
C4255-S2-EC3	3-STw155-STp21	Protectin	3
W2_37	3-STw155-STp21	Protectin	2
C1_84	3-STw155-STp21	Protectin	2
GUYA-H70	3-STw155-STp21	Protectin	2
GUYA-H76	3-STw155-STp21	Protectin	2
GUYA-H104	3-STw155-STp21	Protectin	2
GUYA-H103	3-STw155-STp21	Protectin	2
AD14	3-STw155-STp21	Protectin	2
AD18	3-STw155-STp21	Protectin	2
1263A	3-STw155-STp21	Protectin	4
GUYA-H47	3-STw155-STp21	Protectin	1
C1_51	3-STw155-STp21	Protectin	3
41048	3-STw155-STp21	Protectin	1
GUYA-H114	3-STw155-STp21	Protectin	2
B1811	3-STw155-STp21	Protectin	2
AD8	3-STw155-STp21	Protectin	2
GUYA-H54	3-STw155-STp21	Protectin	2
AD6	3-STw155-STp21	Protectin	2
AD17	3-STw155-STp21	Protectin	2
S1-113	3-STw155-STp21	Protectin	1
EFTR_6_6	3-STw155-STp21	Protectin	2
028-KMXE_DOM	3-STw155-STp21	Protectin	3
GUYA-H48	3-STw155-STp21	Protectin	1
GUYA-H134	3-STw155-STp21	Protectin	2
E5150	3-STw155-STp21	Protectin	2
H591	3-STw155-STp21	Protectin	2
B574	3-STw155-STp21	Protectin	2
GUYA-H117	3-STw155-STp21	Protectin	1
GUYA-H107	3-STw155-STp21	Protectin	1
ANTa32c	3-STw155-STp21	Protectin	1
ANTa32b	3-STw155-STp21	Protectin	1
C41b239a	3-STw155-STp21	Protectin	2
Sa03	3-STw155-STp21	Protectin	2
ANDR71	3-STw155-STp21	Protectin	2
TA135	3-STw155-STp21	Protectin	3
H1-001-0093-R-A	3-STw155-STp21	Protectin	2
S2-11	3-STw155-STp21	Protectin	1
R1B2C5	3-STw155-STp21	Protectin	1
MAH55a	3-STw155-STp21	Protectin	1
ROAR082	3-STw155-STp21	Protectin	2
ROAR072	3-STw155-STp21	Protectin	1
ROAR061	3-STw155-STp21	Protectin	2
ROAR047	3-STw155-STp21	Protectin	2
ROAR206	3-STw155-STp21	Protectin	3
AMB35a	3-STw155-STp21	Protectin	1
ANTc20a	3-STw155-STp21	Protectin	1
ANDR79	3-STw155-STp21	Protectin	1
GUYA-H40	3-STw155-STp21	Protectin	1
GUYA-H78	3-STw155-STp21	Protectin	2
W3_32	3-STw155-STp21	Protectin	2
GUYA-H26	3-STw155-STp21	Protectin	2
GUYA-H68	3-STw155-STp21	Protectin	2
AD9	3-STw155-STp21	Protectin	2
S2-66	3-STw155-STp21	Protectin	2
GUYA-H4	3-STw155-STp21	Protectin	2
AD13	3-STw155-STp21	Protectin	2
GUYA-H31	3-STw155-STp21	Protectin	2
GUYA-H111	3-STw155-STp21	Protectin	2
AZ-TG-WCHI-4-2	2-STw58-STp87-A	Protectin	1
R1B1B9	2-STw58-STp87-A	Protectin	1
E2938	2-STw58-STp87-A	Protectin	2
2051-02-01	2-STw58-STp87-A	Protectin	3
ROAR334	2-STw58-STp87-A	Protectin	1
ROAR322	2-STw58-STp87-A	Protectin	1
ROAR316	2-STw58-STp87-A	Protectin	1
H14	2-STw58-STp87-A	Protectin	2
ROAR421	2-STw58-STp87-A	Protectin	3
NILS24	2-STw58-STp87-A	Protectin	2
MOD1-EC5546	2-STw58-STp87-A	Protectin	3
001-032	2-STw58-STp87-A	Protectin	2
62_4_Si7	1-STw58-STp186	Protectin	1
B799	1-STw58-STp186	Protectin	2
E4766	1-STw58-STp186	Protectin	1
E7355	1-STw58-STp186	Protectin	1
ECOR-34	1-STw58-STp186	Protectin	2
H1-001-0125-B-M	1-STw58-STp186	Protectin	1
KS65_1E	1-STw58-STp186	Protectin	3
HICF166	5-STw58-STp24	Toxin	7
R1B6G16	5-STw58-STp24	Toxin	8
477A	5-STw58-STp24	Toxin	8
F14W098435	5-STw58-STp24	Toxin	4
LM39	5-STw58-STp24	Toxin	8
GUYA-H14	5-STw58-STp24	Toxin	4
GUYA-H126	5-STw58-STp24	Toxin	4
ROAR400	5-STw58-STp24	Toxin	8
LM31	5-STw58-STp24	Toxin	7
R1B2A9	5-STw58-STp24	Toxin	8
UPEC-203	5-STw58-STp24	Toxin	8
034-019-c1	5-STw58-STp24	Toxin	11
003-010	5-STw58-STp24	Toxin	8
H1-001-0153-G-B	5-STw58-STp24	Toxin	8
H1-001-0061-H-J	5-STw58-STp24	Toxin	10
LM19	5-STw58-STp24	Toxin	8
BI09	5-STw58-STp24	Toxin	5
H1-003-0010-G-J	5-STw58-STp24	Toxin	7
F10B	5-STw58-STp24	Toxin	8
FSIS11917144	5-STw58-STp24	Toxin	5
H1-001-0015-A-R	5-STw58-STp24	Toxin	7
H1-001-0023-M-D	5-STw58-STp24	Toxin	8
DIJ18	5-STw58-STp24	Toxin	7
H1-002-0064-E-M	5-STw58-STp24	Toxin	5
BCH953	5-STw58-STp24	Toxin	8
1043A	5-STw58-STp24	Toxin	8
NILS49	5-STw58-STp24	Toxin	11
AN02	5-STw58-STp24	Toxin	8
R1B6I11	5-STw58-STp24	Toxin	8
H1-005-0058-M-A	5-STw58-STp24	Toxin	8
41092	5-STw58-STp24	Toxin	5
H1-001-0027-S-G	5-STw58-STp24	Toxin	8
H1-001-0010-R-N	5-STw58-STp24	Toxin	8
41046	5-STw58-STp24	Toxin	5
LM07	5-STw58-STp24	Toxin	5
H1-003-0121-E-F	5-STw58-STp24	Toxin	7
H1-003-0057-E-J	5-STw58-STp24	Toxin	7
B1688	5-STw58-STp24	Toxin	4
CVMN17EC1020	5-STw58-STp24	Toxin	10
H1-003-0092-M-M	5-STw58-STp24	Toxin	7
40892	5-STw58-STp24	Toxin	5
929B	5-STw58-STp24	Toxin	7
1863_3_1_WA_Bloom	5-STw58-STp24	Toxin	6
H1-003-0053-M-P	5-STw58-STp24	Toxin	9
ROAR419	5-STw58-STp24	Toxin	7
NAN46	5-STw58-STp24	Toxin	7
H1-003-0015-M-G	5-STw58-STp24	Toxin	7
ROAR178	5-STw58-STp24	Toxin	7
H1-003-0112-M-M	5-STw58-STp24	Toxin	7
R1B2B6	5-STw58-STp24	Toxin	8
24_1_Si1	5-STw58-STp24	Toxin	4
53_1_AUC1	5-STw58-STp24	Toxin	7
53_1_AC6	5-STw58-STp24	Toxin	6
H1-004-0017-B-M	5-STw58-STp24	Toxin	7
ExPEC250	5-STw58-STp24	Toxin	7
CVMN17EC1030	5-STw58-STp24	Toxin	10
R1B6I15	5-STw58-STp24	Toxin	7
AN15	5-STw58-STp24	Toxin	7
H1-007-0014-D-E	5-STw58-STp24	Toxin	6
H1-003-0062-S-A	5-STw58-STp24	Toxin	7
H1-003-0100-P-J	5-STw58-STp24	Toxin	8
H1-006-0035-L-J	5-STw58-STp24	Toxin	14
H1-006-0034-T-Z	5-STw58-STp24	Toxin	13
KCJK115	4-STw58-STp87-B	Toxin	9
11074	4-STw58-STp87-B	Toxin	4
GUYA-H105	4-STw58-STp87-B	Toxin	4
ECOLI_MEC_006	4-STw58-STp87-B	Toxin	4
B1504	4-STw58-STp87-B	Toxin	7
C39b229a	4-STw58-STp87-B	Toxin	4
C26b151a	4-STw58-STp87-B	Toxin	4
C06b023a	4-STw58-STp87-B	Toxin	4
AMB09a	4-STw58-STp87-B	Toxin	4
C38b224a	4-STw58-STp87-B	Toxin	4
ANTa39b	4-STw58-STp87-B	Toxin	4
De04	4-STw58-STp87-B	Toxin	4
Wc05	4-STw58-STp87-B	Toxin	4
MOD1-EC6985	4-STw58-STp87-B	Toxin	9
TA271	4-STw58-STp87-B	Toxin	8
MOD1-EC6698	4-STw58-STp87-B	Toxin	4
CFSAN066340	4-STw58-STp87-B	Toxin	15
IA-2014078789	4-STw58-STp87-B	Toxin	9
ROAR104	4-STw58-STp87-B	Toxin	5
LM51	4-STw58-STp87-B	Toxin	5
ED11-20a	4-STw58-STp87-B	Toxin	5
ESBL-15-0038	4-STw58-STp87-B	Toxin	8
FSIS11921022	4-STw58-STp87-B	Toxin	6
E2506	4-STw58-STp87-B	Toxin	1
GUYA-H32	4-STw58-STp87-B	Toxin	4
GUYA-H129	4-STw58-STp87-B	Toxin	4
H1-002-0051-D-S	4-STw58-STp87-B	Toxin	8
M1375	4-STw58-STp87-B	Toxin	4
M1368	4-STw58-STp87-B	Toxin	4
CVM-N17EC0458	4-STw58-STp87-B	Toxin	5
ROAR196	4-STw58-STp87-B	Toxin	7
ROAR068	4-STw58-STp87-B	Toxin	7
E5415	4-STw58-STp87-B	Toxin	4
E4921	4-STw58-STp87-B	Toxin	4
PSU-1239	4-STw58-STp87-B	Toxin	4
RL226	4-STw58-STp87-B	Toxin	7
ROAR205	4-STw58-STp87-B	Toxin	8
NAN50	4-STw58-STp87-B	Toxin	9
W3_17	4-STw58-STp87-B	Toxin	4
ROAR410	4-STw58-STp87-B	Toxin	7
H1-001-0156-V-R	4-STw58-STp87-B	Toxin	8
IBIS_25	4-STw58-STp87-B	Toxin	10
FSIS11921889	4-STw58-STp87-B	Toxin	4
44_1_Ti4	4-STw58-STp87-B	Toxin	8
44_4_Ti15	4-STw58-STp87-B	Toxin	9
44_2_Ti11	4-STw58-STp87-B	Toxin	6
GUYA-H44	4-STw58-STp87-B	Toxin	4
CE1568	4-STw58-STp87-B	Toxin	3
E5060	4-STw58-STp87-B	Toxin	1
C1_66	4-STw58-STp87-B	Toxin	3
A3_41	4-STw58-STp87-B	Toxin	4
FSIS11814339	4-STw58-STp87-B	Toxin	8
A1_38	4-STw58-STp87-B	Toxin	3
W4_22	4-STw58-STp87-B	Toxin	4
W3_24	4-STw58-STp87-B	Toxin	4
A2_36	4-STw58-STp87-B	Toxin	5
E9208	4-STw58-STp87-B	Toxin	3
W4_17	3-STw155-STp21	Toxin	4
H1-007-0034-F-P	3-STw155-STp21	Toxin	8
AMB34a	3-STw155-STp21	Toxin	4
29_3_DC10	3-STw155-STp21	Toxin	4
E2482	3-STw155-STp21	Toxin	2
004-020	3-STw155-STp21	Toxin	4
S1-26	3-STw155-STp21	Toxin	8
S1-24	3-STw155-STp21	Toxin	8
R1B1D14	3-STw155-STp21	Toxin	6
C30b175a	3-STw155-STp21	Toxin	5
R1B5J2	3-STw155-STp21	Toxin	4
H1-001-0043-L-G	3-STw155-STp21	Toxin	6
H1-003-0034-G-T	3-STw155-STp21	Toxin	4
E5555	3-STw155-STp21	Toxin	2
GUYA-H116	3-STw155-STp21	Toxin	4
S1-4	3-STw155-STp21	Toxin	4
S1-3	3-STw155-STp21	Toxin	4
GUYA-H2	3-STw155-STp21	Toxin	4
C18b101a	3-STw155-STp21	Toxin	4
Ua06	3-STw155-STp21	Toxin	4
C22b130a	3-STw155-STp21	Toxin	4
ANTa47b	3-STw155-STp21	Toxin	4
C24b139a	3-STw155-STp21	Toxin	4
C20b116a	3-STw155-STp21	Toxin	4
W1_33	3-STw155-STp21	Toxin	7
H1-001-0037-D-J	3-STw155-STp21	Toxin	4
EC4723	3-STw155-STp21	Toxin	4
C19b108a	3-STw155-STp21	Toxin	6
AMB21a	3-STw155-STp21	Toxin	5
E3466	3-STw155-STp21	Toxin	6
E9781	3-STw155-STp21	Toxin	3
W2_41	3-STw155-STp21	Toxin	8
C1_72	3-STw155-STp21	Toxin	6
A1_44	3-STw155-STp21	Toxin	2
BCH861	3-STw155-STp21	Toxin	4
C4255-S2-EC3	3-STw155-STp21	Toxin	7
W2_37	3-STw155-STp21	Toxin	4
C1_84	3-STw155-STp21	Toxin	4
GUYA-H70	3-STw155-STp21	Toxin	4
GUYA-H76	3-STw155-STp21	Toxin	2
GUYA-H104	3-STw155-STp21	Toxin	4
GUYA-H103	3-STw155-STp21	Toxin	4
AD14	3-STw155-STp21	Toxin	4
AD18	3-STw155-STp21	Toxin	4
1263A	3-STw155-STp21	Toxin	8
GUYA-H47	3-STw155-STp21	Toxin	4
C1_51	3-STw155-STp21	Toxin	7
41048	3-STw155-STp21	Toxin	8
GUYA-H114	3-STw155-STp21	Toxin	3
B1811	3-STw155-STp21	Toxin	4
AD8	3-STw155-STp21	Toxin	4
GUYA-H54	3-STw155-STp21	Toxin	4
AD6	3-STw155-STp21	Toxin	4
AD17	3-STw155-STp21	Toxin	4
S1-113	3-STw155-STp21	Toxin	4
EFTR_6_6	3-STw155-STp21	Toxin	4
028-KMXE_DOM	3-STw155-STp21	Toxin	5
GUYA-H48	3-STw155-STp21	Toxin	4
GUYA-H134	3-STw155-STp21	Toxin	4
E5150	3-STw155-STp21	Toxin	2
H591	3-STw155-STp21	Toxin	4
B574	3-STw155-STp21	Toxin	7
GUYA-H117	3-STw155-STp21	Toxin	4
GUYA-H107	3-STw155-STp21	Toxin	4
ANTa32c	3-STw155-STp21	Toxin	4
ANTa32b	3-STw155-STp21	Toxin	1
C41b239a	3-STw155-STp21	Toxin	4
Sa03	3-STw155-STp21	Toxin	4
ANDR71	3-STw155-STp21	Toxin	4
TA135	3-STw155-STp21	Toxin	2
H1-001-0093-R-A	3-STw155-STp21	Toxin	4
S2-11	3-STw155-STp21	Toxin	4
R1B2C5	3-STw155-STp21	Toxin	4
MAH55a	3-STw155-STp21	Toxin	4
ROAR082	3-STw155-STp21	Toxin	4
ROAR072	3-STw155-STp21	Toxin	5
ROAR061	3-STw155-STp21	Toxin	4
ROAR047	3-STw155-STp21	Toxin	4
ROAR206	3-STw155-STp21	Toxin	4
AMB35a	3-STw155-STp21	Toxin	3
ANTc20a	3-STw155-STp21	Toxin	4
ANDR79	3-STw155-STp21	Toxin	4
GUYA-H40	3-STw155-STp21	Toxin	4
GUYA-H78	3-STw155-STp21	Toxin	4
W3_32	3-STw155-STp21	Toxin	4
GUYA-H26	3-STw155-STp21	Toxin	4
GUYA-H68	3-STw155-STp21	Toxin	4
AD9	3-STw155-STp21	Toxin	4
S2-66	3-STw155-STp21	Toxin	4
GUYA-H4	3-STw155-STp21	Toxin	4
AD13	3-STw155-STp21	Toxin	4
GUYA-H31	3-STw155-STp21	Toxin	4
GUYA-H111	3-STw155-STp21	Toxin	4
AZ-TG-WCHI-4-2	2-STw58-STp87-A	Toxin	4
R1B1B9	2-STw58-STp87-A	Toxin	4
E2938	2-STw58-STp87-A	Toxin	2
2051-02-01	2-STw58-STp87-A	Toxin	10
ROAR334	2-STw58-STp87-A	Toxin	4
ROAR322	2-STw58-STp87-A	Toxin	4
ROAR316	2-STw58-STp87-A	Toxin	4
H14	2-STw58-STp87-A	Toxin	8
ROAR421	2-STw58-STp87-A	Toxin	4
NILS24	2-STw58-STp87-A	Toxin	4
MOD1-EC5546	2-STw58-STp87-A	Toxin	8
001-032	2-STw58-STp87-A	Toxin	4
62_4_Si7	1-STw58-STp186	Toxin	4
B799	1-STw58-STp186	Toxin	5
E4766	1-STw58-STp186	Toxin	2
E7355	1-STw58-STp186	Toxin	1
ECOR-34	1-STw58-STp186	Toxin	5
H1-001-0125-B-M	1-STw58-STp186	Toxin	4
KS65_1E	1-STw58-STp186	Toxin	9

## Sheet: Figure 2b
Figure 2b
Strain	CC87_subgroup	Death	Time
H1-001-0093	STw155-STp21	0	144
H1-001-0093	STw155-STp21	0	144
H1-001-0093	STw155-STp21	0	144
H1-001-0093	STw155-STp21	0	144
H1-001-0093	STw155-STp21	0	144
H1-001-0093	STw155-STp21	0	144
H1-001-0093	STw155-STp21	0	144
H1-001-0093	STw155-STp21	0	144
H1-001-0093	STw155-STp21	0	144
H1-001-0093	STw155-STp21	0	144
H1-002-0064	STw58-STp24	1	43
H1-002-0064	STw58-STp24	1	115
H1-002-0064	STw58-STp24	0	144
H1-002-0064	STw58-STp24	0	144
H1-002-0064	STw58-STp24	0	144
H1-002-0064	STw58-STp24	1	43
H1-002-0064	STw58-STp24	1	43
H1-002-0064	STw58-STp24	1	115
H1-002-0064	STw58-STp24	0	144
H1-002-0064	STw58-STp24	0	144
H1-005-0058	STw58-STp24	1	24
H1-005-0058	STw58-STp24	1	43
H1-005-0058	STw58-STp24	1	43
H1-005-0058	STw58-STp24	1	46
H1-005-0058	STw58-STp24	1	115
H1-005-0058	STw58-STp24	1	43
H1-005-0058	STw58-STp24	0	144
H1-005-0058	STw58-STp24	0	144
H1-005-0058	STw58-STp24	0	144
H1-005-0058	STw58-STp24	0	144
H1-004-0017	STw58-STp24	1	43
H1-004-0017	STw58-STp24	0	144
H1-004-0017	STw58-STp24	0	144
H1-004-0017	STw58-STp24	0	144
H1-004-0017	STw58-STp24	0	144
H1-004-0017	STw58-STp24	1	43
H1-004-0017	STw58-STp24	1	115
H1-004-0017	STw58-STp24	0	144
H1-004-0017	STw58-STp24	0	144
H1-004-0017	STw58-STp24	0	144
H1-003-0010	STw58-STp24	1	43
H1-003-0010	STw58-STp24	0	144
H1-003-0010	STw58-STp24	0	144
H1-003-0010	STw58-STp24	0	144
H1-003-0010	STw58-STp24	0	144
H1-003-0010	STw58-STp24	1	24
H1-003-0010	STw58-STp24	1	43
H1-003-0010	STw58-STp24	1	43
H1-003-0010	STw58-STp24	1	47
H1-003-0010	STw58-STp24	1	115
H1-001-0125	STw58-STp186	0	144
H1-001-0125	STw58-STp186	0	144
H1-001-0125	STw58-STp186	0	144
H1-001-0125	STw58-STp186	0	144
H1-001-0125	STw58-STp186	0	144
H1-001-0125	STw58-STp186	0	144
H1-001-0125	STw58-STp186	0	144
H1-001-0125	STw58-STp186	0	144
H1-001-0125	STw58-STp186	0	144
H1-001-0125	STw58-STp186	0	144
H1-001-0027	STw58-STp24	1	24
H1-001-0027	STw58-STp24	1	43
H1-001-0027	STw58-STp24	1	45
H1-001-0027	STw58-STp24	1	115
H1-001-0027	STw58-STp24	1	115
H1-001-0027	STw58-STp24	1	43
H1-001-0027	STw58-STp24	1	43
H1-001-0027	STw58-STp24	1	43
H1-001-0027	STw58-STp24	1	43
H1-001-0027	STw58-STp24	1	115
CFT073	CFT073	1	19
CFT073	CFT073	1	19
CFT073	CFT073	1	21
CFT073	CFT073	1	22
CFT073	CFT073	1	43
K-12	K-12	0	144
K-12	K-12	0	144
K-12	K-12	0	144
K-12	K-12	0	144
K-12	K-12	0	144
ROAR082	STw155-STp21	1	43
ROAR082	STw155-STp21	1	43
ROAR082	STw155-STp21	0	144
ROAR082	STw155-STp21	0	144
ROAR082	STw155-STp21	0	144
ROAR082	STw155-STp21	1	115
ROAR082	STw155-STp21	0	144
ROAR082	STw155-STp21	0	144
ROAR082	STw155-STp21	0	144
ROAR082	STw155-STp21	0	144
CFT073	CFT073	1	19
CFT073	CFT073	1	21
CFT073	CFT073	1	22
CFT073	CFT073	1	25
CFT073	CFT073	1	43
K-12	K-12	0	144
K-12	K-12	0	144
K-12	K-12	0	144
K-12	K-12	0	144
K-12	K-12	0	144
ROAR072	STw155-STp21	0	144
ROAR072	STw155-STp21	0	144
ROAR072	STw155-STp21	0	144
ROAR072	STw155-STp21	0	144
ROAR072	STw155-STp21	0	144
ROAR072	STw155-STp21	0	144
ROAR072	STw155-STp21	0	144
ROAR072	STw155-STp21	0	144
ROAR072	STw155-STp21	0	144
ROAR072	STw155-STp21	0	144
ROAR178	STw58-STp24	1	24
ROAR178	STw58-STp24	1	25
ROAR178	STw58-STp24	1	43
ROAR178	STw58-STp24	1	43
ROAR178	STw58-STp24	1	43
ROAR178	STw58-STp24	1	24
ROAR178	STw58-STp24	1	24
ROAR178	STw58-STp24	1	25
ROAR178	STw58-STp24	1	43
ROAR178	STw58-STp24	0	144
ROAR205	STw58-STp87B	1	24
ROAR205	STw58-STp87B	1	43
ROAR205	STw58-STp87B	1	43
ROAR205	STw58-STp87B	1	115
ROAR205	STw58-STp87B	1	115
ROAR205	STw58-STp87B	1	43
ROAR205	STw58-STp87B	1	43
ROAR205	STw58-STp87B	1	115
ROAR205	STw58-STp87B	1	115
ROAR205	STw58-STp87B	0	144
ROAR334	STw58-STp87A	1	43
ROAR334	STw58-STp87A	1	43
ROAR334	STw58-STp87A	1	43
ROAR334	STw58-STp87A	1	115
ROAR334	STw58-STp87A	1	115
ROAR334	STw58-STp87A	1	25
ROAR334	STw58-STp87A	1	43
ROAR334	STw58-STp87A	1	115
ROAR334	STw58-STp87A	1	115
ROAR334	STw58-STp87A	1	115
ROAR400	STw58-STp24	1	43
ROAR400	STw58-STp24	1	43
ROAR400	STw58-STp24	1	43
ROAR400	STw58-STp24	1	43
ROAR400	STw58-STp24	1	43
ROAR400	STw58-STp24	1	24
ROAR400	STw58-STp24	1	24
ROAR400	STw58-STp24	1	43
ROAR400	STw58-STp24	1	43
ROAR400	STw58-STp24	1	115
ROAR419	STw58-STp24	1	43
ROAR419	STw58-STp24	1	43
ROAR419	STw58-STp24	1	43
ROAR419	STw58-STp24	1	115
ROAR419	STw58-STp24	1	43
ROAR419	STw58-STp24	1	25
ROAR419	STw58-STp24	1	43
ROAR419	STw58-STp24	1	43
ROAR419	STw58-STp24	0	144
ROAR419	STw58-STp24	0	144
CFT073	CFT073	1	19
CFT073	CFT073	1	21
CFT073	CFT073	1	21
CFT073	CFT073	1	24
CFT073	CFT073	1	43
K-12	K-12	0	144
K-12	K-12	0	144
K-12	K-12	0	144
K-12	K-12	0	144
K-12	K-12	0	144
ROAR047	STw155-STp21	0	144
ROAR047	STw155-STp21	0	144
ROAR047	STw155-STp21	0	144
ROAR047	STw155-STp21	0	144
ROAR047	STw155-STp21	0	144
ROAR047	STw155-STp21	0	144
ROAR047	STw155-STp21	0	144
ROAR047	STw155-STp21	0	144
ROAR047	STw155-STp21	0	144
ROAR047	STw155-STp21	0	144
ROAR061	STw155-STp21	1	115
ROAR061	STw155-STp21	0	144
ROAR061	STw155-STp21	0	144
ROAR061	STw155-STp21	0	144
ROAR061	STw155-STp21	0	144
ROAR061	STw155-STp21	0	144
ROAR061	STw155-STp21	0	144
ROAR061	STw155-STp21	0	144
ROAR061	STw155-STp21	0	144
ROAR061	STw155-STp21	0	144
GUYA-H4	STw155-STp21	1	43
GUYA-H4	STw155-STp21	0	144
GUYA-H4	STw155-STp21	0	144
GUYA-H4	STw155-STp21	0	144
GUYA-H4	STw155-STp21	0	144
GUYA-H4	STw155-STp21	1	43
GUYA-H4	STw155-STp21	0	144
GUYA-H4	STw155-STp21	0	144
GUYA-H4	STw155-STp21	0	144
GUYA-H4	STw155-STp21	0	144
GUYA-H14	STw58-STp24	1	25
GUYA-H14	STw58-STp24	1	43
GUYA-H14	STw58-STp24	1	43
GUYA-H14	STw58-STp24	1	43
GUYA-H14	STw58-STp24	0	144
GUYA-H14	STw58-STp24	1	43
GUYA-H14	STw58-STp24	1	43
GUYA-H14	STw58-STp24	1	43
GUYA-H14	STw58-STp24	1	43
GUYA-H14	STw58-STp24	0	144
GUYA-H47	STw155-STp21	0	144
GUYA-H47	STw155-STp21	0	144
GUYA-H47	STw155-STp21	0	144
GUYA-H47	STw155-STp21	0	144
GUYA-H47	STw155-STp21	0	144
GUYA-H47	STw155-STp21	0	144
GUYA-H47	STw155-STp21	0	144
GUYA-H47	STw155-STp21	0	144
GUYA-H47	STw155-STp21	0	144
GUYA-H47	STw155-STp21	0	144
GUYA-H48	STw155-STp21	1	115
GUYA-H48	STw155-STp21	0	144
GUYA-H48	STw155-STp21	0	144
GUYA-H48	STw155-STp21	0	144
GUYA-H48	STw155-STp21	0	144
GUYA-H48	STw155-STp21	0	144
GUYA-H48	STw155-STp21	0	144
GUYA-H48	STw155-STp21	0	144
GUYA-H48	STw155-STp21	0	144
GUYA-H48	STw155-STp21	0	144
GUYA-H70	STw155-STp21	0	144
GUYA-H70	STw155-STp21	0	144
GUYA-H70	STw155-STp21	0	144
GUYA-H70	STw155-STp21	0	144
GUYA-H70	STw155-STp21	0	144
GUYA-H70	STw155-STp21	0	144
GUYA-H70	STw155-STp21	0	144
GUYA-H70	STw155-STp21	0	144
GUYA-H70	STw155-STp21	0	144
GUYA-H70	STw155-STp21	0	144
CFT073	CFT073	1	19
CFT073	CFT073	1	22
CFT073	CFT073	1	23
CFT073	CFT073	1	23
CFT073	CFT073	1	26
GUYA-H111	STw155-STp21	0	144
GUYA-H111	STw155-STp21	0	144
GUYA-H111	STw155-STp21	0	144
GUYA-H111	STw155-STp21	1	43
GUYA-H111	STw155-STp21	0	144
GUYA-H111	STw155-STp21	1	26
GUYA-H111	STw155-STp21	1	26
GUYA-H111	STw155-STp21	0	144
GUYA-H111	STw155-STp21	0	144
GUYA-H111	STw155-STp21	0	144
S1-3	STw155-STp21	0	144
S1-3	STw155-STp21	0	144
S1-3	STw155-STp21	0	144
S1-3	STw155-STp21	0	144
S1-3	STw155-STp21	0	144
S1-3	STw155-STp21	0	144
S1-3	STw155-STp21	0	144
S1-3	STw155-STp21	0	144
S1-3	STw155-STp21	0	144
S1-3	STw155-STp21	0	144
S2-11	STw155-STp21	0	144
S2-11	STw155-STp21	0	144
S2-11	STw155-STp21	0	144
S2-11	STw155-STp21	0	144
S2-11	STw155-STp21	0	144
S2-11	STw155-STp21	0	144
S2-11	STw155-STp21	0	144
S2-11	STw155-STp21	0	144
S2-11	STw155-STp21	0	144
S2-11	STw155-STp21	0	144
S1-113	STw155-STp21	0	144
S1-113	STw155-STp21	0	144
S1-113	STw155-STp21	0	144
S1-113	STw155-STp21	0	144
S1-113	STw155-STp21	0	144
S1-113	STw155-STp21	0	144
S1-113	STw155-STp21	0	144
S1-113	STw155-STp21	0	144
S1-113	STw155-STp21	0	144
S1-113	STw155-STp21	0	144
GUYA-H32	STw58-STp87B	0	144
GUYA-H32	STw58-STp87B	0	144
GUYA-H32	STw58-STp87B	0	144
GUYA-H32	STw58-STp87B	0	144
GUYA-H32	STw58-STp87B	0	144
GUYA-H32	STw58-STp87B	0	144
GUYA-H32	STw58-STp87B	0	144
GUYA-H32	STw58-STp87B	0	144
GUYA-H32	STw58-STp87B	0	144
GUYA-H32	STw58-STp87B	0	144
GUYA-H44	STw58-STp87B	0	144
GUYA-H44	STw58-STp87B	0	144
GUYA-H44	STw58-STp87B	0	144
GUYA-H44	STw58-STp87B	0	144
GUYA-H44	STw58-STp87B	0	144
GUYA-H44	STw58-STp87B	0	144
GUYA-H44	STw58-STp87B	0	144
GUYA-H44	STw58-STp87B	0	144
GUYA-H44	STw58-STp87B	0	144
GUYA-H44	STw58-STp87B	0	144
CFT073	CFT073	1	26
CFT073	CFT073	1	20
CFT073	CFT073	1	43
CFT073	CFT073	1	22
CFT073	CFT073	1	43
K-12	K-12	0	144
K-12	K-12	0	144
K-12	K-12	0	144
K-12	K-12	0	144
K-12	K-12	0	144
BCH861	STw155-STp21	0	144
BCH861	STw155-STp21	0	144
BCH861	STw155-STp21	0	144
BCH861	STw155-STp21	0	144
BCH861	STw155-STp21	0	144
BCH861	STw155-STp21	0	144
BCH861	STw155-STp21	0	144
BCH861	STw155-STp21	0	144
BCH861	STw155-STp21	0	144
BCH861	STw155-STp21	0	144
LM39	STw58-STp24	0	144
LM39	STw58-STp24	0	144
LM39	STw58-STp24	1	67
LM39	STw58-STp24	1	43
LM39	STw58-STp24	0	144
LM39	STw58-STp24	1	43
LM39	STw58-STp24	1	23
LM39	STw58-STp24	1	23
LM39	STw58-STp24	0	144
LM39	STw58-STp24	0	144
LM51	STw58-STp87B	0	144
LM51	STw58-STp87B	0	144
LM51	STw58-STp87B	0	144
LM51	STw58-STp87B	0	144
LM51	STw58-STp87B	0	144
LM51	STw58-STp87B	0	144
LM51	STw58-STp87B	0	144
LM51	STw58-STp87B	0	144
LM51	STw58-STp87B	0	144
LM51	STw58-STp87B	0	144
NAN46	STw58-STp24	0	144
NAN46	STw58-STp24	0	144
NAN46	STw58-STp24	0	144
NAN46	STw58-STp24	0	144
NAN46	STw58-STp24	0	144
NAN46	STw58-STp24	0	144
NAN46	STw58-STp24	0	144
NAN46	STw58-STp24	0	144
NAN46	STw58-STp24	0	144
NAN46	STw58-STp24	0	144
H1-001-0156	STw58-STp87B	1	67
H1-001-0156	STw58-STp87B	1	46
H1-001-0156	STw58-STp87B	0	144
H1-001-0156	STw58-STp87B	1	43
H1-001-0156	STw58-STp87B	0	144
H1-001-0156	STw58-STp87B	1	43
H1-001-0156	STw58-STp87B	1	43
H1-001-0156	STw58-STp87B	1	43
H1-001-0156	STw58-STp87B	0	144
H1-001-0156	STw58-STp87B	0	144
H1-007-0034	STw155-STp21	1	67
H1-007-0034	STw155-STp21	0	144
H1-007-0034	STw155-STp21	0	144
H1-007-0034	STw155-STp21	0	144
H1-007-0034	STw155-STp21	1	43
H1-007-0034	STw155-STp21	0	144
H1-007-0034	STw155-STp21	0	144
H1-007-0034	STw155-STp21	0	144
H1-007-0034	STw155-STp21	0	144
H1-007-0034	STw155-STp21	1	67
GUYA-H105	STw58-STp87B	1	43
GUYA-H105	STw58-STp87B	0	144
GUYA-H105	STw58-STp87B	0	144
GUYA-H105	STw58-STp87B	1	48
GUYA-H105	STw58-STp87B	0	144
GUYA-H105	STw58-STp87B	1	43
GUYA-H105	STw58-STp87B	1	67
GUYA-H105	STw58-STp87B	1	43
GUYA-H105	STw58-STp87B	1	26
GUYA-H105	STw58-STp87B	0	144
CFT073	CFT073	1	21
CFT073	CFT073	1	24
CFT073	CFT073	1	43
CFT073	CFT073	1	20
CFT073	CFT073	1	43
K-12	K-12	0	144
K-12	K-12	0	144
K-12	K-12	0	144
K-12	K-12	0	144
K-12	K-12	0	144
H1-001-0043	STw155-STp21	0	144
H1-001-0043	STw155-STp21	0	144
H1-001-0043	STw155-STp21	0	144
H1-001-0043	STw155-STp21	0	144
H1-001-0043	STw155-STp21	0	144
H1-001-0043	STw155-STp21	0	144
H1-001-0043	STw155-STp21	0	144
H1-001-0043	STw155-STp21	0	144
H1-001-0043	STw155-STp21	0	144
H1-001-0043	STw155-STp21	0	144
H1-002-0051	STw58-STp87B	0	144
H1-002-0051	STw58-STp87B	0	144
H1-002-0051	STw58-STp87B	0	144
H1-002-0051	STw58-STp87B	0	144
H1-002-0051	STw58-STp87B	0	144
H1-002-0051	STw58-STp87B	0	144
H1-002-0051	STw58-STp87B	0	144
H1-002-0051	STw58-STp87B	0	144
H1-002-0051	STw58-STp87B	0	144
H1-002-0051	STw58-STp87B	0	144
H1-001-0061	STw58-STp24	0	144
H1-001-0061	STw58-STp24	0	144
H1-001-0061	STw58-STp24	0	144
H1-001-0061	STw58-STp24	0	144
H1-001-0061	STw58-STp24	0	144
H1-001-0061	STw58-STp24	0	144
H1-001-0061	STw58-STp24	0	144
H1-001-0061	STw58-STp24	0	144
H1-001-0061	STw58-STp24	0	144
H1-001-0061	STw58-STp24	0	144
H1-003-0092	STw58-STp24	1	43
H1-003-0092	STw58-STp24	1	25
H1-003-0092	STw58-STp24	1	43
H1-003-0092	STw58-STp24	1	21
H1-003-0092	STw58-STp24	1	43
H1-003-0092	STw58-STp24	1	50
H1-003-0092	STw58-STp24	1	73
H1-003-0092	STw58-STp24	1	21
H1-003-0092	STw58-STp24	1	44
H1-003-0092	STw58-STp24	1	43
H1-006-0034	STw58-STp24	0	144
H1-006-0034	STw58-STp24	0	144
H1-006-0034	STw58-STp24	0	144
H1-006-0034	STw58-STp24	0	144
H1-006-0034	STw58-STp24	0	144
H1-006-0034	STw58-STp24	0	144
H1-006-0034	STw58-STp24	0	144
H1-006-0034	STw58-STp24	0	144
H1-006-0034	STw58-STp24	1	43
H1-006-0034	STw58-STp24	0	144
H1-003-0015	STw58-STp24	1	43
H1-003-0015	STw58-STp24	0	144
H1-003-0015	STw58-STp24	0	144
H1-003-0015	STw58-STp24	0	144
H1-003-0015	STw58-STp24	1	46
H1-003-0015	STw58-STp24	0	144
H1-003-0015	STw58-STp24	0	144
H1-003-0015	STw58-STp24	1	70
H1-003-0015	STw58-STp24	1	43
H1-003-0015	STw58-STp24	1	43
AN15	STw58-STp24	0	144
AN15	STw58-STp24	0	144
AN15	STw58-STp24	0	144
AN15	STw58-STp24	1	67
AN15	STw58-STp24	0	144
AN15	STw58-STp24	0	144
AN15	STw58-STp24	0	144
AN15	STw58-STp24	0	144
AN15	STw58-STp24	1	43
AN15	STw58-STp24	0	144
CFT073	CFT073	1	19
CFT073	CFT073	1	43
CFT073	CFT073	1	21
CFT073	CFT073	1	43
CFT073	CFT073	1	22
K-12	K-12	0	144
K-12	K-12	0	144
K-12	K-12	0	144
K-12	K-12	0	144
K-12	K-12	0	144
GUYA-H2	STw155-STp21	0	144
GUYA-H2	STw155-STp21	0	144
GUYA-H2	STw155-STp21	0	144
GUYA-H2	STw155-STp21	0	144
GUYA-H2	STw155-STp21	0	144
GUYA-H2	STw155-STp21	0	144
GUYA-H2	STw155-STp21	0	144
GUYA-H2	STw155-STp21	0	144
GUYA-H2	STw155-STp21	0	144
GUYA-H2	STw155-STp21	0	144
GUYA-H26	STw155-STp21	0	144
GUYA-H26	STw155-STp21	1	24
GUYA-H26	STw155-STp21	1	43
GUYA-H26	STw155-STp21	0	144
GUYA-H26	STw155-STp21	1	43
GUYA-H26	STw155-STp21	1	43
GUYA-H26	STw155-STp21	1	43
GUYA-H26	STw155-STp21	0	144
GUYA-H26	STw155-STp21	1	43
GUYA-H26	STw155-STp21	1	43
GUYA-H117	STw155-STp21	0	144
GUYA-H117	STw155-STp21	0	144
GUYA-H117	STw155-STp21	0	144
GUYA-H117	STw155-STp21	0	144
GUYA-H117	STw155-STp21	0	144
GUYA-H117	STw155-STp21	0	144
GUYA-H117	STw155-STp21	0	144
GUYA-H117	STw155-STp21	0	144
GUYA-H117	STw155-STp21	0	144
GUYA-H117	STw155-STp21	0	144
AD17	STw155-STp21	0	144
AD17	STw155-STp21	0	144
AD17	STw155-STp21	0	144
AD17	STw155-STp21	0	144
AD17	STw155-STp21	0	144
AD17	STw155-STp21	0	144
AD17	STw155-STp21	0	144
AD17	STw155-STp21	0	144
AD17	STw155-STp21	0	144
AD17	STw155-STp21	0	144
R1B1D14	STw155-STp21	0	144
R1B1D14	STw155-STp21	0	144
R1B1D14	STw155-STp21	0	144
R1B1D14	STw155-STp21	0	144
R1B1D14	STw155-STp21	0	144
R1B1D14	STw155-STp21	0	144
R1B1D14	STw155-STp21	0	144
R1B1D14	STw155-STp21	0	144
R1B1D14	STw155-STp21	0	144
R1B1D14	STw155-STp21	0	144
R1B2C5	STw155-STp21	0	144
R1B2C5	STw155-STp21	0	144
R1B2C5	STw155-STp21	0	144
R1B2C5	STw155-STp21	0	144
R1B2C5	STw155-STp21	0	144
R1B2C5	STw155-STp21	0	144
R1B2C5	STw155-STp21	0	144
R1B2C5	STw155-STp21	0	144
R1B2C5	STw155-STp21	0	144
R1B2C5	STw155-STp21	0	144
CFT073	CFT073	1	19
CFT073	CFT073	1	43
CFT073	CFT073	1	24
CFT073	CFT073	1	22
CFT073	CFT073	1	25
K-12	K-12	0	144
K-12	K-12	0	144
K-12	K-12	0	144
K-12	K-12	0	144
K-12	K-12	0	144
004-020	STw155-STp21	0	144
004-020	STw155-STp21	0	144
004-020	STw155-STp21	0	144
004-020	STw155-STp21	0	144
004-020	STw155-STp21	0	144
004-020	STw155-STp21	0	144
004-020	STw155-STp21	0	144
004-020	STw155-STp21	0	144
004-020	STw155-STp21	0	144
004-020	STw155-STp21	0	144
M1375	STw58-STp87B	1	43
M1375	STw58-STp87B	0	144
M1375	STw58-STp87B	0	144
M1375	STw58-STp87B	0	144
M1375	STw58-STp87B	0	144
M1375	STw58-STp87B	1	43
M1375	STw58-STp87B	0	144
M1375	STw58-STp87B	1	22
M1375	STw58-STp87B	0	144
M1375	STw58-STp87B	0	144
LM31	STw58-STp24	0	144
LM31	STw58-STp24	1	47
LM31	STw58-STp24	1	50
LM31	STw58-STp24	1	48
LM31	STw58-STp24	1	43
LM31	STw58-STp24	0	144
LM31	STw58-STp24	1	47
LM31	STw58-STp24	1	43
LM31	STw58-STp24	0	144
LM31	STw58-STp24	0	144
11074	STw58-STp87B	0	144
11074	STw58-STp87B	0	144
11074	STw58-STp87B	0	144
11074	STw58-STp87B	0	144
11074	STw58-STp87B	0	144
11074	STw58-STp87B	0	144
11074	STw58-STp87B	0	144
11074	STw58-STp87B	0	144
11074	STw58-STp87B	0	144
11074	STw58-STp87B	0	144
CFT073	CFT073	1	19
CFT073	CFT073	1	25
CFT073	CFT073	1	43
CFT073	CFT073	1	43
CFT073	CFT073	1	22
K-12	K-12	0	144
K-12	K-12	0	144
K-12	K-12	0	144
K-12	K-12	0	144
K-12	K-12	0	144
001-032	STw58-STp87A	0	144
001-032	STw58-STp87A	0	144
001-032	STw58-STp87A	0	144
001-032	STw58-STp87A	0	144
001-032	STw58-STp87A	0	144
001-032	STw58-STp87A	0	144
001-032	STw58-STp87A	0	144
001-032	STw58-STp87A	0	144
001-032	STw58-STp87A	0	144
001-032	STw58-STp87A	0	144
R1B1B9	STw58-STp87A	0	144
R1B1B9	STw58-STp87A	0	144
R1B1B9	STw58-STp87A	0	144
R1B1B9	STw58-STp87A	0	144
R1B1B9	STw58-STp87A	0	144
R1B1B9	STw58-STp87A	0	144
R1B1B9	STw58-STp87A	0	144
R1B1B9	STw58-STp87A	0	144
R1B1B9	STw58-STp87A	0	144
R1B1B9	STw58-STp87A	0	144
Wc05	STw58-STp87B	1	47
Wc05	STw58-STp87B	1	43
Wc05	STw58-STp87B	1	24
Wc05	STw58-STp87B	1	19
Wc05	STw58-STp87B	0	144
Wc05	STw58-STp87B	0	144
Wc05	STw58-STp87B	1	69
Wc05	STw58-STp87B	1	20
Wc05	STw58-STp87B	1	19
Wc05	STw58-STp87B	1	19
C20b116a	STw155-STp21	0	144
C20b116a	STw155-STp21	0	144
C20b116a	STw155-STp21	0	144
C20b116a	STw155-STp21	1	43
C20b116a	STw155-STp21	0	144
C20b116a	STw155-STp21	1	43
C20b116a	STw155-STp21	0	144
C20b116a	STw155-STp21	0	144
C20b116a	STw155-STp21	0	144
C20b116a	STw155-STp21	0	144
ANTa32b	STw155-STp21	0	144
ANTa32b	STw155-STp21	0	144
ANTa32b	STw155-STp21	0	144
ANTa32b	STw155-STp21	0	144
ANTa32b	STw155-STp21	0	144
ANTa32b	STw155-STp21	0	144
ANTa32b	STw155-STp21	0	144
ANTa32b	STw155-STp21	0	144
ANTa32b	STw155-STp21	0	144
ANTa32b	STw155-STp21	0	144
C41b239a	STw155-STp21	0	144
C41b239a	STw155-STp21	0	144
C41b239a	STw155-STp21	0	144
C41b239a	STw155-STp21	0	144
C41b239a	STw155-STp21	0	144
C41b239a	STw155-STp21	0	144
C41b239a	STw155-STp21	0	144
C41b239a	STw155-STp21	0	144
C41b239a	STw155-STp21	0	144
C41b239a	STw155-STp21	0	144
C38b224a	STw58-STp87B	1	19
C38b224a	STw58-STp87B	0	144
C38b224a	STw58-STp87B	0	144
C38b224a	STw58-STp87B	0	144
C38b224a	STw58-STp87B	0	144
C38b224a	STw58-STp87B	0	144
C38b224a	STw58-STp87B	0	144
C38b224a	STw58-STp87B	0	144
C38b224a	STw58-STp87B	1	69
C38b224a	STw58-STp87B	1	19
CFT073	CFT073	1	20
CFT073	CFT073	1	19
CFT073	CFT073	1	19
CFT073	CFT073	1	26
CFT073	CFT073	1	21
K-12	K-12	0	144
K-12	K-12	0	144
K-12	K-12	0	144
K-12	K-12	0	144
K-12	K-12	0	144
ROAR410	STw58-STp87B	1	48
ROAR410	STw58-STp87B	0	144
ROAR410	STw58-STp87B	1	43
ROAR410	STw58-STp87B	1	43
ROAR410	STw58-STp87B	0	144
ROAR410	STw58-STp87B	0	144
ROAR410	STw58-STp87B	1	67
ROAR410	STw58-STp87B	1	67
ROAR410	STw58-STp87B	1	67
ROAR410	STw58-STp87B	0	144
ROAR316	STw58-STp87A	1	23
ROAR316	STw58-STp87A	1	23
ROAR316	STw58-STp87A	1	21
ROAR316	STw58-STp87A	1	21
ROAR316	STw58-STp87A	1	21
ROAR316	STw58-STp87A	1	22
ROAR316	STw58-STp87A	1	24
ROAR316	STw58-STp87A	1	22
ROAR316	STw58-STp87A	1	19
ROAR316	STw58-STp87A	1	24
H14	STw58-STp87A	1	19
H14	STw58-STp87A	1	21
H14	STw58-STp87A	1	19
H14	STw58-STp87A	1	19
H14	STw58-STp87A	1	19
H14	STw58-STp87A	1	19
H14	STw58-STp87A	1	22
H14	STw58-STp87A	1	19
H14	STw58-STp87A	1	19
H14	STw58-STp87A	1	19
CFT073	CFT073	1	19
CFT073	CFT073	1	22
CFT073	CFT073	1	19
CFT073	CFT073	1	19
CFT073	CFT073	1	43
K-12	K-12	0	144
K-12	K-12	0	144
K-12	K-12	0	144
K-12	K-12	0	144
K-12	K-12	0	144
S1-24	STw155-STp21	0	144
S1-24	STw155-STp21	0	144
S1-24	STw155-STp21	0	144
S1-24	STw155-STp21	0	144
S1-24	STw155-STp21	0	144
S1-24	STw155-STp21	0	144
S1-24	STw155-STp21	0	144
S1-24	STw155-STp21	0	144
S1-24	STw155-STp21	0	144
S1-24	STw155-STp21	0	144
1263A	STw155-STp21	1	24
1263A	STw155-STp21	1	24
1263A	STw155-STp21	1	43
1263A	STw155-STp21	1	43
1263A	STw155-STp21	0	144
1263A	STw155-STp21	1	46
1263A	STw155-STp21	1	43
1263A	STw155-STp21	1	25
1263A	STw155-STp21	1	43
1263A	STw155-STp21	1	46
NAN50	STw58-STp87B	1	43
NAN50	STw58-STp87B	0	144
NAN50	STw58-STp87B	1	44
NAN50	STw58-STp87B	1	44
NAN50	STw58-STp87B	0	144
NAN50	STw58-STp87B	1	43
NAN50	STw58-STp87B	1	67
NAN50	STw58-STp87B	1	43
NAN50	STw58-STp87B	0	144
NAN50	STw58-STp87B	1	43
R1B6G16	STw58-STp24	1	43
R1B6G16	STw58-STp24	1	43
R1B6G16	STw58-STp24	1	43
R1B6G16	STw58-STp24	1	43
R1B6G16	STw58-STp24	1	43
R1B6G16	STw58-STp24	1	25
R1B6G16	STw58-STp24	1	43
R1B6G16	STw58-STp24	1	43
R1B6G16	STw58-STp24	1	43
R1B6G16	STw58-STp24	1	43
477A	STw58-STp24	1	25
477A	STw58-STp24	1	25
477A	STw58-STp24	1	43
477A	STw58-STp24	0	144
477A	STw58-STp24	1	43
477A	STw58-STp24	1	43
477A	STw58-STp24	0	144
477A	STw58-STp24	0	144
477A	STw58-STp24	0	144
477A	STw58-STp24	1	43
LM07	STw58-STp24	1	43
LM07	STw58-STp24	1	43
LM07	STw58-STp24	1	43
LM07	STw58-STp24	0	144
LM07	STw58-STp24	0	144
LM07	STw58-STp24	1	43
LM07	STw58-STp24	1	67
LM07	STw58-STp24	0	144
LM07	STw58-STp24	0	144
LM07	STw58-STp24	0	144
K-12	K-12	0	144
K-12	K-12	0	144
K-12	K-12	0	144
K-12	K-12	0	144
K-12	K-12	0	144
CFT073	CFT073	1	25
CFT073	CFT073	1	19
CFT073	CFT073	1	19
CFT073	CFT073	1	43
CFT073	CFT073	1	19
NILS24	STw58-STp87A	0	144
NILS24	STw58-STp87A	0	144
NILS24	STw58-STp87A	0	144
NILS24	STw58-STp87A	0	144
NILS24	STw58-STp87A	0	144
NILS24	STw58-STp87A	0	144
NILS24	STw58-STp87A	0	144
NILS24	STw58-STp87A	0	144
NILS24	STw58-STp87A	0	144
NILS24	STw58-STp87A	0	144
ECOR-34	STw58-STp186	0	144
ECOR-34	STw58-STp186	0	144
ECOR-34	STw58-STp186	0	144
ECOR-34	STw58-STp186	0	144
ECOR-34	STw58-STp186	0	144
ECOR-34	STw58-STp186	0	144
ECOR-34	STw58-STp186	0	144
ECOR-34	STw58-STp186	0	144
ECOR-34	STw58-STp186	0	144
ECOR-34	STw58-STp186	0	144
NILS49	STw58-STp24	0	144
NILS49	STw58-STp24	0	144
NILS49	STw58-STp24	0	144
NILS49	STw58-STp24	1	72
NILS49	STw58-STp24	1	72
NILS49	STw58-STp24	1	72
NILS49	STw58-STp24	1	72
NILS49	STw58-STp24	1	72
NILS49	STw58-STp24	1	129
NILS49	STw58-STp24	1	129

## Sheet: Figure 2c
Figure 2c
Unitig	lrt	beta	annot
ACACTATCAATAAGTTGGAGTCATTACCGTC	0.00261362	-0.0129	Not_significant
CCCCCCCCCCCCCCCCCCCCCCCCCCCCCCC	0.032452	0.076	Not_significant
CACTATCAATAAGTTGGAGTCATTACCGACA	0.705534	1.6	Not_significant
AACACTATCAATAAGTTGGAGTCATTACCCC	0.322393	-0.985	Not_significant
ACTAAATCAGTAAGTTGGCAGCATCACCAAC	0.481486	-1.46	Not_significant
ACTAAATCAGTAAGTTGGCAGCATCACCCGG	1.0846	2.04	Not_significant
AACACTCTCCAGGAAACCCGGGGCGGTTCAA	0.080399	0.218	Not_significant
GGTGTTCCCCGCGCCAGCGGGGATAAACCGA	0.117475	0.473	Not_significant
ATGATCCTACCCACGTAATATGGACACAGGC	0.0227338	0.0662	Not_significant
CTGTGTCCATATTACGTGGGTAGGATCATTC	0.886057	-2.69	Not_significant
GTTAGACTGGCCCCCTGAATCTCCAGACAAC	0.323306	-0.873	Not_significant
ATCACCACCGACTATTTGCAACAGTGCCTTC	1.60033	3.33	Not_significant
CGGTGTTCCCCGCGCCAGCGGGGATAAACCG	0.0195421	-0.129	Not_significant
ACACTAAATCAGTAAGTTGGCAGCATCACCC	0.392545	0.81	Not_significant
ATCGGGTGATGCTGCCAACTTACTGATTTAG	0.118615	-0.484	Not_significant
AGGTGCGTATTTTCATGAAAGGAGATCACTC	0.344862	1.09	Not_significant
ATTGCCGGATGCGGCGTGAACGCCTTATCCA	0.0883098	-0.323	Not_significant
CCCCCCCCCCCCCCCCCCCCCCCCCCCCCAA	0.115205	-0.451	Not_significant
ACACTATCAATAAGTTGGAGTCATTACCTCA	0.17134	0.623	Not_significant
ACCACAACCCTTAAGTTAGCGCTTATGGGGT	0.0589858	-0.271	Not_significant
TCATTAGACTGGCCCCCTGAATCTCCAGACA	0.603801	1.64	Not_significant
CTCCCATAAGCGCTAACTTAAGGGTTGAACC	0.970616	2.02	Not_significant
ATGTCTGGAAATATAGGGGCAAATCCAGTTG	0.0347983	-0.197	Not_significant
CTGGCACTGTTGCAAAGTTAGCGATGAGGCA	0.136083	0.634	Not_significant
AGTGATCTTACCCAGCAATAGTGGACACGCG	0.0535477	-0.202	Not_significant
AGGGCACTGTTGCAAAGTTAGCGATGAGGCA	0.369572	0.731	Not_significant
ATAGGGTGATGCTGCCAACTTACTGATTTAG	0.30103	0.913	Not_significant
AGGGGTCTGACGCTCAGTGGAACGAAAACTC	0.374688	0.732	Not_significant
ACTAAATCAGTAAGTTGGCAGCATCACCGAA	0.0644927	-0.2	Not_significant
AAAACTTGCAGGCCATAACAGTATCTACATT	0.534617	-2.13	Not_significant
CGTGTCCACTATTGCTGGGTAAGATCACAAC	0.31158	-0.636	Not_significant
TGAGTGATCTCCTTTCATGAAAATACGCAAA	1.50864	-3.59	Not_significant
GATGTCACGAACGGTGCAATAGTGATCCACA	0.521434	-1.82	Not_significant
GGTGTCTGGAAATATAGGGGCAAATCCATAA	1.284	-3.04	Not_significant
CGCCTGATGCGCTACGCTTATCAGGCCTACG	0.35164	-1.01	Not_significant
CACTATCAATAAGTTGGAGTCATTACCGCGC	0.995679	2.05	Not_significant
ACTAAATCAGTAAGTTGGCAGCATCACCTAT	1.24413	2.71	Not_significant
ACTGAACCGCCCCGGGAATCCTGGAGACTAA	0.128427	0.636	Not_significant
CCCTAGACTGGCCCCCTGAATCTCCAGACAA	0.476254	1.12	Not_significant
ACACTAAATCAGTAAGTTGGCAGCATCACCG	0.355561	0.811	Not_significant
ACGGGTGTTCCCCGCGCCAGCGGGGATAAAC	0.227678	1.31	Not_significant
ACCACAACCCTTAAGTTAGCGCTTATGGGAG	1.6073	2.59	Not_significant
ACTCACCGATCTCCTTCACGGTAATACGCAG	2.59176	-3.19	Not_significant
GCTGTCACGAACGGTGCAATAGTGATCCACA	0.90309	2.58	Not_significant
CCTAGACTGGCCCCCTGAATCTCCAGACAAC	0.262013	0.668	Not_significant
GCGTGTCCACTATTGCTGGGTAAGATCAATA	0.28567	-1.15	Not_significant
ACCGGGTGATGCTGCCAACTTACTGATTTAG	0.413413	1.33	Not_significant
CACTCTCCAGGAAACCCGGGGCGGTTCAGAA	0.739929	1.96	Not_significant
ACACTAAATCAGTAAGTTGGCAGCATTACCA	0.0783135	-0.257	Not_significant
AGCGTAAGCGTCAACGGAGCACCGTATTGAC	0.02365	0.11	Not_significant
AAGTAGACTGGCCCCCTGAATCTCCAGACAA	0.596879	-1.85	Not_significant
ACTAAATCAGTAAGTTGGCAGCATCACCGGC	0.0132283	-0.0518	Not_significant
ACTAAATCAGTAAGTTGGCAGCATCACCTAG	0.853872	1.7	Not_significant
GGTGGTTTATCCCCGCTGGCGCGGGGAACAC	0.0376307	0.192	Not_significant
GTGGATCACTATTGCACCGTTCGTGACATCA	0.521434	-1.82	Not_significant
CGTCAATACGGTGCTCCGTTGACGCTTACGC	0.299296	-0.967	Not_significant
CCCTGCGTATTTTCATGAAAGGAGATCACTC	0.876148	3.33	Not_significant
AAGGGGTCTGACGCTCAGTGGAACGAAAACT	0.314258	0.676	Not_significant
GCCTGATGCGCTACGCTTATCAGGCCTACGA	0.263603	0.773	Not_significant
ATGTGATCCTACCCACGTAATATGGACACAG	0.369572	1.3	Not_significant
CCTGCGTATTTTCATGAAAGGAGATCACTCA	0.79588	2.64	Not_significant
CCTGCAAGACGCTTAACATTAATCTGAGGCA	0.0996329	0.444	Not_significant
CCCGGATAAGGCGTTCACGCCGCATCCGGCA	0.047692	-0.216	Not_significant
AACACTATCAGTAAGTTGGAGTCACTACCGG	0.376751	-1.05	Not_significant
ACTAAATCAGTAAGTTGGCAGCATCACCAAG	0.793174	1.89	Not_significant
AAAACTTGCAGGCCATAACAGTATCTACGCG	0.340084	-0.919	Not_significant
ATCGGCACTGTTGCAAAGTTAGCGATGAGGC	0.152427	0.688	Not_significant
AGGGTGATGCTGCCAACTTACTGATTTAGTG	0.806875	1.31	Not_significant
TGGTGGTTTATCCCCGCTGGCGCGGGGAACA	0.0376307	0.192	Not_significant
CCAGGGTGATGCTGCCAACTTACTGATTTAG	0.0447935	0.186	Not_significant
TTCTAGACTGGCCCCCTGAATCTCCAGACAA	0.853872	-2.29	Not_significant
ACTAAATCAGTAAGTTGGCAGCATCACCGCA	0.00392635	-0.0154	Not_significant
ACTAAATCAGTAAGTTGGCAGCATCACCGAC	0.151811	-0.439	Not_significant
ACACTATCAATAAGTTGGAGTCATTACCGGA	0.571865	-1.78	Not_significant
ACTAAATCAGTAAGTTGGCAGCATCACCCAG	1.89279	2.37	Not_significant
AACGCCGGATGCGGCGTGAACGCCTTATCCG	0.179142	0.905	Not_significant
GGTGTCTGGAAATATAGGGGCAAATCCAGAA	0.0584886	0.256	Not_significant
AGGTGTCTGGAAATATAGGGGCAAATCCATG	1.07007	2.55	Not_significant
TGTTCCCCGCGCCAGCGGGGATAAACCGGAA	0.413413	-1.43	Not_significant
ACACTATCAGTAAGTTGGAGTCACTACCCGA	0.548214	1.47	Not_significant
ACACTATCAGTAAGTTGGAGTCACTACCAGG	0.374688	1.24	Not_significant
AGGGCACTGTTGCAAATAGTCGGTGGTGATA	0.171985	0.433	Not_significant
ATCGGTTTATCCCCGCTGGCGCGGGGAACAC	0.109579	0.648	Not_significant
ACTAAATCAGTAAGTTGGCAGCATCACCCTA	0.943095	1.89	Not_significant
GCCTCATCGCTAACTTTGCAACAGTGCCGCC	0.166216	-0.819	Not_significant
CCACAACCCTTAAGTTAGCGCTTATGGGAGA	0.229885	0.823	Not_significant
AGCTGGATTTGCCCCTATATTTCCAGACACC	0.149967	0.605	Not_significant
TCAGTAGACTGGCCCCCTGAATCTCCAGACA	1.06651	2	Not_significant
AACTGGATTTGCCCCTATATTTCCAGACACC	0.0809219	0.277	Not_significant
GTTGTCTGGAGATTCAGGGGGCCAGTCTAAA	0.954677	-1.78	Not_significant
AACGGGTAATGACTCCAACTTATTGATAGTG	0.142668	-0.515	Not_significant
AACTGTCACGAACGGTGCAATAGTGATCCAC	1.44249	-3.54	Not_significant
CTTGCCGGATGCGGCGTGAACGCCTTATCCA	0.156767	0.935	Not_significant
ACTAAATCAGTAAGTTGGCAGCATCACCCTC	0.338187	1.17	Not_significant
ATCCCATAAGCGCTAACTTAAGGGTTGAACC	1.53611	2.51	Not_significant
ACGGTTTATCCCCGCTGGCGCGGGGAACACT	0.177832	-0.546	Not_significant
CCGCGTGTCCACTATTGCTGGGTAAGATCAA	0.473661	-0.909	Not_significant
CACTATCAATAAGTTGGAGTCATTACCCCCC	0.552842	1.75	Not_significant
TGCCTCATCGCTAACTTTGCAACAGTGCCCA	0.0186345	-0.0536	Not_significant
AACGGCACTGTTGCAAATAGTCGGTGGTGAT	1.22841	3.73	Not_significant
ACACTATCAATAAGTTGGAGTCATTACCCCC	0.0438316	0.219	Not_significant
ACACTATCAATAAGTTGGAGTCATTACCCGC	0.218963	0.884	Not_significant
CTTGGTGCCGAAGGCCGGACTCGAACCGGCA	0.539102	-1.55	Not_significant
CGTGTTCCCCGCGCCAGCGGGGATAAACCGA	0.779892	1.5	Not_significant
ACACTATCAATAAGTTGGAGTCATTACCGGC	1.88273	2.77	Not_significant
CCTGTGTCCATATTACGTGGGTAGGATCACA	0.752027	1.82	Not_significant
ACTAAATCAGTAAGTTGGCAGCATCACCTGC	0.315155	-1.03	Not_significant
CCCCTGGCTTGCAGCGACCGTTCCGGTCGCG	0.146302	0.65	Not_significant
CAGTAGACTGGCCCCCTGAATCTCCAGACAA	0.60206	1.19	Not_significant
GCGGCACTGTTGCAAAGTTAGCGATGAGGCA	0.352617	-1.07	Not_significant
AACACTATCAATAAGTTGGAGTCATTACCCG	0.536107	1.1	Not_significant
ACCGGTTTATCCCCGCTGGCGCGGGGAACAC	0.415669	-0.888	Not_significant
ACACTATCAATAAGTTGGAGTCATTACCTAT	0.173925	-0.737	Not_significant
CTCACCGATCTCCTTCACGGTAATACGCAGA	0.482804	-1.49	Not_significant
AGTTTTCGTTCCACTGAGCGTCAGACCCCTA	0.966576	1.85	Not_significant
CGTGTCCACTATTGCTGGGTAAGATCATATA	0.403403	-1.23	Not_significant
GGCGTGAACGCCTTATCCGGCCTACAAAACC	0.185752	0.538	Not_significant
ACACTATCAGTAAGTTGGAGTCACTACCCGG	1.27572	-2.84	Not_significant
ATGCCGGATGCGGCGTGAACGCCTTATCCAG	0.787812	-2.96	Not_significant
GGCGGTTTATCCCCGCTGGCGCGGGGAACAC	0.211125	0.765	Not_significant
TATCACCACCGACTATTTGCAACAGTGCCAA	0.149354	0.663	Not_significant
CTAAATCAGTAAGTTGGCAGCATCACCCACA	2.62709	2.97	Not_significant
ATGTCTGGAAATATAGGGGCAAATCCACTTG	0.0347983	-0.197	Not_significant
CGCGTGTCCACTATTGCTGGGTAAGATCAAG	0.20204	-0.685	Not_significant
ACTAAATCAGTAAGTTGGCAGCATCACCAAA	0.68403	-1.35	Not_significant
AACACTATCAGTAAGTTGGAGTCACTACCCC	1.50169	2.73	Not_significant
GTTTATCCCCGCTGGCGCGGGGAACACAAAA	0.869666	-3.43	Not_significant
CACTAAATCAGTAAGTTGGCAGCATCACCCA	0.112383	0.3	Not_significant
ACTAAATCAGTAAGTTGGCAGCATCACCCGA	0.686133	1.35	Not_significant
AACACTATCAATAAGTTGGAGTCATTACCGT	0.120331	0.386	Not_significant
GGTAGACTGGCCCCCTGAATCTCCAGACAAC	0.00436481	-0.014	Not_significant
CCTGTGTCCATATTACGTGGGTAGGATCATA	0.0195421	-0.0709	Not_significant
ACTAAATCAGTAAGTTGGCAGCATCACCTCC	0.252588	-0.765	Not_significant
CACTAAATCAGTAAGTTGGCAGCATTACCGG	0.0721166	0.259	Not_significant
AGCGCTGAGAGATCCCCTCATAATTTCCCCA	0.521434	1.65	Not_significant
GCTAGACTGGCCCCCTGAATCTCCAGACAAC	0.281498	0.976	Not_significant
GAGGGATAATACAAGGCCTGATAAGACGCGA	0.958607	2.22	Not_significant
ACTGTCACGAACGGTGCAATAGTGATCCACA	1.35262	-3.01	Not_significant
AATGGTGATGCTGCCAACTTACTGATTTAGT	1.77728	3.03	Not_significant
ATAGGGGTCTGACGCTCAGTGGAACGAAAAC	0.712198	1.95	Not_significant
AATGGATTTGCCCCTATATTTCCAGACACCT	1.44733	-2.86	Not_significant
CCGGTTCGAGTCCGGCCTTCGGCACCAAGTC	0.482804	-1.56	Not_significant
AGGTGTCTGGAAATATAGGGGCAAATCCAAT	0.103474	-0.339	Not_significant
ACTAAATCAGTAAGTTGGCAGCATCACCTTC	0.283162	-0.632	Not_significant
GATCCCATAAGCGCTAACTTAAGGGTTGAAC	0.966576	2.16	Not_significant
ACACTATCAGTAAGTTGGAGTCACTACCCTA	0.227678	0.918	Not_significant
ATGGTAAGCGTCAACGGAGCACCGTATTGAC	2.82681	5.33	Not_significant
ACGGGTGATGCTGCCAACTTACTGATTTAGT	0.0619809	-0.188	Not_significant
AAGGGTGATGCTGCCAACTTACTGATTTAGT	0.223299	-0.879	Not_significant
GCCTCATCGCTAACTTTGCAACAGTGCCCAA	0.0888424	-0.287	Not_significant
GACTGGATTTGCCCCTATATTTCCAGACACC	0.294136	-0.941	Not_significant
CACTAAATCAGTAAGTTGGCAGCATCACCTC	2.08145	-2.67	Not_significant
CCTGATGCGCTACGCTTATCAGGCCTACGAG	0.107349	-0.456	Not_significant
CCCCCCCCCCCCCCCCCCCCCCCCCCCCCGC	0.0371573	-0.155	Not_significant
CCTGATCCTACCCACGTAATATGGACACAGG	0.531653	-1.96	Not_significant
GTTTTCGTTCCACTGAGCGTCAGACCCCTAA	0.223299	0.798	Not_significant
AGTAGGTGATGCTGCCAACTTACTGATTTAG	0.0777937	0.34	Not_significant
CACTCTCCAGGAAACCCGGGGCGGTTCAGAC	0.101275	0.512	Not_significant
ACTAAATCAGTAAGTTGGCAGCATCACCGCC	0.123205	0.473	Not_significant
ACGGTTTATCCCCGCTGGCGCGGGGAACACG	0.489455	-1.53	Not_significant
AAGGCCTGATAAGCGTAGCGCATCAGGCAGT	0.048177	-0.142	Not_significant
ACTAAATCAGTAAGTTGGCAGCATCACCCGC	1	2.95	Not_significant
CACTAAATCAGTAAGTTGGCAGCATCACCGG	1.08672	2.21	Not_significant
GTGTCTGGAAATATAGGGGCAAATCCAAAAA	1.04818	-3.05	Not_significant
CACTAGACTGGCCCCCTGAATCTCCAGACAA	0.703335	1.63	Not_significant
AATGATCCTACCCACGTAATATGGACACAGG	0.605548	-1.72	Not_significant
CGTTGCGTATTACCGTGAAGGAGATCGGTGA	1.16494	-2.86	Not_significant
CTCTCCAGGAAACCCGGGGCGGTTCAGTATC	0.203426	0.794	Not_significant
CACTAAATCAGTAAGTTGGCAGCATTACCCG	0.860121	2.31	Not_significant
AAAAACTTGCAGGCCATAACAGTATCTACGA	0.39794	-1.64	Not_significant
CGCGTGTCCACTATTGCTGGGTAAGATCAGA	0.307153	-1.07	Not_significant
AAGGCCTGATAAGCGAAGCGCATCAGGCAAT	0.0599818	0.153	Not_significant
ACTTGATCTTACCCAGCAATAGTGGACACGC	0.0273344	-0.121	Not_significant
GCGTGTCCACTATTGCTGGGTAAGATCACTA	0.155523	-0.616	Not_significant
TCCCATAAGCGCTAACTTAAGGGTTGAACCA	0.438899	0.998	Not_significant
ATCACCACCGACTATTTGCAACAGTGCCCGC	0.414539	1.19	Not_significant
AACACTATCAGTAAGTTGGAGTCACTACCTT	0.568636	1.96	Not_significant
ATTGATCTTACCCAGCAATAGTGGACACGCG	0.478862	-1.38	Not_significant
AGTGATCCTACCCACGTAATATGGACACAGG	0.623423	1.43	Not_significant
CTGCCTCATCGCTAACTTTGCAACAGTGCCC	0.316953	0.669	Not_significant
ACGGTTTATCCCCGCTGGCGCGGGGAACACA	0.9914	-2.91	Not_significant
GCCCCCCCCCCCCCCCCCCCCCCCCCCCCCC	0.221849	-0.594	Not_significant
AAAGGGCACTGTTGCAAAGTTAGCGATGAGG	1.97881	4.64	Not_significant
ACTCACCGATCTCCTTCACGGTAATACGCAT	0.134304	0.492	Not_significant
CACTAAATCAGTAAGTTGGCAGCATCACCAA	0.150581	-0.348	Not_significant
CACTAAATCAGTAAGTTGGCAGCATTACCAA	0.0423927	-0.17	Not_significant
AACACTATCAATAAGTTGGAGTCATTACCTT	0.0634863	-0.28	Not_significant
TTGTCTGGAGATTCAGGGGGCCAGTCTAAAA	0.9914	-2.48	Not_significant
AAGGCACTGTTGCAAATAGTCGGTGGTGATA	1.10568	2.36	Not_significant
ACACTATCAATAAGTTGGAGTCATTACCTAG	0.869666	2.63	Not_significant
CGTGTCCACTATTGCTGGGTAAGATCAAGTC	0.0136762	0.067	Not_significant
GCGGCGCGACCGGAACGGTCGCTGCAAGCCA	0.441291	0.751	Not_significant
ATTGCGTATTACCGTGAAGGAGATCGGTGAG	0.246417	-0.933	Not_significant
CTAAATCAGTAAGTTGGCAGCATCACCCAGC	1.55129	3.07	Not_significant
ATTGTCACGAACGGTGCAATAGTGATCCACA	1.02136	2.66	Not_significant
ACACTCTCCAGGAAACCCGGGGCGGTTCAAA	0.217527	0.751	Not_significant
CACCGATCTCCTTCACGGTAATACGCAACGG	1.04818	-3.05	Not_significant
GTGGATCACTATTGCACCGTTCGTGACAATA	2.40782	5.14	Not_significant
CCCCCCCCCCCCCCCCCCCCCCCCCCCCCCA	0.882729	-1.17	Not_significant
CATGCCGGATGCGGCGTGAACGCCTTATCCA	0.787812	-2.96	Not_significant
CACTAAATCAGTAAGTTGGCAGCATCACCAG	0.353596	0.995	Not_significant
ACTAAATCAGTAAGTTGGCAGCATCACCGGA	0.8041	1.73	Not_significant
ACTAGACTGGCCCCCTGAATCTCCAGACAAC	0.0390538	0.117	Not_significant
AAATGACCTGCTTATTCGCACCTTCCCTAAC	0.0942041	-0.374	Not_significant
CTCTCCAGGAAACCCGGGGCGGTTCAATTGC	0.0443122	-0.174	Not_significant
AACTGGGTGATGCTGCCAACTTACTGATTTA	0.110698	0.51	Not_significant
ACTAAATCAGTAAGTTGGCAGCATCACCTGG	0.107905	-0.395	Not_significant
CACTAAATCAGTAAGTTGGCAGCATCACCGC	0.651695	1.17	Not_significant
AGATGTCTGGAAATATAGGGGCAAATCCACC	0.0291884	-0.145	Not_significant
TACCACAACCCTTAAGTTAGCGCTTATGGGA	0.790485	1.51	Not_significant
ATTGCGTATTTTCATGAAAGGAGATCACTCA	0.568636	-1.73	Not_significant
ACACTATCAATAAGTTGGAGTCATTACCGCG	0.821023	1.69	Not_significant
CGATATTGAATGGCCTACGCCTCCGGCAGTC	0.462181	-1.87	Not_significant
TAAATCAGTAAGTTGGCAGCATCACCCACAA	3.67366	3.64	Not_significant
GCGGTTTATCCCCGCTGGCGCGGGGAACACA	0.0545314	0.338	Not_significant
GAGGGCACTGTTGCAAAGTTAGCGATGAGGC	0.254925	-1.11	Not_significant
TTTCGTTCCACTGAGCGTCAGACCCCTAAAA	0.0395292	0.242	Not_significant
AGCAAAAGTTCGATTTATTCAACAAAGCCCC	0.229148	-0.883	Not_significant
ACTCTCCAGGAAACCCGGGGCGGTTCAATTG	0.0443122	-0.174	Not_significant
ATGAAGGTGATGCTGCCAACTTACTGATTTA	0.122629	-0.326	Not_significant
CTAAATCAGTAAGTTGGCAGCATCACCAAGA	0.74958	1.98	Not_significant
CGATGACCATAAGTATGTCTCAGCACAGTCA	0.850781	-2.75	Not_significant
CCACAGAAAAATGCCCGTCCCGTCAGCAGGA	3.28651	5.58	Not_significant
ACCGGGTTCTGACCAGAGTCCACTTAATACG	0.759451	-2.55	Not_significant
GTATATAGGATGTCGTCCTTTGACTTTAATA	0.759451	-2.55	Not_significant
CTGATGTTGGCAGTATTATTGAACTATATAA	0.759451	-2.55	Not_significant
GGTATCTGTACCGGATTCGCTGAACGTACCA	0.759451	-2.55	Not_significant
CCGCGCCAGCCCCCTGCAAAGCCCATTTGCA	0.519993	1.38	Not_significant
AGGATTTCGCCCTCTCCCGCAAACGACCCCT	0.322393	1.37	Not_significant
AATCAGTGGCACTAAGTCCGACAGACCAGGG	0.143271	0.593	Not_significant
AACACTATCAATAAGTTGGAGTCATTACCGG	0.326979	0.682	Not_significant
AGAAGCACAGCGCCAGTCGCTGATTGATACT	0.0835461	-0.365	Not_significant
ACCACCTGCTTCCCATGAGCGGATCCAACGC	0.381952	-1.54	Not_significant
ACCACACTTCCCGCACAGTCCGGGGGGGGGG	0.380907	-1.69	Not_significant
GTTATGGCCGGTTACGGTAACGACCATAACA	0.380907	-1.69	Not_significant
ATCAAGATAAGCCCCGTTATGTGTTTCATCA	0.380907	-1.69	Not_significant
CGCGTTCAGATTCTCCTGAATGGCTGCCAGC	0.206908	0.941	Not_significant
AGCCATTCAGGAGAATCTGAACGCGCCAAAG	0.206908	0.941	Not_significant
CACAGGTGTAATTTATGCAGCATTTAAAAAA	1.19246	-2.99	Not_significant
CCGCGCTGCCGCCGTGAAAAAACTGGAAGCG	0.00877392	-0.0375	Not_significant
ACAGCCCATTTTTTGCAGCCTTCCGGCCCAC	0.129011	0.613	Not_significant
AAGTAATTTCATTTTTTCCTCATAAATTTGG	0.103474	0.514	Not_significant
AACCGATGTTCGATAACGAACCGGAAATGAA	0.759451	-2.55	Not_significant
CTCTACTACCGGATGGTTTTGTATTAATGGA	0.759451	-2.55	Not_significant
GTCATCCAGTTTTTAGCGCCAGCTTCAGCAA	0.759451	-2.55	Not_significant
ACGTACCCGGCAAGTGATGGTGTAGCTCAGT	0.759451	-2.55	Not_significant
ATTGCGGTGAATGCGGCTAAGCGCACGCGGA	0.759451	-2.55	Not_significant
GGCGCGGTTTTTTGCGGAAATCTGACGCTAA	0.759451	-2.55	Not_significant
ACTCTTCTGCCAGTTATCCACCATTTCCTGA	0.521434	-1.49	Not_significant
ATGATTAGCCCGTCAGGTTGACGAATCACAA	1.03763	-2.93	Not_significant
GAACTGTTTACTGATTACTCCGATCATCCTC	0.0319843	-0.152	Not_significant
ACTGATTACTCCGATCATCCTCGCAAACTTG	0.101275	0.441	Not_significant
GTCCCACTTCGAACCATAACCGCGCTGATGA	0.920819	-2.32	Not_significant
AAGTGAGTATTTGCCGGAAGTCCGTAGCCGT	0.302771	-1.19	Not_significant
CAGGGCTCTGCTGGTAAACGCCAGGCAGCAG	0.0501223	-0.254	Not_significant
CCAGGGCTCTGCTGGTAAACGCCAGGCAGCA	0.0501223	-0.254	Not_significant
AGTCCACCTTCCGTCACACTCACCGGACGCC	0.0909791	-0.236	Not_significant
TAAAGCGCTACAGCATGGCTTCTTCCCCGGA	0.00261362	-0.013	Not_significant
ACCGCTGTCGTGGTACAGCCACAACTGACGG	0.349692	1.21	Not_significant
CGTGAAACCACCTTCGGGTGGTTTTTTTGTA	0.232102	0.913	Not_significant
AAAATGCAAAAACTAGCCTTTTTCCGCGACG	0.920819	2.23	Not_significant
AATTACCCGAAAAGAAAACGTATTTATCAGC	0.348722	-1.11	Not_significant
CTGGAACAGATGGCAGCCAGCTACAACCCGA	0.0772745	-0.359	Not_significant
GGCTCTGAAAGTAATGCTTCGGTTATTTGCA	0.580044	-1.97	Not_significant
CCGATTATCAGGTTGCTGACATTCTGGCATC	0.334419	1.19	Not_significant
CTGCTCGCGCATGATGAACGAGCAGATGTTC	0.0347983	0.13	Not_significant
GCCGAAGCGCATCTCGGAGTAGGTGATGGCC	0.10902	0.371	Not_significant
AACAATGTTGGAAGATCAACATGAGAAGACC	0.334419	1.19	Not_significant
GCGACAACCGACACGTAACCACGGTTATGAC	0.492144	-1.25	Not_significant
AGGGTAATCACCCGGAGCTGTGATTTCTTTG	0.462181	-1.87	Not_significant
CATTGCGTATTTTCATGAAAGGAGATCACTC	0.402305	-1.46	Not_significant
AGTGATCTCCTTTCATGAAAATACGCAATGG	0.402305	-1.46	Not_significant
AGGCGGCTACATCAGTTGATGAATATCCCCC	0.705534	-2.05	Not_significant
ACTGTAAAGCGGCAGCCACGTCCTGGCTTTC	0.20204	-0.781	Not_significant
ACTCTCCAGGAAACCCGGGGCGGTTCACCAT	0.677781	-2.12	Not_significant
CACTCTCCAGGAAACCCGGGGCGGTTCACCA	0.677781	-2.12	Not_significant
GGCGCTTCATCCGAAAGATGAGCAGGAAGCC	0.219683	-0.836	Not_significant
AAAAAAAGAGCGTCAGCACGATAACCGTGCT	0.228413	0.927	Not_significant
CCGGATTTTTGCGTCAGTCAGTGCCATAGTA	0.160522	0.604	Not_significant
ACCAGAACCTGCTGATGTGTGAGTTCGTGGA	0.283997	-0.914	Not_significant
AACCGCGCTGCGGCGACGAAACAGATCCAGC	0.233587	-0.843	Not_significant
GGGCTGCCGGTTGATAACTTTATGGGTGAGA	0.0241089	0.129	Not_significant
GGCTGCCGGTTGATAACTTTATGGGTGAGAA	0.0241089	0.129	Not_significant
CATCCGGCAAAAAAACGGGCAAGGTGTCACC	0.100179	-0.41	Not_significant
GCATCCCGTCTTTTCCCGTTCTGTACCGGCA	0.293282	1.27	Not_significant
CGCATAATATTTCAGAAAGGGTAAAAGCTCC	0.00261362	0.0103	Not_significant
GCGGGTGCAGCCGTTCAGGGGATGCGTGGCA	0.428291	1.88	Not_significant
ACTGCACGCTGGCAGAGTCGGCGCTGGCGGC	0.737549	-1.79	Not_significant
CACCACCTTCATATCAAAAAATACACTTTTC	0.135489	0.552	Not_significant
GAAAAAGACATGCTAAAACAGCAGGATATGA	0.876148	2.53	Not_significant
AGAAAAAAACTGAGGTAATTACCATTATACG	0.206908	-0.819	Not_significant
ATATGCAACAACGGAGTGCCGCCTTCCATGC	0.305395	-0.992	Not_significant
CACTGCCCTGCAGCCCCAGTTGTTCAGCCCC	0.450997	-1.26	Not_significant
ACTGCCCTGCAGCCCCAGTTGTTCAGCCCCC	0.450997	-1.26	Not_significant
AGTGCGCCTGATTATCAGACGATACTCAGCA	0.477556	1.7	Not_significant
CGCAGTGCAGAAACTGAGCAGGGATAACAGC	0.00261362	0.0103	Not_significant
ATATATTTCCACTTCAAATGAATATCTTGCC	0.354578	-1.57	Not_significant
CCCCCAGATACGCAGTGCGGAATCACAGGGA	0.25649	-1.01	Not_significant
CCCGCAGGTGGCATTTCAGTCCTCCGGCGGC	0.486782	1.85	Not_significant
CAATACTGACTGGCCGAAGCCCCGCGAAGCA	0.126098	-0.43	Not_significant
AAGTTACGGATCTTCCTCTCCCTCCGCACAG	0.00261362	0.0103	Not_significant
CACCAGCCCGAGGCCGATGATGATCACCGTA	0.394695	1.42	Not_significant
GCGATATTCATCAACGACAAAATCCGGGCGA	4.01323	7.24	Not_significant
ACTGGCCTACGTGCCAATCCGGTACCTGGAG	0.924453	2.11	Not_significant
CGCTACTTTCATTTATCTGTACGCGAACCTC	1.42366	3.28	Not_significant
TGCTTCTCCACCTTTCGCGGGAAGTGCCAAA	0.158641	0.593	Not_significant
AACTGCTGGACTATGTGGAATGCGTACAGAC	0.14691	0.565	Not_significant
AAAAGCTGACTGCGTCCTGCAGCGCTACCAC	2.41005	-3.99	Not_significant
GTTCTGATTTTTGCCATGAGTTCATCTGTCA	0.164944	-0.641	Not_significant
ACTGTTCTATCATGGTGAGCGCAGCCCGTAC	1.25806	2.81	Not_significant
ACCAAGTCGAACATCTTTCACATATCTGGAA	0.896196	-2.98	Not_significant
AGAACTGCTGGGTATGTGGCTGGCCGAAAAT	0.0319843	0.16	Not_significant
TTCCGCGTGCGCTTAGCCGCATTCACCGCAA	0.759451	-2.55	Not_significant
CTCTTCATTCAGCAGGTTGCCCCATTCATCA	0.173277	-0.488	Not_significant
ATGGGGATGCGGACGATTTCCTGGACTCTCA	0.0599818	-0.299	Not_significant
CTGAGAGTCCAGGAAATCGTCCGCATCCCCA	0.0599818	-0.299	Not_significant
CAGCATTCGCTGAACGTGGCGGGGCGAATAA	0.126098	-0.43	Not_significant
ACACGGCTGACGGGAGTTGGAGGGTGAGACC	0.425969	-1.3	Not_significant
GATGGAGGCACGGCACCGCCCGCACACGACA	0.126098	-0.43	Not_significant
ATGTGGCCGCCGTGTCGTGTGCGGGCGGTGC	0.126098	-0.43	Not_significant
ACGATACGAGTGGGACCGTGGTCCCAGACTA	0.00217692	0.0074	Not_significant
CTTTTAGTAAGCCTTATTTATTTTACCTTGC	0.140261	-0.566	Not_significant
CCGCCGCCGAAGAGAGCGAACTGATGCAGTC	0.271646	-1.19	Not_significant
CCCCCCTCACTCCACATCCTCCCTGCGTAAC	0.271646	-1.19	Not_significant
ATACACGGTGGCAGATGCCGCCAAAGCTATG	0.0520764	-0.18	Not_significant
AACAAACGACCGTTTTCTGGCACCTCCCAAT	0.49485	-1.58	Not_significant
ACTCGCCAGAGAGCCTTACAGCGCGTTTGAA	0.522879	-1.47	Not_significant
ACTGTCGCTGGCGGACCGCTGGATTCTGGCA	0.261219	1.15	Not_significant
GCCACCGTTCATTACCGGCTTGGTCAGCTCC	0.432974	1.44	Not_significant
CAAGCCGGTAATGAACGGTGGCACCGAAGCC	0.432974	1.44	Not_significant
TGAACGCATTGCATTGCTGCGTGATTATCAA	0.261219	1.15	Not_significant
GCGGCTAAGCGCACGCGGAACAGTTAAAACA	0.759451	-2.55	Not_significant
ATCTCCGCCAGCCGAAGACATGGCCGGAGTC	0.924453	2.62	Not_significant
CCAGGGCTTCCGGATGGCTGTCGTCGTACAG	0.559091	1.8	Not_significant
AACATTATCTTAACCACGGCTGCTGCCTGGC	0.0501223	-0.254	Not_significant
AGGATTCGGCACATACCGGTAAGTCTGCTCA	0.219683	0.833	Not_significant
AGGTTGTGGTGATTGGTCGCTGATGCAAAAC	0.213959	-0.799	Not_significant
ATATGGTCCGTGACCTGCAGAAAGAGAAAAC	0.0305841	0.121	Not_significant
CCAGAGATCGTTCTGTTTATCCTCCCAACGA	0.00921731	0.0316	Not_significant
AAACCCTGGCTTGCAGCGACCGTTCCGGTCG	0.033389	-0.107	Not_significant
CGCAGTGTCAGTTGCCGGGTGGCAGAAGATA	0.126098	-0.43	Not_significant
CGAAGACGAAATCAGGGCTGTACTTGCGGCG	0.0634863	0.185	Not_significant
AGCCCTGATTTCGTCTTCGGTCAGCCATTCA	0.126098	-0.43	Not_significant
AATCACGGGCGGCCCATTCACGTTTCCACAG	0.126098	-0.43	Not_significant
GGACGGGCGCTTTTACCGCTCCCGGCTGGCA	0.725842	1.54	Not_significant
CGATTTCTGCATTGTTAATCCAGGGGGCTGC	0.489455	-1.52	Not_significant
AGGTGCGCCGAGGGCTTTAAAGCGGGCTTCG	0.122629	0.45	Not_significant
CGCGCTTGCCTTCCTCCATACCCCTTTCGCC	0.239578	1.05	Not_significant
GAAAAATTTTCGGGGCTTTACTTATATTATC	0.137869	0.543	Not_significant
AGTCGCCAGCTCCTGCGGAATGACCTTCACA	0.224026	0.631	Not_significant
AAGGGCGCAAGGGAAGCCGCAGCCTGACGCA	0.00656377	-0.028	Not_significant
GCTGATGACACTATATGTTGTGTCATCTCCC	1.56703	3.51	Not_significant
GACGGGAGCCAGCTTCTTACCATATTTGAAA	0.331614	-1.32	Not_significant
CGCGCCATTGAGCTTTATTTCAAATATGGTA	0.331614	-1.02	Not_significant
GCAGGCACTGGTGGAAACCACCTCAAAGGGA	0.317855	1.2	Not_significant
CATTGAGCAGTGCAGCGAACTGAGCGCGGTC	0.910095	2.4	Not_significant
CTGATGAAACGCAGCAATATCACCACTGCAA	0.390406	1.47	Not_significant
AATGCCACCACGAACCCCAAAAGCCTGCCGT	0.21254	-0.831	Not_significant
AACACTATCAGTAAGTTGGAGTCATTACCCA	0.0570004	0.281	Not_significant
ATATTACCGTCTATAACTATGATGGTGAAAC	0.00921731	-0.0653	Not_significant
CCTTCACCTGCTCATCGGCCTGTACTGACGC	0.102373	-0.531	Not_significant
AGAACTTTGTGTTGCCTCAAAGTCAGGATCC	0.348722	-0.854	Not_significant
ATACTCGCACTATCGGAAGTTCACCAGCCAG	0.166853	-0.562	Not_significant
TGGAAATCATTCAATACTCGCACTATCGGAA	0.166853	-0.562	Not_significant
CACTCCTCCAGAACATCCTGCCACTGCTGGC	0.244125	0.843	Not_significant
CCAGCAGTGGCAGGATGTTCTGGAGGAGTGC	0.244125	0.843	Not_significant
CGTGCTGCTCATCTCGGACTCCTGTTCTTTC	0.127844	-0.498	Not_significant
CTTCAGGTGGTCAATGCGCTGATCGATAAAG	0.169411	-0.613	Not_significant
GGAAACAGCAATGATTTCTGTTGCTGATTTA	0.414539	-1.4	Not_significant
ACGCCCTCAATAAAGCAGTGCCTTATGTCCG	0.172631	-0.658	Not_significant
GCAGTTTGAAGGTAAGGTGCAGCGCATTGCC	0.329754	-1.13	Not_significant
GCTAACCACTGTAAAAGTGAAGCCCGCCAGC	0.12436	0.519	Not_significant
ACTGCTGGGTATGTGGCTGGCCGAAAATGAA	0.183759	0.728	Not_significant
CTGCTGGGTATGTGGCTGGCCGAAAATGAAG	0.183759	0.728	Not_significant
CCACCACCTCACGACTCTTACACCAGACATC	0.489455	-1.52	Not_significant
CAATATTCAGGCCAAAAACTTTCGCCCTTAA	0.482804	-1.07	Not_significant
CCGTTCCAGACATGGCTTAATCGTCTCACGC	0.527244	1.78	Not_significant
ATCGCCAATCTGGATGTTTTCCACCAGTGCG	0.28567	-0.995	Not_significant
AAAACATCCAGATTGGCGATTTCAGCGCCGC	0.551294	-1.65	Not_significant
AGAACCGTCAAAGTTGCTGTTGATGGTGATG	0.58838	-1.57	Not_significant
CATTGGCGGTATTATCGCTGGTTTTGGCGCG	0.0705811	-0.291	Not_significant
CACGTTCACGCCGTTGAACTGGGTCTGACCG	0.0705811	-0.291	Not_significant
GCCGGAGCCGCAGCCCAAAGCGGCCACCCGC	0.531653	-1.61	Not_significant
ACCCGTAATGTGATTCCATACCAGCCTGTAG	0.761954	-2.22	Not_significant
ATCATCCATATGGTGCGCAACAGCCTGAAAT	1.76955	3.47	Not_significant
ACGTGAAGTGGGCCTGTTTGATGAGTCCGGG	0.512862	-1.55	Not_significant
AGTTGAACCCGGTGGCAGCAGACTATTCATC	0.132533	-0.473	Not_significant
ACGCTGATGGTCGATGTGGAATACAAATGCG	0.262013	-0.85	Not_significant
GCTGGCGCGAGGTGTGGATCGGTTATGACCC	0.578396	-1.78	Not_significant
AGGCGAAACAATGAAACTGGCCCTGACGCTG	1.02228	-2.44	Not_significant
AAATGTTTCTAATATATTTAATATAATTCAT	0.0381045	-0.198	Not_significant
CTGACCAGGGATGGCAGTATCGTATGAGAAG	0.0846002	-0.391	Not_significant
CCCGTATTACCCCATTCTTCATAAATCTCAC	0.931814	-2.63	Not_significant
CAGGACATCAGCCGCAATACGCTGACTGCCA	0.288193	-1.14	Not_significant
ATCAGCCAGAAAAATGTGGTGTTCAACGATA	0.288193	-1.14	Not_significant
ATCGTTGAACACCACATTTTTCTGGCTGATG	0.288193	-1.14	Not_significant
ACGAAAAGAAACGTGCTGATGAGGCTGTACA	0.801343	-2.11	Not_significant
CATCATTCAGAACTACACCAACATGTCCGAC	0.471083	-1.42	Not_significant
ACGAACCCCAAAAGCCTGCCGTGTTCGCGGC	0.0814455	-0.353	Not_significant
ACGCGCGCGGATACTGTCCCACTTCGAACCG	0.09691	-0.338	Not_significant
TAACCGTTCACGGGCCGTCTTCGCCTTATGA	0.199971	-0.719	Not_significant
CGCGCGGAACTGCTGCCCGTGGGGGATCACC	0.428291	1.31	Not_significant
CCATGTTGAAAATGGTAAACATTTTGTTATC	0.50307	-1.68	Not_significant
GGCTTTGATATTACGGATAACAAAATGTTTA	1.07883	-2.99	Not_significant
CGAGAGTCTGCCGAAATCGGTGAAGGTGACA	0.946922	-2.62	Not_significant
GTGCATTCGCACTGCGCCACAACCTGGTGCA	0.542118	-1.65	Not_significant
GAGTTGCTCAAACGCAGGCGGGATAACATCC	0.00348833	0.0147	Not_significant
GCCCAGACGTTGCATCACATCAATGATGTCC	0.133122	-0.483	Not_significant
CTGAGCCATGGATTTAGCACGTTCATACTGC	0.380907	-1.69	Not_significant
ATGATGACTGCCTTGTCTGGTACGATATCCC	0.380907	-1.69	Not_significant
CCATTGAGGCACACCAGCTGTGAAAATGAGA	0.380907	-1.69	Not_significant
GGCCTCTTCCAGTGCACTGAAGCATTTCTCA	0.380907	-1.69	Not_significant
CATCGACCCCTTCGGGGCGACCGGGCTGTCA	1.1209	-2.4	Not_significant
CCCCGGATGGGCTTCAATGAATTTCTGAACG	0.390406	0.91	Not_significant
GAATCTGACATTCCAGTGCCAGGAGTACGGC	0.49485	-2.05	Not_significant
GCTGAATACACGACGCGAAAAGGTCTGCTGA	0.517126	-1.43	Not_significant
GACCCGTCATCCTGAAAAGCCGGAATACCAC	0.638272	-1.9	Not_significant
AACACCGATGATTTTGTTCTGATAAGACGGC	0.284833	0.931	Not_significant
GCTGATGGATGACCAGATGGTCGACATGGCA	0.67162	-1.8	Not_significant
CAGCACCACACAGGCCGCCTTCTGTTGCGCA	0.406714	-1.26	Not_significant
CTTTTCCGGATTCAGCACCACACAGGCCGCC	0.462181	-1.87	Not_significant
ACCGTGGCCAATATTACTTGACCACTACAAT	0.462181	-1.87	Not_significant
CCAGAACTTTATTGTTCTGATCTACGACAGC	0.530178	-1.84	Not_significant
CCCATCCAGACAACCTGTGCCTGAGGCTGAA	0.530178	-1.84	Not_significant
GTTGCTTTCACGGTGTTCATCCGCTTTTACA	0.643974	-2.12	Not_significant
ACCGTGAAAGCAACGGTACCCGTGTTGAGAG	0.462181	-1.87	Not_significant
CACCGGTGACGGTAACGTCCGTACCCGTCTG	0.705534	-2.05	Not_significant
GGAGGTGAACTGGCTGCACAACACCCGTGAA	0.462181	-1.87	Not_significant
ATGTATCCGGAAAAATCAGTCTTGCCGGTAC	0.530178	-1.84	Not_significant
GTAATCGGACCTTGCCATTCCCGTTTCCTTA	0.449772	-1	Not_significant
ATTGCCCGTTCCGGTCGCGCCGGTGCATCAC	0.49485	-2.05	Not_significant
GCGCACCGGGGCATCAGCAGCCCACGATTAC	0.462181	-1.87	Not_significant
GGTGCGCTGACTTCAAACTGCTGCCCCGGCA	0.643974	-2.12	Not_significant
GCACCTCAGGGCAGTATCCATGTTGCCGGGC	0.643974	-2.12	Not_significant
CCATTCAGGGAGCAAATGTCAGCCTGACGGC	0.49485	-2.05	Not_significant
ATTGTCCTGCGCGGATGTGGTCACTGTGGAA	0.643974	-2.12	Not_significant
AACGCTGACAGAAAGCAACCGTGAAACACAT	0.462181	-1.87	Not_significant
GCCATACCGTTATTGTAGGCCCGCTGCGCCA	0.560667	-1.97	Not_significant
CTTAACCAAATCTTTTATGTTAATTGCTCCC	0.380907	-1.69	Not_significant
GCACCGGCAAGAGCGTTATTTCCCTGTGCCA	0.380907	-1.69	Not_significant
CGTCGTCTCCGGTAACCCTTCCGGCTCAGGC	0.380907	-1.69	Not_significant
GTCGTCTCCGGTAACCCTTCCGGCTCAGGCA	0.380907	-1.69	Not_significant
CCTGACAATATCAGACATTGAGGTTATCTGA	0.560667	-1.97	Not_significant
ACTGGGCGATGAAACAGGATTTTCGCTGCGG	0.0400052	0.164	Not_significant
AGCTGTGTGGCGAAGTAACCACTCTTAACAC	0.917215	-2.5	Not_significant
CCGCAAGAAGAACTTCCCGTTTCTTCCTGCA	0.08302	-0.387	Not_significant
GTGAAAGTGTGGATGCAGCCCTGTTGCCCAA	0.225483	-0.887	Not_significant
GTCCGAACGAAAATCTTGCAGCAGCTCTCAA	0.000434512	0.00184	Not_significant
CAACTGAAACTGCTCTCGTTTCATCTGTACC	0.150581	-0.493	Not_significant
AGGGAGCCGTTCGCATCAGCTTCCTTCCTTG	0.150581	-0.493	Not_significant
ATCGTCATCACTTTCCTCCACAATGGCATCA	0.267606	-0.758	Not_significant
ACCATGATGAGGAAAGAATTCATTAGGAACG	0.150581	-0.493	Not_significant
CCATTGAAAAATTTCTCAGTATAGAATATAC	0.267606	-0.758	Not_significant
ATGGCAAACAGTATATCAATGACATGGCAAC	0.101824	-0.446	Not_significant
GCCTCCCAGTCAATGAACAGTACAGAGAAAC	0.372634	-1.03	Not_significant
GCGTTATATCAGAAACCTTAATGAGCTGTTA	0.171985	-0.646	Not_significant
CGTCACGGGTTACGGTATCTCATTTTCACAG	0.259637	-0.834	Not_significant
CACGATATAACGTCGTGGGTGTCGGTGATGA	0.101824	-0.446	Not_significant
CAATGTGCTGTTTTTGCGATATATGACAGAA	0.49485	-2.05	Not_significant
TACCCGCAAATTGCAGGACAGCTTTTATATA	0.238072	-0.902	Not_significant
CCAGTGCCACGGTTGATGAAGAATGTTCGCA	1.38616	-3.45	Not_significant
CAATACGCTGCCTGAAGCGCTATATCTCACG	0.107349	0.435	Not_significant
AACCGTGGCCAATATTACTTGACCACTACAA	0.38405	-1.27	Not_significant
AACGGTATCTGTTCTCTGATTCTTCCGGCGT	0.496209	-1.56	Not_significant
AAACCGTTCAGCGAGTCGGACATCAAGAGCG	0.462181	-1.87	Not_significant
AGAATCACCAGTCCGACTTAATCTTTCAGCT	0.206908	-0.819	Not_significant
GTGGTGCTGGTAGCACTGCCACCACTGGAAA	0.329754	1.11	Not_significant
ATGCAGAACCCCATTATTGGTTATCTGGTTG	0.206908	-0.819	Not_significant
GTATTCATCAAGAAGGTGCCATTTCCTGATA	0.329754	1.11	Not_significant
AAAAAATAAAATGGAGTTCGGTTTTTATTGA	0.135489	0.552	Not_significant
CTGAAGCGGCATAATCTGCGTGGCAGTATGA	0.329754	1.11	Not_significant
ATACCTTATTCTAATATCTTATTAATTTTAA	0.329754	1.11	Not_significant
ATTAATGAGAAAGGAATGGAAAAATAAAAAA	0.329754	1.11	Not_significant
AGTTGTGGCCATCGCCGCCAAAAATGCAAGG	0.329754	1.11	Not_significant
TAACCCTTTATCATCAACGAGTTGCAGGTCA	0.195179	0.652	Not_significant
ACAGGGCAAATCACCGTTACCAGAACAACCA	0.329754	1.11	Not_significant
GACTTCCTCATCAGGTACAAAGCGAGCATAC	0.241088	0.919	Not_significant
CGGGGCTTTACTTATATTATCATTCTTCGGC	0.353596	0.85	Not_significant
CAGGTGATGGTGAATACCGGAGGGAACAAAA	1.81248	3.47	Not_significant
GAGGCCGTTGGTGAGTGCCGTGAAGATGCCC	0.8041	2.19	Not_significant
GAAGCGGAATTTAGTGTTCCCCGCCACCGCC	1.79588	3.33	Not_significant
GTAACCACAGAAAAATAACATCAGAAAAAAA	0.330683	0.798	Not_significant
GTTTTTTTCTGATGTTATTTTTCTGTGGTTA	0.330683	0.798	Not_significant
CCATGCTGCGGATTTCATCCCGTGCCTCCAG	0.333482	1.18	Not_significant
CCACTGGCCAGGATATGCTCCACACACTCAC	0.333482	1.18	Not_significant
AGTACGAAGCATCTGTTACCAGGTGGCAGAC	1.00305	2.65	Not_significant
ATTACCTGTAAAGACAGACTTCAGAAAAAAC	0.300162	1.1	Not_significant
AAGACAGACTTCAGAAAAAACAGTGCTCGCC	0.163676	0.586	Not_significant
GCCTCTGGATATGTGGATAAATCATTCCAGA	0.140862	-0.542	Not_significant
CGTCACCGTCCCCCTGACAGTTTGACTTTAC	0.127844	0.463	Not_significant
ATCAAAGCACTGATGTTATTTAATGTCGGGA	0.127844	0.463	Not_significant
CCTGGATTACCCGGAATTAATCCTTATATCA	0.528708	1.61	Not_significant
AATTCTGGTTTTTTACTTTGCTTCGGAATGT	0.135489	0.552	Not_significant
CTGCAAAGATAAATGTTCTCCTTTTAGCAGA	0.329754	1.11	Not_significant
ATTAAACTTGGTCAGGCTGCTGCAGCTCAGA	0.850781	-2.75	Not_significant
CTGAGCTGCAGCAGCCTGACCAAGTTTAATA	0.00261362	-0.013	Not_significant
ATCAGTCTGATTCAGCTGAAATTGCAGGCCG	0.379864	-1.11	Not_significant
CAGTCTGATTCAGCTGAAATTGCAGGCCGGA	0.369572	-1.31	Not_significant
GGCCGGACGTAAACTGACGCAGGCAGAAACA	0.217527	-0.728	Not_significant
GCGCGATAATCACCAGCGACACAGTCAGCAA	0.462181	-1.87	Not_significant
CCACTTCTCACCAAAGACCAGCGGTACAAAA	0.681937	-2.18	Not_significant
CGAACATAAATCCGCCGGGATTATGCAACAA	0.90309	-2.6	Not_significant
AGTGATGCAGGAATCCTCAGTTGGACCAGCA	0.462181	-1.87	Not_significant
GTTGTAGCGCAGCGGGTCGGCGCTGGCGTCA	0.462181	-1.87	Not_significant
AGCAGATATTTGGCCGGAACTTGAACGCACT	0.462181	-1.87	Not_significant
GAACACCAAAGGCAGATAGAGAAAAGCCCCA	1.14752	2.58	Not_significant
CTATGATCCTACCCACGTAATATGGACACAG	0.340084	-1.34	Not_significant
GCAGCATATGACCTTGCTAACGGGAAATACA	0.437707	-1.49	Not_significant
GAAAATTTCCGGCAAATAAGAGCAATGAATC	0.121478	-0.527	Not_significant
CGCAGCCCGGCGTTTCTCATTTACCAGTGCA	0.429457	-1.15	Not_significant
AGGCTTCATCATGTACATGACCGATGCCGCG	0.236572	-0.881	Not_significant
CCTGTTTGCTTCCTCAAATAAAGCTCTGGCA	0.263603	1.02	Not_significant
ACGCCGGATGCGGCGTGAACGCCTTATCCGG	0.255707	0.931	Not_significant
CTTCCAGCCACCACCACCGCCAAAATAGGCA	0.032452	-0.123	Not_significant
GTTGGTCCAGAGCTGGTGGCGTGGAGACACA	0.486782	-1.29	Not_significant
CCAGAAACGACAAAACCCGCTCGACGGCGGG	0.0168249	-0.08	Not_significant
ACTGCTTTTCCGTAAACACCGTTCACGACGC	0.368556	-1.41	Not_significant
GCGCCCGGAGCTGCACACTCGCGGGCGTCAC	0.60206	-1.76	Not_significant
CAATAGCCATTTGTTCCCCCGTTTTTTCGTA	0.167491	0.513	Not_significant
AAAACGGGGGAACAAATGGCTATTGAAGGCG	0.508638	1.44	Not_significant
GAAACAGCAATGATTTCTGTTGCTGATTTAC	0.414539	-1.4	Not_significant
TAACGACCAGATAAGGTCCGGATCAACCACA	0.158641	-0.722	Not_significant
ACGGCGGGTTTAAGCTGTGTGGCGAAGTAAC	0.129011	-0.555	Not_significant
ACTGACCGGCGGCAAGCTGACGATGACCACG	0.950782	-2.59	Not_significant
ATTTTTGCCAAAAACTCCAAAAATGCTCCAG	0.186419	0.743	Not_significant
CACTACTATGGGGACTCGTCAAGGACATACA	0.237321	0.881	Not_significant
CTAGTGGTACAGAAGGTAATGATGAAATTAA	0.0741724	0.371	Not_significant
ACGGTGATGCTGCCAACTTACTGATTTAGTG	2.23136	4.07	Not_significant
CGCTGTGCGGAGGGAGAGGAAGATCCGTAAC	0.150581	0.427	Not_significant
ATTCCGGCAAAAAATTGCCGGGATGTTTACC	0.392545	-1.09	Not_significant
CAGCCTTTTGAAAGTGATGTGTGCAGATCCA	0.614394	2.27	Not_significant
CCGGGTTTACCCACTTTCGACTGGTAACCAG	0.703335	2.35	Not_significant
CCTGGTTGTACTCGCTGTCACACCAGACCAG	0.322393	0.991	Not_significant
AGGAATCCGACCAACAGTCAACCTGCACACC	0.703335	2.35	Not_significant
AAATGGTGCCGTGATCCACATCGTGCCGCGT	0.570248	-1.44	Not_significant
CGCGGATTTATGGCGACTGCGCTCCCTGACA	0.033389	-0.107	Not_significant
CTGCCGGTCAATTATCGTAATCCGAAACGCA	0.259637	-0.834	Not_significant
ACGTTATATCAGAAACCTTAATGAGCTGTTG	0.49485	-2.05	Not_significant
ACCACTTAACCCTGTTGTATGCATCCGGGCA	0.101824	-0.446	Not_significant
CCTGCTTCTTACTGGTAACACATCTGGAAAA	0.380907	-1.69	Not_significant
CGCATCTTCTGAATATGTTCAATGGTGCACC	0.380907	-1.69	Not_significant
CCGCATCTTCTGAATATGTTCAATGGTGCAC	0.325139	-0.938	Not_significant
AGGAATGGGGGATTCTGTGACACCGGAGATA	0.457175	-1.15	Not_significant
GCAACATGATTCGTCAGTACTTCAGCCAGGA	0.327902	-1.28	Not_significant
TGCTTCTGTACATTCAACATTTCCCATAACA	0.457175	-1.15	Not_significant
CATCGCCTGTGTGGATGGCCTGAAAGGCTTC	0.0319843	0.16	Not_significant
AAGCCTTTCAGGCCATCCACACAGGCGATGA	0.0319843	0.16	Not_significant
CCTGGCGGGCGGCATCAATGAGGATTTTTAC	0.540608	-1.26	Not_significant
GAACGAACGCAACTCCGCGGTGATGGCAGCC	0.464706	-1.24	Not_significant
GGTACAAACTGGTACCGCCAGGACTACACAC	0.416801	-1.04	Not_significant
AGCTTCTTTTTCCGGTACATGCTGCACGGCG	0.468521	-1.68	Not_significant
GGCCATTAACCACTATAAACGATCGATAGTA	0.598599	-1.97	Not_significant
ACTATCGATCGTTTATAGTGGTTAATGGCCT	0.377786	-1.24	Not_significant
GCCTAGCTGGGGGTTTTCTGTGCACAAAAAA	0.847712	2.64	Not_significant
AGGAATGCAGATGGTGCAATCTGTGCTTGAA	0.240332	1.04	Not_significant
AGATTACCATCACCCGCAGCGACGGCGACCG	1.00174	-2.25	Not_significant
CAGATTACCATCACCCGCAGCGACGGCGACC	1.00174	-2.25	Not_significant
GCGCCCCAGCCGGTGCTGTGCCGTGATGTAC	0.525784	-1.74	Not_significant
CGGCGTTGCGTCATTCTCGCTACAACTGGCA	0.143876	0.569	Not_significant
CACAATTTCGGTAATTTCTGTTTTACCGCGC	0.0222764	0.0968	Not_significant
AGAAATTCATCCTTCGCCGCGACTTCTGACA	0.126098	-0.495	Not_significant
TTGAACCGCCCCGGAAATCCTGGAGACTAAA	0.0222764	-0.108	Not_significant
ACCGCTTGAGCACCATGCTCCCTACTCTCCA	0.468521	-1.57	Not_significant
GAATCTTAAGAGCGTGGTGCGCTTTTGCGAA	0.19382	-0.639	Not_significant
CGTGTTGTGCACTTTGATTAATTCCACGGGC	0.0974532	-0.493	Not_significant
AATATTGGTTTCAATAAATGCCGCAGGGCCT	0.332547	-1.13	Not_significant
CTTTACCTTCCAGAGCATTGAGAATAACCAA	0.183096	-0.736	Not_significant
GGAAACGTTTGAGAGCGGGATTCGTAAAACA	0.284833	-1.13	Not_significant
ACCAGAACCACCCGCTAAAATAATACCTTTA	0.324222	-1.06	Not_significant
AGGTATTATTTTAGCGGGTGGTTCTGGTACA	0.183096	-0.736	Not_significant
AACCTCTGAAAAAAAATGCTTATGGTCAGTA	0.091515	-0.437	Not_significant
CATCGGTACCGGTGTTTCCGGCGGTGAAGAG	0.0777937	0.336	Not_significant
CCCACCAGGCATGATGGAAGGCCCTTTCAGC	0.352617	-1.38	Not_significant
CGGAGCAACCAGTTCATAGGCTTCTTTCTGC	0.0136762	0.0558	Not_significant
ACCAATATAGGTAACGCACGGTTCGCCATCT	0.508638	-1.62	Not_significant
AGAGCACGACGAACTTTTTCGATGAACTCAC	0.393619	-1.32	Not_significant
CCAAACTACTATCAGACACGTCAAAACCTGC	0.4698	-1.3	Not_significant
CACCAGCAGGTGATACATCAAGTCAGATGCC	0.424812	1.12	Not_significant
ATGAACCGCCCCGGAAATCCTGGAGACTAAA	0.0574959	0.222	Not_significant
GCAACTTGACACTTTTCGCGATTTTTTCGGC	0.163676	-0.95	Not_significant
CGCCAGATTTACCACGTCAAAAAGCCGAAAA	0.163676	-0.95	Not_significant
GGTTGACACTTTACACTCTGAACGCGAAAAA	0.0264104	-0.134	Not_significant
ACGCAGCATACGAATTGCCAGCCTGGCATTA	0.0594835	0.293	Not_significant
CCAGCGCAAAAACCGCAGGCGCGTTAACCGC	0.284833	-1.36	Not_significant
ACGAATATTAAAAAAATCCGGGCAATGTTGG	0.284833	-1.36	Not_significant
AGTGGCGAGACGTGCAGCCACGAATATTAAA	0.195861	-1.02	Not_significant
CGTTTCAGGGAATTAAAACGATCATCACGCA	0.114074	-0.496	Not_significant
CCGAAACAGCAATCATCACGCAGCCGTTCGC	0.0457575	0.183	Not_significant
CCACCTGCCGGATGGTGCAATTGCCGGAAGC	0.114074	-0.496	Not_significant
CTGCGTGTTTATGCGCCACACCAGCGATAGC	0.114074	-0.496	Not_significant
ATGCAGGGCGTCTAACCACCAACGATAGCAA	0.284833	-1.36	Not_significant
AGTGTTCAACACTTGACGTGTTTAACACCTG	0.393619	1.49	Not_significant
AAAAAACAAATGCAGTATGCAGGAAAAAAAA	0.284833	-1.36	Not_significant
CATTAAAGCGAGAAGTTGAATACCGCCAGCG	0.284833	-1.36	Not_significant
AAATCAGACATCAGATTGATCAGCACCTGGC	0.284833	-1.36	Not_significant
CGCCACCAGCAAAATTTTTTGCTTTCCGGAC	0.0457575	0.183	Not_significant
ATGATGTACTCAAGAGCTGTTTGCTGGCGAG	0.603801	2.19	Not_significant
CCCCCAGCTATCCACCAGCAAATAAAAGTAA	0.284833	-1.36	Not_significant
CGCACGCTTTCACACTGTTGGAAAAATAGCC	0.355561	-1.17	Not_significant
CCCGCCCTGATCCACCAGCGTGACGTTTCCA	0.0123337	0.052	Not_significant
CTAAGCAGTTGGTTCACTCGAGTCCACGAAA	0.809668	1.74	Not_significant
CTGCTTAGCTGTGATTTATTTTGGGTTTTCA	1.27084	2.72	Not_significant
CTTTAAGTGGCTTTAAATGACTTTAAGTGGA	0.619789	1.48	Not_significant
GGACAGAAGCCGCAGATATTCCTGTTCGGCC	0.217527	0.992	Not_significant
AGCATGGCTGCAACGCAAAAATGAGCTGGCT	0.241845	0.938	Not_significant
GGTACGGGGCAATGAATGGCGATCGTTACGA	0.9914	3.29	Not_significant
AAGCCATCAGCAGGACGCACTGACCACCATT	0.9914	3.29	Not_significant
ATTTTGCGTTTGTCATCAGTTTAATGCCCGG	0.818156	2.79	Not_significant
ACAGGTGGCGCTTGACCGCATCATGATCGGT	0.151811	0.659	Not_significant
GGACGGAAAAAACTGGTATGAGGAAGTGAAA	0.333482	-1.56	Not_significant
AACCCGCAAACCCTCTGCGGGAGATGTTGGT	0.333482	-1.56	Not_significant
GACTGGTCAGAGTTTTACACCACAACCCGCA	0.412289	-1.61	Not_significant
AATCCTCCACTTCAATATGAATACGGGGAGC	0.412289	-1.61	Not_significant
CTGAAATAAAAGGAGAAAACAGAAAGGTGAA	0.449772	1.57	Not_significant
GAATTTACCTGTGACCGTCCTGACCTGTTCA	0.253366	-0.954	Not_significant
CAACCGCGCTGAAATGAGCCCGGAAGCCGCC	1.07212	2.67	Not_significant
CTTCTGTGCGCCGGACGTTGCCGCGCTAACA	2.16877	3.17	Not_significant
AGTCATATCATCTGGATCAAATATTCCTGAT	0.093665	0.419	Not_significant
AGAACACCATTTGAACTGTCAAACTCCAGGA	0.5157	1.71	Not_significant
CAAAAGGTATTCCGGAGACACAGAAATATCC	0.377786	1.17	Not_significant
AATACAAACCACCGCTCTGGCAGGTACAGGG	0.136083	-0.551	Not_significant
GTGTGTCATCCGAATATCCACTACTTCCATA	0.20621	0.82	Not_significant
CCTGGATGATGATCTGGTGGTGAACTTATGC	0.133122	-0.546	Not_significant
ACGTGGCGATGACGAACTGTTGCATGTGCAG	0.0731433	-0.315	Not_significant
CTGTTTGTGGATTTTTCCGGACAGTTTCAGC	0.20621	0.82	Not_significant
AGCGGACTGTCAGATTAGATTCAGACCTGTA	0.257275	0.798	Not_significant
CAGGTCAAATCATCCTGCGTCCCCCACTGGC	0.267606	-0.658	Not_significant
AGGTCAAATCATCCTGCGTCCCCCACTGGCG	0.230623	-0.602	Not_significant
GAACAACTTAATGACAACTAAACAAGTCGCC	0.583359	-1.91	Not_significant
AGTCCTGGAGCCTCTTAGCACTAAGACTCCA	0.583359	-1.91	Not_significant
CACCTGAATTTCTTTCCAGCCAGCGACGCGC	0.0721166	-0.411	Not_significant
CGCGCCTTTGCTGAGGTAGCCAGCAGCACCG	0.251037	-0.942	Not_significant
CTGTGTCCATATTACGTGGGTAGGATCACCC	0.614394	-2.14	Not_significant
GGCAATCACCCGCTGCCACTGACGGCAATCA	0.447332	-1.12	Not_significant
CAACATACAGAAATGGCAGGAGCAGTCATTG	0.207608	-0.807	Not_significant
AGTGGATCACTTTTCATCCGTCGTTGACAGA	0.0846002	-0.374	Not_significant
CCTGGCCTTTATCATTCGTTTTGTGCATAAC	0.207608	-0.807	Not_significant
CGTAAAACCGTTATCCGGGCTGACGGTATGC	0.661544	1.88	Not_significant
CACTCTGCAGTTCGGCAGAGGTCGACTTAAC	0.275724	-0.87	Not_significant
ACTCTGCAGTTCGGCAGAGGTCGACTTAACG	0.275724	-0.87	Not_significant
CACTGACGGGACCTGCCGCCGCTTTGAATCC	0.00392635	-0.0183	Not_significant
CGGCGCAGCGCCCAGTGTCAGAAAGGTGGAA	0.367543	-1.01	Not_significant
GCGTTGGACTGCCAGCGTTTGCCGACCTAAA	0.37059	-0.947	Not_significant
CAAGGTGCCGTTGTGATGGTTGTTCCATCGC	0.681937	-1.79	Not_significant
TGAGCTGGAGGCGATGGAACAACCATCACAA	0.681937	-1.79	Not_significant
ATCTGCAGGTGCCGCTGCGTGACTTGTGGAA	0.844664	-1.67	Not_significant
GAAATCATCCCGTACCGCGTGGAAGCCACCA	0.317855	-1.12	Not_significant
CAGCTTTGCAAACATCTGACGTTTGATGCGC	0.360514	-0.946	Not_significant
AGCTTTGCAAACATCTGACGTTTGATGCGCC	0.360514	-0.946	Not_significant
GCTTTGCAAACATCTGACGTTTGATGCGCCC	0.360514	-0.946	Not_significant
CCTGAACGCGGTGATTGAGGATTTCAGCGGC	0.600326	-1.59	Not_significant
CGCCTTTAACGAACTGGTGGACAAGCTGAGC	0.460924	-1.53	Not_significant
TCCCTGTTTGCCCGTGTCACGGCGCTGTTCA	0.319664	-1.06	Not_significant
GAACAGCGCCGTGACACGGGCAAACAGGGAC	0.319664	-1.06	Not_significant
TCACCCGCTGCTCAGCCAGCAGGCTTTTTCA	1.00218	-2.46	Not_significant
TACCAGATAGTCCTGCACAAAACGTGAAAAA	0.274088	-0.894	Not_significant
AGCAGGCTCAAGGGCGATAACTTCACCGAAG	0.0594835	0.229	Not_significant
GTCTAACCCGCGTCGGGTGTATTTTGCCAGA	0.0555173	0.212	Not_significant
CGGCGTACTGGTTCCCCGTAAATATCACCTC	0.716699	-1.96	Not_significant
ACCAGATAATCACTGCTTTGTCTTACCGTCG	0.259637	0.771	Not_significant
ACTGCTTTGTCTTACCGTCGCATTTGTCCAG	0.0472076	-0.18	Not_significant
AGGCAGTGAATCTGTGCCAGAAAACCATCTA	0.0809219	-0.339	Not_significant
CCCTGTGGTGAGTTTTCGTACTGCCATAAAA	0.705534	-1.63	Not_significant
CTGTGAACGCCGTTTTGTGTTCAGGCCGAAC	3.37986	-5.22	Not_significant
CGCCTGCTGCTGACCGAGTATTTTGTTGATC	0.47237	-1.31	Not_significant
AATCACCGTTTCACCGTGATCAGGCTGGACA	0.732828	-2.25	Not_significant
GCCGCTGGGGATGGTGATCAATAACTGGGGA	0.782516	-1.73	Not_significant
AGACGCCATCACCCATTACATCACCATTCGC	0.209715	-0.809	Not_significant
AACTTCCCGCCGCTTGTCGTAGCACGGCCCC	0.0168249	0.0661	Not_significant
CCTCAGACAGTTGAGAATTATTATCACTTTA	0.353596	-0.9	Not_significant
CCTCACGCACCACACCAGCACGCAGACATAA	0.170053	-0.536	Not_significant
ACGCAGACATAACTGACACAGGCCTTTGTCA	0.386158	-0.917	Not_significant
GCCACGCTCTTTAATCTGCTGCAATGCCACA	0.543634	-1.26	Not_significant
CTCTTTAATCTGCTGCAATGCCACAGCGTCC	0.00217692	0.00932	Not_significant
CGACGACGCGCTAAATTCTGAGTGGATAAGC	0.935542	-2.55	Not_significant
ACGTATTCCAAAACCTGGCGAAGAAGTTCAG	0.754487	-1.93	Not_significant
CCCGAAAATCGGGAACGTGTTTTTGCTCACC	0.210419	-0.864	Not_significant
ATCCGGTTTATGGTTTTTCACTTTTTCGCAA	0.0347983	-0.159	Not_significant
AGGAGGATATTCATTACTGGCGGCCCTCATA	0.0888424	-0.398	Not_significant
CAACAGCCTATCCTACACCAGCTCGTCGTCC	0.0204516	0.0826	Not_significant
AGCAGTTGTTGAAAACGAGGAGTATCCTGTG	0.10513	-0.366	Not_significant
CTTTAACTTCATCGGTACCGGTGTTTCCGGC	0.145087	0.589	Not_significant
ATTCAGATCCCAGTTGTACTCTTCAGACGCC	0.157391	0.609	Not_significant
AACGCCGGATTTCGTGGCTTCTGATTTGCTC	0.157391	0.609	Not_significant
TATCTCTATGAGTCTCAAAACAGTTAAAAAA	0.0974532	-0.535	Not_significant
GGACCCGGCAAACAGTCCCATACGCTGCCCA	0.069051	0.337	Not_significant
CGGCCTTGCAGGGTCGATATGATGAGGAGCA	0.571865	-1.09	Not_significant
CGGGATACCTTCCAGCACAGGCCAGAAAGAG	0.0395292	-0.127	Not_significant
GTCTGGAAATATAGGGGCAAATCCAGAAGCA	0.109579	-0.55	Not_significant
CTTCTGGATTTGCCCCTATATTTCCAGACAC	0.0584886	0.256	Not_significant
ACCGGACGCGGGACACTGACCACAGGCAGCG	0.240332	0.891	Not_significant
ACCCGGCATACCGGTACGGCTCAGCCACCGC	0.567031	1.99	Not_significant
CGCCACACCGGTGCGTTTTCCCCGTGAGCGC	1	2.07	Not_significant
GCGTAAGGTCTGGCTGGCGCGGTGGCGCAGC	0.286509	-1.1	Not_significant
CGACGAACTGGCTCCGGTCGTCAAACGTGCG	0.226945	-0.815	Not_significant
GCGGGCGAAAGGGGTATGGAGGAAGGCAAGC	0.578396	1.7	Not_significant
ACGATCGGCAACATAAGTAATTTGCTCGCGG	0.580044	-1.65	Not_significant
CTATCAATCGTGGATTGAACAGAACTATGAG	0.0721166	-0.271	Not_significant
AACAGAACTATGAGGGCCGCCAGTAATGAAT	0.0264104	-0.0922	Not_significant
GAGTGAACATCAAGAGCAATCAAATTACCCA	0.0195421	0.0703	Not_significant
CCACATTCTGGCTGTACGAAAGAGTACACTA	0.841638	2.96	Not_significant
GTATGCCCGTTGACCACTTCCGGACGGGAGA	1.74715	3.5	Not_significant
CCGTTGACCACTTCCGGACGGGAGACTGTGA	0.906578	1.87	Not_significant
AGGCGAGGGAGGATATCCATACCCTGCGCCA	2.20761	4.79	Not_significant
CGAAAGTGGGTAAACCCGGCAGGCATTCAGC	0.250264	0.837	Not_significant
ATACCCGGTTCTGCGGCTTAAACGCCTGGGC	0.841638	2.96	Not_significant
AGACAACGCCTGGCTGTACTCGCTGTCGCAT	0.856985	2.55	Not_significant
CACTCCCTTCGTGTTGTTGATGAATCTGACC	0.841638	2.96	Not_significant
CGCCCCATGTTCAGTGCCTGTACGTTAACGC	0.856985	2.55	Not_significant
AAGTGGCGTGGTGAAAACACCAGGCCGGAGC	0.278189	1.04	Not_significant
ACGGGTATGGATACGTTTTCCTTTTGCACTG	0.841638	2.96	Not_significant
ACTGCGGCCGGAAATCCCGCCTTTCAGCATG	0.841638	2.96	Not_significant
GTACTGGAGGGCCATTCAGCGCAGAAAACAC	0.0867161	0.354	Not_significant
CCCTTCCAGCATCGGATGATGAACCAGCAGA	0.841638	2.96	Not_significant
ACAAACTCATCAAAGTTGGGGGCTTTCCTGC	0.841638	2.96	Not_significant
CTCATGTGTTTGATCTCATGTGTTTGATCTC	0.437707	1.61	Not_significant
CCGGAAAATGCACCAGCGTGGCATAGCATCC	0.437707	1.61	Not_significant
GCAGGCAGAAAATGCCTTCAACGTTAAAAGC	0.0366845	0.135	Not_significant
ATGCCATAATGTTATTTTTATAACATTTTTA	0.314258	1.02	Not_significant
AAAAATGTTATAAAAATAACATTATGGCATT	0.314258	1.02	Not_significant
ACCGTTGATTGAAAACGGTTCTATCGAACCG	0.823909	2.2	Not_significant
CCATACACTGACATATAATCCCTGCGCACAC	0.435334	1.54	Not_significant
AGAATCCGCGGTTATTCATTATTTATATACT	0.435334	1.54	Not_significant
CGCCGGATTGGCCCGCATGGTTTGCGCCGCA	0.229148	-0.851	Not_significant
ACTACTATGGGGACTCGTCAAGGACATACAG	0.342944	1.08	Not_significant
GCCGTTTTCACCGCTGGCCAGTTATCTGCAA	0.0974532	0.429	Not_significant
CTTATCTTCTTCCTGGCAGAATTTAATGTAC	0.232102	-1.03	Not_significant
CGAAAACACTGGACACACAGAATGCCGCGAA	0.402305	1.34	Not_significant
GTACGCGAACTGGGCTACCCTTCGAAAAGAA	0.381952	-1.54	Not_significant
AGGAAATCGTCCGCATCCCCATAACGGTCAA	0.14813	-0.666	Not_significant
CCAGGACGACGGAAACCACATACCGCTTCAC	0.0574959	-0.242	Not_significant
CGACGCTGACCGCACGGAACAGGTGCAGGAA	0.568636	-1.85	Not_significant
ACTGGATGCGCCGGACAACTGGACGATGAAC	1.4908	3.31	Not_significant
AGCAGGCTTTCCACAACATGCACACGGCTGC	0.117475	0.452	Not_significant
AATCGTCCGCATCCCCATTACCGTCTTATAT	0.170696	-0.743	Not_significant
TAAAAAGCCTTCACTGCGGAAGGCGTCTGTA	0.59176	1.95	Not_significant
TATTAACTGGCAGCGTTCGCGTGAAAGGTAA	1.49214	3.59	Not_significant
GCGTTCGCGTGAAAGGTAAGTATTCTGCGCA	1.77469	4.14	Not_significant
TGTTTCCCCAAAATCCTCTATATCTTCCCAA	1.60206	-3.03	Not_significant
CAACCAAATCACTGCGTTTATTGATATGGGA	0.462181	-1.87	Not_significant
GTGCTGGCGCAGGTTGAGCGCCACCATGCGA	0.462181	-1.87	Not_significant
AACCATCGCCATCAATGGACCAGCCAGATCT	0.00480371	0.023	Not_significant
AGTAACCATCGCCATCAATGGACCAGCCAGA	0.00480371	0.023	Not_significant
CGAAATCAGGGCAGTTCTTGATGCGGTGCGC	0.259637	0.86	Not_significant
CCGCCCGTCCATCACGGCTTATGTGGTGGGA	0.263603	-0.797	Not_significant
CTCGGAAGTCACGTTTACTCAGGACCAGAAC	0.379864	-0.887	Not_significant
GCTTAAAAAGCGTGCTGCTGAACAGTACGCC	0.0245682	-0.127	Not_significant
ACCCCACCGGAAGGACCCGCACAAATGAGAG	0.228413	0.927	Not_significant
ATATTCGACGACCTGATGCAGGATATCGCCG	1.15677	2.86	Not_significant
CTTTATGCGCCGATGTGGTTTTATCCTGCTC	0.284833	-1.36	Not_significant
CGTTTTCTGCGGCGTGCCGTAAATGCCTTTC	0.0371573	0.202	Not_significant
ACAACGCCCCGCAGTGGTGGCACACATGCAG	0.284833	-1.36	Not_significant
CCTTGCAGAGAGGTCAAAGTTTATGACGAAA	0.169411	0.612	Not_significant
GAAAAAAACACCGGGGAAGAGTGGGACGTCC	0.14691	-0.504	Not_significant
CTCGGCCAGCTTCTGCTTTTTCACCTTCCAC	0.123782	-0.531	Not_significant
GATGTATCTTAAAATAAGAGATAGGCTTGGA	0.254145	0.968	Not_significant
CCTGATAAATCGCTTTCAGGTCGCGAGTGAC	0.0319843	0.16	Not_significant
CGTCACTCGCGACCTGAAAGCGATTTATCAG	0.0319843	0.16	Not_significant
AACTGAAAAACCGCGGTCTGAACGATATCCT	0.183759	0.728	Not_significant
GAACTGAAAAACCGCGGTCTGAACGATATCC	0.0319843	0.16	Not_significant
GCGAAGTTCTGGCTCAATGTGCTGACTGAAC	0.0319843	0.16	Not_significant
ATTTATGGACGAAAAACAGTTACAGGCTCTG	0.372634	1.28	Not_significant
AATTTATGGACGAAAAACAGTTACAGGCTCT	0.181115	0.669	Not_significant
AAAACCAACCTACTGATTGCTAAGGATAAAC	0.414539	-1.14	Not_significant
ATTAACACATGTTAACGATTTACCAGTAATG	0.238072	-0.498	Not_significant
CCTGATTTTGATATGTTCAATCCAGCATCAA	0.224754	0.709	Not_significant
ACCCTGCTGAAAAACAACACACACGAAAACG	0.49485	1.24	Not_significant
CGCTGCGACGCGCTTTTCTTCTCATCTTGAC	1.21183	-2.79	Not_significant
CTAAGGCGACCGCAGAGCCGGGAGCGTAACC	0.209012	0.793	Not_significant
CGGTTACGCTCCCGGCTCTGCGGTCGCCTTA	0.209012	0.793	Not_significant
CATCAAATGTCAGCGCATCCAGCATTATCCC	0.335358	-1.02	Not_significant
CTGAAGTATTATTCGATACATTACTGAATGA	0.283997	-1.15	Not_significant
ACCGTCATGAGCCCAACCGCCTAAATCCTTA	0.725842	-1.8	Not_significant
GCGTGAGGGGCCGTTCTACTTCCTCTTCACC	1.0348	2.73	Not_significant
ATTGAGCGTAATAATCTGACGCTACGCACCC	0.251812	-1.23	Not_significant
GAAGTTGGTTGTATATGTCAATGATTTTAAC	0.0741724	0.371	Not_significant
TATATGTCAATGATTTTAACTTAAGCAATCA	0.0741724	0.371	Not_significant
GGCAAAGGGATCAGAAGTCGGCTTTCAGGAC	0.262807	-0.966	Not_significant
CTGATGGCTCAGGTATTATCTTTTGACTTTC	0.0660068	-0.275	Not_significant
ACATCATTCCATTAGTAATGGCAACAAAAAG	0.0660068	-0.275	Not_significant
CACTAAATCAGTAAGTTGGCACCATTACCGA	0.876148	3.33	Not_significant
ACTAAATCAGTAAGTTGGCACCATTACCGAA	0.876148	3.33	Not_significant
CACTAAATCAGTAAGTTGGCACCATTACCCA	0.876148	3.33	Not_significant
GATAATTTTCCCTATGAATACTATTCCGTGC	0.790485	1.82	Not_significant
AAAAAGTTTCCGGAACTGGACCTGCGCTTCA	0.790485	1.82	Not_significant
AACATCTGCCTATACTAAACATATGCACACA	0.575118	1.5	Not_significant
GCGGCAGCGAAGGATCCGCGGATCCGGAACC	1.12784	3.13	Not_significant
GGTTTATTGAAATGAACGGCTCTTTTGCCGA	0.291579	0.865	Not_significant
CATGGTACCGGCAGTGTATTCTGCCGGACAG	0.387216	1.32	Not_significant
AGACTGTCCGGCAGAATACACTGCCGGTACC	0.234331	0.796	Not_significant
CGCTACGCGCATCGCCAGATAGGTATTAGCA	0.263603	0.89	Not_significant
ACAATAAAATTGAGGCCCGGCGTATATTGCG	0.176526	0.603	Not_significant
CTCATAGGCTTCTTTCTGCCCACCAGGCATA	1.21042	3.04	Not_significant
CCCCCCTGACAGGAGTAAACAATGTCAAAGC	0.188425	0.877	Not_significant
CGTGACAGCAGCAAGAGACAGCGCAACCGCC	0.275724	0.744	Not_significant
AGAGCAGAAAATCCGTCAGTATCTGGTCGAT	0.00436481	-0.0257	Not_significant
ATAATGCGCGTCAGCGCATGTAAGGCGGCAC	1.20273	3.44	Not_significant
CGGAGTATAGTTACAACATTCATAATTAAAA	0.38934	-1.35	Not_significant
CTGAAAGTGACCTCCTCAGAATAATCCGGCC	0.524329	1.64	Not_significant
GCCGGCCAGATAATATGCGAACTGGGCAATA	0.546682	1.97	Not_significant
CAGACGCTCCTGCAGCAGATTTTCCCGGGCA	0.546682	1.97	Not_significant
CATTGGAGAACAGATGATTGATGTCTTAGGA	0.131356	-0.505	Not_significant
AACAGCAGATGCCAGCACAACTCTATCAGTC	0.0390538	-0.19	Not_significant
GCGGGCGAGGCGGGGAAAGCACTGCGCGCTA	1.10292	3.4	Not_significant
TAACTTTAAAAATCTGTTTCTCTATGCCCCA	0.118615	0.593	Not_significant
GAGCTGCTCAATGTCGAACAGCGTGCAGCCA	0.0710923	-0.334	Not_significant
CGGACGCCAGATTGAACGACTGGCACGGGTA	0.129011	0.622	Not_significant
CCACTGAGCAGCGCCTCGCTGAGATGGAAAC	0.195179	-0.555	Not_significant
CATCGGTGTCACCGGCTCCATCGCCAGCACC	0.0525663	0.211	Not_significant
AGATACTCTTCTTCGCAGGGTTATCAATACC	0.0195421	-0.109	Not_significant
CATCCCTGACGATGGTTTCACTGCCTGTAAA	1.48149	2.87	Not_significant
ATGAGTCCACTGGCATGAAAATCTCCACCCA	2.02411	5.36	Not_significant
CACCGATGCCCTGCGCTTCACCCTGGCGGCG	0.829738	2.09	Not_significant
AAAACGTACCGGCAATATGATGCAGCCGCAG	0.653647	1.44	Not_significant
GCAACATCAGCACCGAGGTTATTTTCTTTAC	0.447332	1.56	Not_significant
CGTGCCGCCGGATTCCGCTTTCCATTCCCAA	0.623423	2.46	Not_significant
GGGTAAAACCGTTACGCTGCAAAAACTGGCA	0.406714	1.4	Not_significant
GTTCTCCGAATGAAAGCCTGTCCTCAGCATA	0.128427	-0.515	Not_significant
GGGAAGGAGGGAGTGACCATCTCATTAAATA	0.128427	-0.515	Not_significant
ACCATCTCATTAAATAAAGCACGCTAAGCCG	0.128427	-0.515	Not_significant
ACGGGGCGGGGCGGTTATCACAGTCAGCCCG	0.790485	1.6	Not_significant
AGCGTATGAAGTGCTCGGTGTCTTTGATAAA	0.378824	1.4	Not_significant
CAATGAAAGAGATACATCTTAACAGTGACGA	0.378824	1.4	Not_significant
AAGTAAATCAACTTTTAATTCTTTTTTATTC	0.299296	1.26	Not_significant
CCTGAAACCACAGCACAAATAAGAGATGGAG	1.64975	4.13	Not_significant
CCACAGACTGATATTTTCCTTTTTTAAACGC	1.64975	4.13	Not_significant
GGTCAGGCTGCTGTCCGTCCAGGTGGGGTCA	0.299296	1.26	Not_significant
CCACAAATACACGCTGGAAGACCTGATGGCC	0.299296	1.26	Not_significant
CATCATCGCTATCGGACGTTTACGAACTGAC	0.764472	1.82	Not_significant
GCTAAATATTTGCATCATTTTTTCATCTCCC	0.818156	2.12	Not_significant
GGCCTGGCGCAGGGTGCGACCAAAGGCTTTA	0.107905	0.427	Not_significant
CTCTTTGTCGAACTCGTTAGACGCGCCTTTC	0.203426	1.09	Not_significant
CAGCGTCGCATCAGGCATTGTGCGCCAACTG	0.161781	0.885	Not_significant
GCGATTGTCGTGTGAAGCCGGAGCGGGAGAC	0.744727	2.65	Not_significant
AATTACCCATGAGCAGGTTTGCGAGGCCATA	0.744727	2.65	Not_significant
CGTGTATGACGAACAAGGCGATCTTATCGCC	0.744727	2.65	Not_significant
ACCGTAGTTATTCGAACAGTTAGTCACAATG	0.0154727	-0.0586	Not_significant
ACGTTTCCACGCACGGACTAAATGATCGCTG	0.188425	0.877	Not_significant
AAAAGCATCCAGCGATCATTTAGTCCGTGCG	0.188425	0.877	Not_significant
GTCAGTAGAAATATGATGAAAACGGAAGCTA	0.153663	-0.384	Not_significant
CAGCTGCAATGGCACGGATTTTTGCTCAGCA	0.271646	-0.924	Not_significant
CCACGCTACCGCCCCTGGCTTTACAGCTACC	0.0589858	0.239	Not_significant
AATGCGGCTGACTTTACCTTCGCGGTCCAGC	1.48945	3.29	Not_significant
ATCGACGGAGCTTTGCCCTTTTTCATTCACC	0.0467237	0.134	Not_significant
CGATACCGCGTGGCTGGTCGATCACCACACC	0.215383	0.943	Not_significant
GTCGGCAAAGGTCATGCTGATGCCATCGGTA	0.108463	0.452	Not_significant
AACAGCCACCTCTTTGGTATCCAGTCCCGGC	0.348722	-1.45	Not_significant
CGGACTGTCAGATTAGGCTTTACTCTGTGCC	0.118045	0.607	Not_significant
ATCTTCTGAAAAAAACCAGACAACATCAAAG	0.118045	0.607	Not_significant
AGAATCGCTGTTGGTGGCGCTACTGAGCTGA	0.206908	-0.833	Not_significant
TCCAGGGTGACGCGGGTTGATGCTTTCACCA	0.269218	0.795	Not_significant
AGGGTGACGCGGGTTGATGCTTTCACCATGA	0.269218	0.795	Not_significant
AAAAGAAAGGTGAACAGTGTGAACAGTTCTT	0.0574959	-0.238	Not_significant
CTGAAATAAAAGGAGAAAAAAGAAAGGTGAA	0.107905	-0.493	Not_significant
GCGGGCGAGGCGGGGAAAGCACTGCGCGCAA	0.051587	-0.283	Not_significant
CTAGGGAAGGTGCGAATAAGCAGGTCATTTC	0.332547	-1.29	Not_significant
TACCCGAAATCTGATTTATTCAACAAAGCCA	0.128427	-0.6	Not_significant
AAGACCAAACCGTCAGCAAAGAAACGGAAGC	0.0118872	-0.0682	Not_significant
TTCTTTGGCGAGCCGATGCTGGATATCAAAGACTGGATG	1.27165	3.57	Not_significant
AAATCGTTCCATCTCAGATGACACCTTCTCACGAATATCTTCAACCATATTGGCATATTCAAAC	0.299296	1.26	Not_significant
CAGGAGGCGTATCGCTTTCGCCCCGGTCAACATTTGAC	0.331614	1.32	Not_significant
ATACAAATCACCACAAGCGGCCTCAAGACAC	0.280669	1.08	Not_significant
CTTTAACTTTGACTACCAGGAGTTCTTAATGATGGTG	0.274905	0.665	Not_significant
CTGGCATTATCGCCACGCTCCAGCCACACCACCGGCCAGGCCGGAAAA	0.49485	-2.05	Not_significant
TCATAGGCTTCTTTCTGGCCACCAGGCATAATGGAAGG	0.568636	-1.41	Not_significant
TTCTTTAAGCTCAATTCGCATGCCGTGATAAATACCGCATGCTTTATCGAGACTCATGTCCGGATAA	0.74958	-2.15	Not_significant
CTTAATCGAGTCTCACGCTTCAGTGAGCAAGTTGCCCCC	0.540608	-0.853	Not_significant
CGATGCCAGCGATTCATAATTAGCCTTGGATGACACGATTATTCTCCCGATGT	0.677781	-2.15	Not_significant
GTGGTATGTTCATTCTCAGCTGCAAATTCAGCCTCCAGGCGAGCATTCATTTCAGCGATTAC	0.74958	-2.15	Not_significant
AGCAGCACAGTCCTCACGAGTGAGTGACGGACCGCTACCGACACAAAAAACAGT	0.74958	-2.15	Not_significant
GCCGCCAGGTTGGCTGTCACTTTGCGGAATCTCCCTCCCGGTATGGTGGATCCGTATTGCT	0.74958	-2.15	Not_significant
CCATGCCAATGAAGGCCGTTTTGCAGAGAACAGTCATAGCCGACTAATAC	0.74958	-2.15	Not_significant
AGTTTTTTGAATGTGGTGATTTGGCGTTACCC	0.226945	-1.19	Not_significant
TTAACATCGGGTAGTGCCATGCAATAACAAAC	0.735182	-2.33	Not_significant
CTCTGACTTCACGTTCTTTAACATCGGGTAGTGCCATGCAATAACAA	0.74958	-2.15	Not_significant
CAACTATACCCGCCATACCTACTGGGATCGCGAGGAGCAG	0.0310503	0.198	Not_significant
GGGAGAATTCGTATTTTTTGGCTCCATGCCACGTTCAGCCA	0.170053	0.752	Not_significant
CACTCGGGAGAATTCGTATTTTTTGGCTCCATGCC	0.0772745	0.35	Not_significant
GTGACTTAGATTTTTTGGCGTGCCGCCGGAGTGAAC	0.242604	-0.827	Not_significant
AGGTGACTTAGATTTTTTGGCGTGCCGCCGGA	0.242604	-0.827	Not_significant
ATTTTCAGTACCGCGATCGATAAGGTCGCCGACCGATATCAGTAAATCCTGCGCCGGGTCA	0.242604	-0.827	Not_significant
ATTCATTAGCCAGTTATTCACGTTGCCATCTGGACTTAACGCATCAATCATCAGCCGCTCA	0.170053	-0.638	Not_significant
CCAGCATGAAGAACCATTGTCCGCCATTCATTAGCCAGTTATTCACGTTG	0.431798	-1.22	Not_significant
GGCATGGGCTATAACGATAGTTTCTTGCCCGGTGTTCAACTCAATGATATAGGGC	0.0772745	0.35	Not_significant
GCCCCCTTACCGGCCTGGGTTTCGGCAAACGGCAATTGCAGCACTTCAACAAATTCCCGTAACGCCTCATGCGCACCGGAGTAACGCACGCCACCGCCGCACACCACCAGTGGACGGCGCTTGCGGGAAATCAATGCATGAGCCTGCGCCAGTCGCTGCGGGTCAGGCGGACGGCGTTCAATATGATGCACCCGACGCGCAAAGAAACTCAGGGGGTAATCCCAGGCCTCCCCCTGCACATCCTGAGGTAGGCAAATGGTCACCGC	0.434152	-1.35	Not_significant
CTATCACGATAAACTGCTGCATATGAAATAC	0.277366	1.34	Not_significant
CTCGCGCGCCCAGACAACGTTGAAAAGCGGCACC	0.661544	-1.8	Not_significant
ATCGAATCACTGATACGCTCGCGCGCCCAGACAACGTTGAAAAGCGG	0.661544	-1.8	Not_significant
GAAATTTCGCCACCAATATCATCCATCGAATCACTGATACGCTC	0.661544	-1.8	Not_significant
AGTGTGACCAAAGATAAAACGATCTGCGCCCGAAATTTCGCCACCAATATCATCCATCGAA	0.661544	-1.8	Not_significant
CTTTTGGCAGTTGATTAACCAGCCACTGCACATCGGAAGCGTTATAGTCACC	0.661544	-1.8	Not_significant
GACCAGCTGCTTACCGCGCTTCGTGCGCTGCTGTTA	0.132533	-0.316	Not_significant
CTCTTTCCGAAAAATGGTTTGGTGCTGATGTG	0.0329203	-0.0766	Not_significant
TTTCATAGCCTTTTGGCAGTTGATTAACCAGCCACTGCA	0.578396	-1.72	Not_significant
ATTTTCGCCCACCAGCCACGGCACTTTTGCCACTGGTTGATCAATGGGA	0.661544	-1.8	Not_significant
AGGATTGGGCGTATATCACCGGCAATAACCGTGTCCAAATC	0.661544	-1.8	Not_significant
AGCTGGTTGGTGGATGCTCTAGGATTGGGCGTATATCACCGGCAAT	0.661544	-1.8	Not_significant
TGAGCTTCACCTTTAGTTTTAAATTTCCGCCTG	0.511449	1.45	Not_significant
CCCTAAGCATGGTGAAGCTGGTTGGTGGATGCTCTAGGATTGGGC	0.661544	-1.8	Not_significant
GCAAGTAATCCGGAGCCCGCGATGCCGCGCTCT	0.850781	-2.75	Not_significant
TGTGGATGGTAAAAATCCCTAAGCATGGTGAAG	0.661544	-1.8	Not_significant
CACTCAGTAGTGACACAACGAGAAATCCAACCTTCCGGATCTTGCCAGAATGAACTCCAGATATGCGCTTT	0.661544	-1.8	Not_significant
TATCAAAGAGAAAACATTGGCGTGGAAGCCGGAT	1.2161	3.03	Not_significant
ACCTTCAAAGATATTGCCCTTGAGTGGCACAG	0.114074	-0.496	Not_significant
AAGATTATTCGGCAGTCTTTTGGTAATGCCCCATTCCCCCTGGAGTA	0.688246	-1.73	Not_significant
TTTGCCGTGGAAAAAGATTATTCGGCAGTCTTTTGGTAATGCC	0.661544	-1.8	Not_significant
CGCGGTTTGCCGTGGAAAAAGATTATTCGGCAGTC	0.686133	-1.71	Not_significant
TTCGCGAGGTCGCGGTTTGCCGTGGAAAAAGATTATTCGG	0.686133	-1.71	Not_significant
GTTCCGGCACCTTTACGGGGTGTAAACACCGGATT	0.421361	1.31	Not_significant
GCTCAAAAAATGAGCTGATAAGGGGAAGCCAATC	0.686133	-1.71	Not_significant
CCCGTCTGCTGTTCGAACGTTTTAGCCATTTCAACGGTGCGCTGGATAAA	0.640165	3.48	Not_significant
TTTAAAAATATGGAATTATTAGAGCAATATTATTCTGAT	0.643974	-1.72	Not_significant
CATACAACTCTGAAAGCATCCACAGCAGGCTG	0.326058	0.678	Not_significant
CAACCGTGGTAAGCACCATACGGCGACCATCCCTGCTGCGATGGCAATCGCCGCGACAATT	0.134304	-0.607	Not_significant
TTCCGTCGGAATGGCCACATAGTGCACCTTGTA	0.661544	-1.8	Not_significant
ATACCTGGTGATGACATGCCTGATACCGCCGGTCGGCGTAACA	0.732828	-1.71	Not_significant
ATGCCAGCAGTTAGCTTCTGCTGTAAAACTATTCATGCAGCAAACCTGCACTTCA	0.197911	0.615	Not_significant
TGCTTCGGTCATTTTTCCTAAGTATGAAGGAGGAAGGACTACGCAATTTGTATCCAGTCCC	0.686133	-1.71	Not_significant
TCATTTCAAAGTTCCGTATTAGCTTGTGCTTCGGTCATTTTTCCTAAGTATGAAGG	0.732828	-1.71	Not_significant
GTGAGGTCATCACAACTAACGCGGCGTTGCGCGGCCCGGATGTTCTGGATAATGGC	0.688246	-1.73	Not_significant
CTGACGCTGCACGATATTGAACTGGAGCTGCAAAAAGAGGCG	0.0520764	-0.252	Not_significant
TTTGGTTGCGATAGCCAATGGCGGTAGCGTACCTGAAAAA	0.0491485	0.174	Not_significant
TGTACGAAGCGCGGGAACAAGTAAAACAAGGGATTCGCCAGTTGCTGCCACAT	0.283997	-1.05	Not_significant
TTTCATGATCTCTTTATATTGAGATTTTAGCGTTGAAATCTGT	0.823909	-1.79	Not_significant
GACCTGCTTACGCAGTTCCTGTCGCTCGCTTTT	0.732828	-1.71	Not_significant
AGCGAAAATGCACGGCGCATCATGGCATGGCTACCCAGG	0.696804	1.49	Not_significant
CGGTAACCTCTGCTTTTTTATTAGCAAATGCCAC	0.732828	-1.71	Not_significant
AGTTTGCTTGCAGGGAAACGGCGCTCAGTAATGCCATACATTTCCTTCTTGAGCGTCGCAAATT	0.732828	-1.71	Not_significant
CCCATAAGCCAGGAGGCGCGGGAAGAAGGAGATTTGCCCTAACGTCGG	0.732828	-1.71	Not_significant
GCGGTATGGAACTGGATTTTCTTCTGAACCTGT	0.0123337	0.0335	Not_significant
TAAATAGTGCCGCCGTTCTCTTTTTCCCATGCATCGCTA	0.334419	-0.952	Not_significant
GTGACACTGTAACTATCAGCGAACGTAAATAGTGCCGCCGTTCTC	0.0282604	0.12	Not_significant
GCACTCCACCAGCATTAAAAGTGACACTGTAA	0.286509	-0.885	Not_significant
GAAAATACTCAAATGCCCTCCTCATTGGACGAAAAAAATGCTGGTGGG	0.334419	-0.952	Not_significant
TTGAAAATACTCAAATGCCCTCCTCATTGGAC	0.334419	-0.952	Not_significant
TACGGACGTTCCTGGTGTGCGTGTTTATTGAAAATACTCAAATGCCCTCCTCATTGG	0.334419	-0.952	Not_significant
GCGCCACTTCAATCTTATCTTCCAGCGCGAACGC	0.754487	-2.27	Not_significant
AAGTTACAGCTTCGGGAAGCGAAAAATGCTGGATTTTAAAGAGAGGTCATATTTTGCAACT	0.821023	3.68	Not_significant
ACTGAAAACACATTTAAGTCAGTTACACCAGGTTGCGCATATTGCACCTCAGTAT	0.134304	0.607	Not_significant
CAGTTGTTTCTGACTGGCGCTGTCAAAAAACGCATC	0.352617	0.634	Not_significant
CTTTTGAGATGTAAGAGGGAAGCCCTCAACATTGGTATATTGGATACTGAGAAATTTTTCAATGGGAGTGATAAACGGCCGAATGATTAACTCGATATTGTGA	0.14813	-0.779	Not_significant
CGAAGAGGTCAAACGCTTAATTCGTTCAAGCCT	0.122053	-0.604	Not_significant
CCCTTCCAGGATGAGCAATTTAACCAACTGGCG	0.104025	0.291	Not_significant
ATTGATAATGGCCGGCTGATTGTTGAGCCGTACAGACGCCCGCAATATTCACTGGCTGAGC	0.428291	1.39	Not_significant
CTGCTATTAACAGCATGTTTACCAGTCTCTCC	0.655608	-1.31	Not_significant
TCGTCAGTTGCTGGAAGGCATGGCCTTCACGCCGGGCA	0.000434512	-0.00184	Not_significant
AGGTCTTGTGGTTACTGCACTGGCGGGCGTGGC	0.958607	1.5	Not_significant
AAAGCGCTACAGCATGGCTTCTTCCCCGGAAGAGT	0.00261362	-0.013	Not_significant
GACCGCCACCATCGCTGACATGCAGCAGCGTCA	0.332547	1.2	Not_significant
CGTAATCAGATTATTCGCGAGCCATTAGCTTGTTAAGATTCAC	0.692504	-1.69	Not_significant
GGCTTTCTGCGGGTTACGCGTCACTACCGTAATTTGATGGCCCAGCTCCAGCAAACGCGGA	0.134304	-0.607	Not_significant
CCAGAAAATCATTGATATGGCCATGAATGGC	0.324222	0.892	Not_significant
CCCATATAGCCACACTTGTAGACCGAAAATCA	0.467246	-1.88	Not_significant
TATATTAAAAAAAGCAACTGTAGATTCAATTGGTCAACGCAAC	0.432974	1.53	Not_significant
TGTTGGATGGTCAGGATTGGAAGAGGTCAAAAATCTCAGC	0.688246	1.07	Not_significant
TATTCGCCAGCACGGCGCCATAATCTGCCGCCTTCAACTGATGAAAC	0.365523	-1.53	Not_significant
GTGGCCCGTTTATCAGCGTTATTCGCCAGCACGGCGCCATAATCTGCCG	0.512862	-1.71	Not_significant
AGCGTGGTTGGCCACCTGGTGTTTACCAAAACCTACAC	0.133122	0.416	Not_significant
CTTTCAGCTGTCCGTGGAACAGATACCCTGCAGCATTG	0.462181	-1.87	Not_significant
GTTCTTCAGTGACAGCCTGTCAAAGGTAAAGCTCCGGTTCTCCCAGTCCTCCTGACTGAATGAC	0.462181	-1.87	Not_significant
ATCCTTCACCGCTTCTGATGTGCCTTCTTCCAGCG	0.512862	-1.71	Not_significant
GCTTCTGAACGAATCCAGCGTGGAGCTTTTCGTCATATTCCAG	0.462181	-1.87	Not_significant
GGAGAGCGTCCCGCCTTTGCTTCTGAACGAATCCAG	0.512862	-1.71	Not_significant
CCCGCAACTCACTGATGCCGCGTGCGCAGAA	0.0338583	0.128	Not_significant
GCGTTTTCGGCGACCAGTTGTCTGTCACAAAGGAGAGCGTCCCGCCTTTGCT	0.462181	-1.87	Not_significant
AGATAAGATGGCCCGACTGTAGCGACTAACAA	0.120331	0.741	Not_significant
CAGCGTTTTCGGCGACCAGTTGTCTGTCACAA	0.512862	-1.71	Not_significant
CCATTTTGTATCCATTGTCCGCCGGTATTGGCCTCGTTATCCGGCCCA	0.55752	0.915	Not_significant
GCGATATTCATACTGCTGGCATGCAGTGTGTTTACCGTCAGCGTTTTCGGCGACCAGTTGTCTGTCAC	0.512862	-1.71	Not_significant
ATACTGAGCTTACAACGTCACTGTCAGAAACCTGAATCACA	0.421361	-1.72	Not_significant
TGAACTCACGGGCGGCAAACATGGCACGCGCTTTCTTCAGAAGAGA	0.365523	-1.53	Not_significant
ACCCTGTCATGGCCCATGCACCGCCGTCTGCATCACTGTT	0.365523	-1.53	Not_significant
GCTCTGATTGAGGCTGAAGTCGTCATATCCACCATG	0.365523	-1.53	Not_significant
CATCTGTGCTGCTGTGCCCCCGGTAAAACTCTGCCCCCAT	0.365523	-1.53	Not_significant
CATGGTTTGCAGCATTTCTGCATCAGGACGATCGGCAACCGACTCCAG	1.34679	3.02	Not_significant
GTCATCTGTGCTGCTGTGCCCCCGGTAAAACT	0.365523	-1.53	Not_significant
GCATGCATCTTCCACCCACCACGGATACCCACTGTCAGGATATGGCTTTTTGCCCTGCCGG	0.512862	-1.71	Not_significant
GCTGCATGCATCTTCCACCCACCACGGATACC	0.512862	-1.71	Not_significant
CGCCATCATGAAGCTCCACGCTCCGCTCCCGGCCCTGCAGACGATTTCCGTCCAC	0.512862	-1.71	Not_significant
TGCCTCAACCCCGGCTTTCAGCCACAGGGCATCGCCATCATGAAGCTCCACGCTCCG	0.462181	-1.87	Not_significant
CCGGAGACTTTTTCTGCCTCAACCCCGGCTTTCAGC	0.512862	-1.71	Not_significant
GTTCAGCGTGATATTCCGCCAGATACCTGCCTTCAGCGTCATATT	0.365523	-1.53	Not_significant
GAATACGTGCTGAAGCGACTTCGGCACTGTATTGTTTATCCTGTAAGTATAGTTTATTCGTTTGCCGAACAATATTTGCCAGATTATTTTTAGCTTTA	0.180456	1.28	Not_significant
TTAAAATTTCGCGGATCTGGGCCGATTTTTTTC	0.752027	1.26	Not_significant
GTACCAGAAGCAACAGCATCATATAAGGCTCTTCC	0.452225	1.01	Not_significant
GCCCTGACCATACTGCCCTGTCAGGAGGGGCGCTGTTCTGCCC	0.365523	-1.53	Not_significant
TGGCTGTTTAACCCTGTCTTACCGTGAGGTTAA	0.289037	1.11	Not_significant
ATTTACTGGGCAGAAGATGAATCTGTCGCCCG	0.512862	-1.71	Not_significant
GAAGCCATGGTTGCTGAACGGATTTACTGGGCAGAAGATGAATCTGTC	0.462181	-1.87	Not_significant
AAACCGGTTTACCTCCATATGGGACATCTCATTGATAAGGGGGG	0.365523	-1.53	Not_significant
ACCGACACCACAGGTTTATCCCGGCGGCTGGAAAAGCT	0.462181	-1.87	Not_significant
TGATAATGATAGTGCCGGATATATTACAGAACCATTT	0.939302	2.39	Not_significant
TAAGGCCCGGGCAAACAACGAATATCGCCTGTCCAAAGTCCGCGGCGAAGCCATGATAAGCGTACGTATTCCCGGCGGCATTCTGCCCGCGCACCTGCTG	0.462181	-1.87	Not_significant
AGTTTGCAGACTGAGGAAAAAATGATGAGTGTGGATATTGATATCATTAAGGCCCGGGCAAACAACGAATATCGCCT	0.462181	-1.87	Not_significant
TCAAGAACATGACAGCGTGATCATTATGGGTGGACAGTACAACAAAAGTCAGTCCATCACT	0.619789	-1.43	Not_significant
AACCAGCTTGACATGATTTTCGGTTATAAAAACCGGGACTGTGT	0.462181	-1.87	Not_significant
GATGCCTTCCGCCACAAATCTCTGGTGGTCATTG	0.462181	-1.87	Not_significant
CAAAGTGACCGGCGCGCTTTTTACCCTCCGTGAAGGCGACAGGGTATGGCTTCGTGGCTGTTATGGTAACGGCTATCCTGT	0.462181	-1.87	Not_significant
AAGCACCCGCAGCCATTCTACTTAACTACCGTTACCTCGCCAAT	0.546682	1.84	Not_significant
AGACCTGCTTATCCGCAATGTCGGCAAAGTGACCGGCGCGCTTTTTACCCTCCG	0.462181	-1.87	Not_significant
CTCACGTATTATCAATAAAATGACTGCCGCGGTCCGGCAGGCACTCTCCGGGGAGGCATAA	0.462181	-1.87	Not_significant
AAGTCAATGATTACAAAGCCCGCAATGGTATTGAGCATATGTGCGTGGGCTGCGGACGCTG	0.462181	-1.87	Not_significant
CGCTGCACAACCGGGTGTCCGACCTGTACCTGCTACAGCGTTTTTGATGTGGCTTATGACGAAAA	0.462181	-1.87	Not_significant
CCGTGTATCGGGCAATGGAATAAATTCGAATTAGTG	0.603801	-1.18	Not_significant
CAGGTTACCCTCCCTGAAAAAATCTGTCAGTCCCCCCAAA	0.462181	-1.87	Not_significant
CAATAAAGGCTCCCGGCTGCGCCGCTTCCGTGAGGTGTATA	0.350665	-0.928	Not_significant
CTGATATTTGCCCGCGCCTGTGACATCAATGCCATGTC	0.462181	-1.87	Not_significant
ATGATTTCGGTTGTGGCGACATTTTCCACGCACTCCGTTTCCA	0.540608	-0.877	Not_significant
GATGCGTCAGGTGATATTTTTCTTTACGGGTTTGAAGACTGCGTGACTGA	2.97062	2.94	Not_significant
AACAGCACTTCCGAGTCACTGGCGGCAACACCAAA	0.216096	-0.796	Not_significant
AAATCTGTTTTTTCCGTTGTTACTGTTAACGCTTCAG	0.462181	-1.87	Not_significant
CTCACCCATAAAGTTATCAACCGGCAGCCCGCGT	0.0241089	0.129	Not_significant
TCATTTTTGTCAATAAAAACCCGCCTGTCGCCCAGTGTAACC	0.462181	-1.87	Not_significant
TTCGTTCCGTTCTGTAAAACAGTATTTATCCGCCA	0.244125	0.843	Not_significant
ATCAATGGCAACAGGCAGCGATGCAGGCTGCCCGGCAGAATACACTGCCGGTACCATGACT	0.00261362	0.0103	Not_significant
TTTCATTCCCAACCACGCGACGAATACGGTGAGACAG	0.0614803	-0.247	Not_significant
TTCACTTCCCGGGCAACCTGCTGATATGGCAATGATGTGTTT	0.015923	-0.0744	Not_significant
CTTTCACTTCCCGGGCAACCTGCTGATATGGC	0.015923	-0.0744	Not_significant
GTTCACGGGGCGCTTTCACTTCCCGGGCAACCTGCTGAT	0.015923	-0.0744	Not_significant
TGCGGCGTGAACGCCTTATCCGACCTACGGTTC	0.946922	-1.84	Not_significant
GCGGGAAGGTGAAATCGCCGGTGAATTGTTACAC	0.152427	-0.727	Not_significant
CTTCAGCCGTTCACGGGGCGCTTTCACTTCCC	0.0584886	-0.207	Not_significant
AGGCGTGGCGGGGATACGAGCGCGCGCTGAT	0.782516	1.62	Not_significant
AAAAACGAGCTGGCGCAGGTGGCACTGCGTCAGGA	0.184422	0.43	Not_significant
GTATCTGAATAACCAGAATCAACTGATTGCCGGTGAAA	0.0491485	0.116	Not_significant
GAACAGGCCGTCCAGTGCAGTCACCAGTAAACC	0.115205	-0.442	Not_significant
AGATCTGTTTTTCTGCTTTCTGCTGCTGGCGTATAGTCGTAAGCCCTGCTGTTGAGATCGA	1.23582	1.98	Plasmid-colV
GTACAACTTTCTGGGAAAATTCAAACCCGAACC	0.245652	-0.795	Not_significant
ACAGAAAATTAACAGCGCACATCAGGAAACTCAGTCTCCTGATTCAGT	0.455932	-1.3	Not_significant
CCGATAAATAACTCTTCAGCACTGACTGGGGTTGAGTACTTAACCACGGCATCACTTCTGC	0.273273	1.12	Not_significant
CTCCTGAATTATGTGTGTGAACCAGGAGTTTCTCAGGA	0.823909	1.62	Not_significant
TTTTCCCGAGGTCATAAACCACCTTCAGGGCAGCCGGA	1.03152	1.84	Not_significant
TATCGCTGGCCATCGCGGGATGGTCGGTTCCGCC	0.543634	-1.54	Not_significant
TGTTTGATGAGTCCGGGGCATTGATTGCCGTGGG	0.860121	1.27	Not_significant
TCTTTATTCTGTCATATATCGCAAAAACAGCACATT	0.49485	-2.05	Not_significant
AACCATCACGAGGTTACTTAATGAAAACGAAG	0.508638	-1.57	Not_significant
GTCATCACTGTCCGGTGTCAGACGCACATGTCG	0.560667	-1.97	Not_significant
GGGAATGAGGAATACAACTGAATATAGTCATCACTGTCCGGTGTCAGACGCACATG	0.705534	-2.05	Not_significant
GTATTAATTACCGGTATTACCCCGCAGGAGGCACG	0.478862	1.98	Not_significant
ACCACCGAGATAACGCCCTGTGCTGCGGGTACCTGAATCATCAAGCGAAAACCCCAG	0.643974	-2.12	Not_significant
AACCGCACCAGCTACCGTCTGATGGTAATCGTAATCACTGGCG	0.560667	-1.97	Not_significant
GTTACGCGACCTGCGGGCCTGAACATCGTAAGTCAGCACCGTTTTCTGC	0.705534	-2.05	Not_significant
AAGATTTCCTCCGGTGCCGGCTGTGCACCAAACCAGCGGGTTCCCCGTTGCCAGCTG	0.705534	-2.05	Not_significant
CTGCCAGTGTAAAGGGCAGATTAAAGGACGCATTCATCTGCAGGATCTTACTGAGCGCC	0.705534	-2.05	Not_significant
CGAGATCTGAAAGTGAACGAAACAAATGCTGAGTA	0.739929	-1.28	Not_significant
TAATCGTGGGCTGCTGATGCCCCGGTGCGCCATGGTCTGCG	0.462181	-1.87	Not_significant
ACGTCGTTACCGCTGCTGGAATGTTGCGCCACACCGTAT	0.872895	1.66	Not_significant
CCTGCAAACAAACGGACTCAGCAACACCTCAATCCATATATTCCCGGCGATCGCCAACTCGTCGTTAGCCTCGGCCGTCGGGGCGTACGATATGCAGTTCAGTCTGAATGGCAGTTCATGGAAACCGGTGAG	0.127844	0.758	Not_significant
GCCGGCGGCAAGCGTCCCTTCCTGATTACTGACA	0.49485	-2.05	Not_significant
GCCGAAAATCCGCAGATCGCTAACCTGCTGTTGGCTCC	0.551294	1.53	Not_significant
CGGAGATTATTTCTTCGCATTGGAATATATTGGAT	2.10403	3.19	Not_significant
GGTGGAAGAGGAAAACAGCTTTATTACTGGTCGAGTTGGCCAGCGTGTAAGGT	0.331614	-1.26	Not_significant
TGAGCGTCCTGTCTGCCATAACCGTAAGCGCCCTGTCTGCCAGAATACTGCCC	0.643974	-2.12	Not_significant
TGGCAGCAAAGACGTTTTCGTCCATTTCACTGCCATCCAGAGCAATGAATTC	0.468521	-2.14	Not_significant
ATTTTCTTCCAGATTATTAAATGTGGCAGCACTGACA	0.462181	-1.87	Not_significant
CCAGCATCTGGAACACCACCAGCGTAATCAACGCCACCAACAGGTGCATGTAGAGGAATGA	0.0974532	-0.363	Not_significant
ATGGCGTGCATCGGGCAAACTCCGTACAGAG	0.0195421	-0.129	Not_significant
GTCCACACGCTCACGCCCGGCCAGCGTCGCCGCCACGCCATTTTC	0.462181	-1.87	Not_significant
CCTAAGTCCACACGCTCACGCCCGGCCAGCGTC	0.462181	-1.87	Not_significant
CTGGCGAAGCATGAAAACGCCAGCCTGCGCGCCTC	0.872895	-2.2	Not_significant
GGTCTGTACCCCTAAGTCCACACGCTCACGCCCGGCCAGC	0.462181	-1.87	Not_significant
CCAGATATCCGGCGGCTTCAATAGTGGCACTGTGATTATTCAGTA	0.643974	-2.12	Not_significant
GGCAATCAGGTCTGGCGGTTTGGTACCGGTGC	0.0609802	-0.262	Not_significant
GTAACATGGCGCTCTCCGCTGACACTGACGTTTTCCACATCACCGGCCTGCATATCCAGCAG	0.643974	-2.12	Not_significant
TTTCCTGATACGGTAATAATACGTGGATGTCCCTGAGTCCGTAACATGGCGCTCT	0.462181	-1.87	Not_significant
CAGCGTGATGGTCTGAATTACAGTGGGCGGAGTGTACTGAG	0.462181	-1.87	Not_significant
CACATTCACTGCCGGATTTGTTTTAAACAGGCTGCTGTCCGGCAGACGGGTATCCGG	0.643974	-2.12	Not_significant
TTCCCGGCCAGTTTACCGCTGTTAAACAGGTCAC	0.00921731	-0.0653	Not_significant
TTTCCCGCATCCACCGTGGTTTCTGTATGGGTGGTA	0.705534	-2.05	Not_significant
ACTGACAGGCTGCCTCGTCATTCCATTCGTATCT	0.0716041	0.168	Not_significant
CTGCCACATCCTGTTTCTGGCTCTGCGTATCCCGGATGGTGAT	0.643974	-2.12	Not_significant
TCAGGTCTGCCACATCCTGTTTCTGGCTCTGCGTAT	0.643974	-2.12	Not_significant
GCCGGCCAGTCCCTGTACCGCTGCCGTTGCGGCCTGTATCGCCTG	0.530178	-1.84	Not_significant
ATTACCGCCGGCCAGTCCCTGTACCGCTGCCGTTGC	0.530178	-1.84	Not_significant
ACTCAGATTACCGCCGGCCAGTCCCTGTACCGCTGC	0.705534	-2.05	Not_significant
CCGGTAACGGGAGAGGTAATGGAGACAACATACTGACCATTCA	0.309804	0.601	Not_significant
GGCATGGATTTATCGCCTTATGGGGCAAGGTAAATTTCCTG	0.284833	-1.36	Not_significant
ACCGGCGATAATGCCGCCAATAATGGCCTGCATAATGCGGATA	0.747147	-1.3	Not_significant
GCGCCCCACTGCGCAGAGTTAATGGCATCGA	0.00788851	0.02	Not_significant
CCTTTGGCGGTGTTGATATCCGCACAGCAAAT	0.821023	1.61	Not_significant
AAACACATGCTGCGTCTGCGCCGTGACGGGGA	0.380907	-1.33	Not_significant
GAAACTTATTGCTGACGGGAAGTGGTATCCACCCTCTTACCGTCAGTGGGT	1.42946	2.34	Not_significant
GTGATTACTTTCAGACGGAACAAGGCAAATAATGCGCGTCA	0.774691	2.13	Not_significant
ATCATAGTGATTACTTTCAGACGGAACAAGGCAAAT	0.402305	1.54	Not_significant
TATGAGACTTTGTGTAGATGATGGAGGAGACCCAATACTTCGATATTCTCACTCCGAGTCA	0.452225	1.62	Not_significant
CGCCATGACGCTGGCGCAATGGTCATCACCGAAT	0.603801	-3.1	Not_significant
AGTGGAAAAAACGGCGCAAACAGGAACTACGCCAGAAGGCATTAGAAGCGTTCTATGACGCATTTGAACTT	0.759451	-2.55	Not_significant
GGGCATGAACATTATTAATGACGACATCACCGGGCGAGT	0.244125	0.593	Not_significant
TTTTTATTACGTTTATTCGGGGCAAAAATAGGAAAAAACGTAGTTATTCGT	0.141463	0.529	Not_significant
CGCCGGGAAAGTTGCCAGTAACTGGCTGAACACA	1.18243	1.69	Not_significant
CCCCACCCCCCCCCCCCCCCCCCCCCCCCCC	0.798603	-1.22	Not_significant
AACGCATCGATACCGATTATCAGCGCCTCAAAAAACTCATCTGG	0.829738	2.08	Not_significant
AAACACAACGCCAATCAGTGATGATGAAATGGTG	0.91364	1.48	Not_significant
TTTTTGTCTTTCACTGAAAAATGCCTGACAAAATCGCTCATGAA	0.435334	-1.26	Not_significant
GGCTGAACGGTTTAACGCCATTACCCGGGCCTAT	0.489455	0.885	Not_significant
CACGCTGGAAGAATGGGAAGACTATGCACCCTTTGCCGCCAATCCGTTCGG	1.11748	2.71	Not_significant
ACTCCTGACCGATGCCGTGAAAATGCGTGGGCTG	1.86967	-2.07	Not_significant
TGTGGCGCGGCGATAAAGCGGTGTGACTGCACC	0.106238	0.341	Not_significant
AACAAGAACCAGTCTGCGCTGTCGAGTTCTATCGAGCGTCTGTCTTCTGGCTTGCGTAT	0.326979	-0.618	Not_significant
CCACCGTAATGCGCCACCTTGTCGACTATCCAC	0.118615	0.373	Not_significant
TCATCCACCGTAATGCGCCACCTTGTCGACTATC	0.118615	0.373	Not_significant
GTCTCCGTCATACTTCATCCACCGTAATGCGCCACCTT	0.118615	0.373	Not_significant
TTCTACGATCATTACAGGCCGAAGGTTGGGGGTAGGG	0.44855	-0.895	Not_significant
TAAGAGAGATCAAACACATGAGATCAAATATATGAGTTCATATATGTGAAATAAACACGGT	0.396856	0.96	Not_significant
GCAGATAGAAGAAAGCCCCAGATAACATTAAGCGTCCTGCAAGACGCTTAACATTAATCTG	0.197911	0.93	Not_significant
CCGCGAAACCTGAGCGGGCGAACGACCGGAAAATCACGG	0.278189	-0.986	Not_significant
CCGCTCCGCCCGTGCTTCCTGACGTTCAGCGAGCGTGCTGTCTTCATCC	1.07883	1.38	Not_significant
GCTGGCGCAGGGCGAAAATCAGATTCACCGGGCAGCGC	0.203426	-0.793	Not_significant
ATCCGCGGGGATGCGATGCGGCCGATGACCGG	1.95078	-3.5	Not_significant
AAGATTTCTCCGGGCCATAATTCCCGTGAGAAAAACGTGTCAGCGAGACATCG	0.798603	3.43	Not_significant
GACTTGCCGTAGCCTTGTTGCAGGGCTACCA	0.213249	1.4	Not_significant
ATAAAACAAAAGGCCCAGTCTTCCGACTGAGCCTTT	0.165579	-0.508	Not_significant
GAACCCATCACCCCGCGTCTGTTTATCGGGCGCA	0.0550241	-0.139	Not_significant
TACCGCTTCAGGCAGCTGGCGCTGGGGCGTTACACGCTGAC	1.94692	5.65	Not_significant
GAACATCTCGTCCATGCGGTTCATCGAGATCCTG	0.910095	3.03	Not_significant
GGTGGGAGCCGTCAGGCGTTTCAGGAACACTTC	0.718967	1.58	Not_significant
GAAGTTTATATTTTACCTTTTGCAAATAATA	0.761954	-3.92	Not_significant
CCGTCTTCGCCTTATGACACGGCCAGCACAG	0.217527	-0.433	Not_significant
CAATGAAGTTCCTGAACGTCCTGCTGCAGGGCG	0.0700704	-0.211	Not_significant
TGAAGTTTTCATTCTGCCGCTGAATGCTGTTATGGAATCACTGCAACCCCGTGAAGCCGAT	0.02365	-0.0622	Not_significant
CGTTTGTGGTGGTGCTGCCGGATATCATTCTCGA	0.730487	-2.2	Not_significant
GAGCAGCGCGTGAAGCGCCAGCTGCTGGCGGAA	0.730487	-2.2	Not_significant
CGCAGTGCCAGAGGAAAACGTATCCATACCCG	0.0931265	-0.21	Not_significant
CGTGCGTCAGGCGCAGCCGCTGGGCCTGGGCCACTC	0.667562	1.37	Not_significant
AGCCGGGAGAACAACCTATGAAAGACAATCCG	0.0447935	0.141	Not_significant
CAAATCTGACAGTCTGCTTTGAGCGAGGAGC	0.347754	-1.29	Not_significant
ATGTACAGCATTCGGCTGTATCCGAGAACAGCAACG	0.076756	-0.175	Not_significant
ACGTGACCAGAAATAAATCCTTTTATTTCAATTT	0.496209	-1.51	Not_significant
GATTGTTGAGGCGATAGCCTCCCGTAACAGGCTGG	0.283162	-0.878	Not_significant
GGTTATTTCACCGAGGGTATATAAATTGACGTCATCGCCGACCCACGCGTAATCAC	0.501689	-0.989	Not_significant
GGTGCAGGTAAAACGATCACGTTTCGCAATGC	0.345823	-0.662	Not_significant
AGGATATTGCATCGGATTTACCGCGATTTATCCACGCATTAGATGAACTTTCCCGCCGTCT	0.21254	-0.892	Not_significant
GCTTTGCAGTTTTACCACGTAGTTACGTGCGCGCTCGGCGAACTCTTCATCTTCATCGTAATGCTTTTTCGCATCGCGGTAGAAA	0.21254	-0.892	Not_significant
TCAGTAGGTATGTCTACGGGGTGGTTAGCTAATA	0.123782	-0.337	Not_significant
GCAGTGCTCGTAGAAGCCAGAGAACAGACCGGCCAGATCGTACAGGTAAGCACACAT	0.220404	0.707	Not_significant
GAAGGCCGACTGGTTATTGATGATATGGTCGGCGGCGAG	1.58838	2.61	Not_significant
ACATTTAGATGGCAATAAAAAAGCCTGATCGGCTAACCCTGATCAGGCTTCACTCTCACGAAA	0.408935	-1.39	Not_significant
TACTTGTGTTCTGGGGTGTTAACTTGGGGGCTGTTCACGGAAA	1.59517	-2.4	Not_significant
TTTATCTGGGAAGTGCCTGGCGGTGGGCGGTTAATTCC	0.630784	2.09	Not_significant
AACGAATTGGAAAATAGATACTGGAAAAAAT	0.434152	-1.35	Not_significant
CTTTCCGGTGCGCGGGGTTTTGTCTTTTTTC	0.0245682	-0.0715	Not_significant
CAGAGTTCAACCATTCTGGTGCTGAATAAAGCCGGGCAAATTCAGTGGGCAAAGGACGGCA	0.245652	-1.13	Not_significant
TTTACGGACACGCTGGGGCTGGTGACGTCATTCAG	0.238072	0.822	Not_significant
CTTTATTGTAGGTGGGCCAGTTGGTGATTTTGAACTTT	0.0496351	0.179	Not_significant
GCTTCATCATCCAGCCAGAAAGTTATGGAGCC	0.169411	-0.545	Not_significant
AGGTGTTGCTGACTCATACCAGGCCTGAATAGCTTCATCA	0.169411	-0.545	Not_significant
GATGGCAAGGTCAGAATAGCGCTGAGGTCTGCCTCGTGAAGAAGG	0.169411	-0.545	Not_significant
CCAGGTGTGCGATTTCACCCCGGGTGGGCGTTTTG	0.183096	0.634	Not_significant
CCGAAGACCTTCAGCCCGGTGGAATCAATTACCAGGTGTGCGATTTCACCCCGGGTGGGCG	0.104577	0.422	Not_significant
GCGTTCCTGGCCATGCTTTTTGACTTTCCACTCGCCTTCACC	0.241845	-0.77	Not_significant
CGGCGTTCCTGGCCATGCTTTTTGACTTTCCA	0.241845	-0.77	Not_significant
ATCGTTATACGAAAAGATGATCAATTCCGCCA	0.614394	2.27	Not_significant
AAAGGGCAGTGTTTCCCAGCGCCCTTCCTGGTATGCGGATTCTTT	0.0204516	0.063	Not_significant
TGGACAGGTCTCGTGTTCCAACTGAGTGTATAGAGAAAATTGAGG	0.00217692	0.0074	Not_significant
ACCCCCAGACGTCCACCAGATACTGGCTGACCACG	0.312471	1.29	Not_significant
GATACCGGTTCCGGTGAGGGTGACGGTTCGGT	2.01909	3.41	Not_significant
GCGAAGCGTTGTAATACGCTGCACCGCCACGTCTAACTGCCGGGTGCCATTAATGGGTTCATAGAAGGCCGCAGCCAGAGAACGCGGTTGATCGGTGCCTTTTTCCGCCAGCGCCCAGGAAGCATAGGCACGGCTGGCAAAGCTATTTTGTTTACCGGTTGGGGAAACTTTAAGCGCGGCTTCCGTAAAAGCGCGTATGGTCTGATTAGCTAACGCTTCGTC	0.421361	1.72	Not_significant
AGAAACCACCCGCAAAGCAAGCCGTAAATCTG	1.23807	1.63	Not_significant
TATCACATGGAAGGTACTACAATGGCTCAGGTTGCCATTTTTAAACAAATATTC	0.829738	-1.74	Not_significant
GCATTTCGCCGATAATTTCCAGAGCGTCATCGGTAA	0.420216	-1.28	Not_significant
GCATCAATAAAATTGTTAACCGGACAAATGTCAGT	0.294992	-0.653	Not_significant
GAATGCGGACCATAGCTGCTCTCCGCACCAGATCATA	0.100727	0.226	Not_significant
TGCGGAAAACATTAATGCACTGATAAATAATGAT	0.492144	-1.56	Not_significant
GCGACGCTGGCGCGTCTTATCAGGCCTACATTGGTGCCGGATCGGTAGACCGGAT	0.534617	2.13	Not_significant
GCGGCTTAGTTGCCAGTTACGCGAAAAATAGGGG	0.0899095	-0.273	Not_significant
AGTTGTTATCGGCGCGAATACCCGTATTTGTCATGGT	0.245652	1.23	Not_significant
GTCAAAAAGAAGTCGTTTTTTTCTAAATTCACTCGTCTGAAT	1.54975	2.18	Not_significant
CCACTGCAATGAGACGACGCTGCCCATCTAC	0.355561	-0.74	Not_significant
CCACCAGATCTGTGTCAGCTCCGACAGACGTCGCTTGTCTGTTGGTTTTGATAGCCATTCT	0.554396	-1.52	Not_significant
CAGGAGAACGCTTACCGTGAGTTGCTTCTGCG	0.838632	1.3	Not_significant
ATGACGTTTTATTGCCTGAAATTTCAGGTAA	0.512862	-1.25	Not_significant
AACGCGGGTAAACGGAATCATCCATACCAGCAAGATAATGAACGGGATGGAACGGAAAATG	0.302771	-2.28	Not_significant
TCCAATGCTAAAACCATCTGCGATCATCTGGCA	0.645892	1.29	Not_significant
AATGGCCAGACCGCGCCAAAGAAAATCCATA	0.02365	0.105	Not_significant
GCCCGCCGCTTGCGGTGGGAGGTGCATATCTGTC	0.316053	0.666	Not_significant
GCCAGCTTTTCAGAGTTCTGATTGATAGCGGTACCCGTGGC	1.21112	1.53	Not_significant
ATTTAAAAAACTCTCCCGACGCACCTTCCTGACGG	1.01728	-1.58	Not_significant
GCCGGGACCACCCTGTGGGTTTATAAGGGGA	0.66354	1.25	Not_significant
CGCCGTTGACCCGCGTTACTTCCGTCCGGCAGAA	0.478862	-1.02	Not_significant
ATTGTGCTGGACCCGTTTGCAGGCAGCGGCTCAACCTG	1.11691	1.39	Not_significant
GGTTCATACGGAATAGCCACGTCGTAAAAAAT	0.0347983	0.102	Not_significant
TTTGAAAAGGAACATTTCGTGCAAATAACCGAA	0.0979971	0.258	Not_significant
GTGCGGGGCATCACCGGAGAGATGAGGATGA	0.806875	1.39	Not_significant
TTAACCATTTGAAGTTTAAACTCATTTGAAA	0.0584886	-0.233	Not_significant
CTTTGCCCGGGATGTTGCGGACCGGGCGATCTTTATGGACCAGGGGCGGATAG	0.571865	1.72	Not_significant
GCTGGTCCTCGCCGCCGACCATATCATCAACAATCAGTCGGCCTTCCACGACGCCATCCGCGTC	0.308035	0.816	Not_significant
GAGGACGGCTATCCTGGCTGGATGCCGCAGAAATGGACA	0.327902	0.763	Not_significant
CGGCGAGAAGATGATGTACTCAACGGTGAAGAA	0.661544	1.73	Not_significant
CGGTGCGATCACCCTGCCGATGGTCGGGGCCACCTCGC	0.270026	0.782	Not_significant
ACGGTCAATTTGGGCGATGCGGATCGCGTGCTTTATATCG	0.00877392	-0.0257	Not_significant
CTTGAAAGCGCAGGATGTGAGCTAATTTTTGAGG	0.876148	-2.51	Not_significant
CGTACGTTGCCAGCAAGTCACGCGCCCGGTAG	0.696804	1.89	Not_significant
ACAGCAACATCCTTCCTTCTGTATAGAAGGGATATCATAAATAAGGCAAAATGCTCATTTGATAAGCCATCATACGATATAGATCACAAAAACGTTAGTATCAACGATGCATTAGCAAATATAGCCATGGCTGAAACTAATGTTAAGTTAACATGTACCGCACCTACAGATGTAAAAATTAAATTATCAACACCAAAAACACCTAATTATAATAATAGTCATTTTTCAGTTAATCTTGGGAATGGCTGGGATTCTGTAATCAGTCTTGATGGTTATTCTTATGATGAAGCGAATCTCCAAAATAAGTATGTTACCCAGTCAGGAAGAACAATCAAAATAGGAAGCAAGCTTTACGGAGATGTTTCAAAAGTGAAGCCCGGGGGTATTAATGGTAGTCTG…	2.41908	3.35	Not_significant
CAGTTCCGGGTATTCTTCAGCAGAAAAAGCTGC	0.175224	0.605	Not_significant
GCTGCAACGGTCGATTGCCTGACGAATATCACCG	0.924453	-2.05	Not_significant
GCTCTTAGCGGACATTAGCATAGGCTATTTACCATAACGCC	0.66354	-1.22	Not_significant
ATTTCTATGTCGGCACTAACGACCCGCGGGTG	0.21467	-0.612	Not_significant
AATTGCCCGTCGTGCGTCCAGCTCCATAGCCACATCGCAGCCG	0.156767	0.935	Not_significant
CACCCGCCCGGTTCCGGCGCGTAAGGGCGACACCTTCCACGTCGATTACGGCAACATGGG	1.45842	-2.62	Not_significant
ATTACGGGCCGTGTTAAGCGATTCCGTCACTGAACTGAGTTTATTCCGGGCCTCTGAAATG	0.158641	0.458	Not_significant
AATCAGAGAGTAAAGATTAACAGGCCCACGTAAATTTCCAGGTCTGCACA	0.343902	-1.3	Not_significant
CTACGATCTGCGGCCTGGCATTGCCCCTCTTTCCTGCGCAACCACGCCACCAGCG	0.215383	-0.723	Not_significant
GTGTTGCAAATAATCCACCTGGCCAGGGATTACCAGCAAACGCAGTTCCGCCAGC	0.68403	-1.99	Not_significant
CAAAAATCGATACCGAAGGTGCGCTACTCGGCAATATCATTTTGCAGGTGCTGGAA	0.195179	1.04	Not_significant
GAATTTTGCAGGGTGGGCTAACGATATCCGCCTGATGCGT	1.67366	2.26	Not_significant
CAGCAGGTGCTTAATAAAAATGAATTCCAGCTA	0.453457	1.02	Not_significant
ATGCTTCGCCTGACCGTGGCAGCGGATGACG	0.585027	0.98	Not_significant
CTGTTTTATCGATCGTTTTATTCTATTAACA	0.195179	0.476	Not_significant
ATATAGGCTTCATCGGCAACCACAATCGCTTTACCGCGGGTTAACTCCAGCAG	0.712198	1.45	Not_significant
GCATATTAGGTCGGGTAACGGCTTCACAGATGGCCTCGGCAGCAGCCATATCATTCTTGTTTGTTTTCACATATGGCTT	0.815309	-1.56	Not_significant
ACACTGTAGTAATGCGTTTTACCGTCAATCTCGCG	0.420216	-0.732	Not_significant
GATCCCTCCGGCCGCCAGACTGACAACCGAACCCTCGGCAATATCATAAGTGACCGATTCG	0.540608	-0.877	Not_significant
GAGACAACTTTTTCCGGAGGTTCCGCCGGATGAGC	1.21112	1.53	Not_significant
GGGGTAAGGACTACGGCTACCGTGATAAAACAGC	0.172631	-0.451	Not_significant
TTTTTCCTGTACGTGGTGACATCACGCTGAATGCG	0.329754	-0.593	Not_significant
CTTGAGCGAATCAGCGCCTTTATCACGTATTGCATCGCCGTCGTGCTGGC	0.767004	1.28	Not_significant
CATAAAGCTCACCCCCTTCACCACCTTCGGCGT	1.62342	2.13	Not_significant
AGTTGATAGCTGGCTGGTGGCAGATGGCGCGGCAACACCATTTTTTCTGAC	0.221126	0.997	Not_significant
GACCAGCTGGTGCCCGGCGATATTATAAAACTGGCGG	0.598599	1.16	Not_significant
TTATTTTATTATTTGCAAAAGGTAAAATATAAACTT	0.761954	-3.92	Not_significant
CGCGGCAGAATGGAAGCTGCGCCGTTTGATGCGCCGG	0.156767	0.935	Not_significant
GAAGGAAGGGTTATTTCGGTGTGATGTTCGAT	0.328827	-0.593	Not_significant
TGTGGCTTTGCTATTACTGTCTGTTACCGTTTCACAAG	0.267606	-0.758	Not_significant
AGTGGGAAAATGCAAATCACAACCACCACACAGAAATATAACATATAAGGCAATGATAAGTTGT	1.11919	1.9	Not_significant
ATCTTTCAGAGTCTCCTGAACAAAAGTTTTAGCT	0.259637	-0.947	Not_significant
ACTGGACACCCGAATCAACGAGGGCTGGCCTGCTTACGAGGCGGCGTTGAAA	0.00524306	-0.0303	Not_significant
GGTTCACCGGAAACGTTGCCGTTACGATCAAT	0.935542	1.76	Not_significant
CTGGGCCGTGCGGGCATTGGTGCCGAGGAAATACAGT	1.40121	2.81	Not_significant
TGAGTCAAAAGTGATCTCCATCGATGTTATTCAGCGATCTGTTCAAAT	0.243364	0.517	Not_significant
CCACGAATTTTCCAGTCCGTATCGCGAATGG	0.767004	-3.21	Not_significant
GGACGCTGAAACGGGAAAGCCCCTCCCGAGGAAG	0.132533	0.458	Not_significant
GAACAGGTTGCGCGGGTGGTTTTTACCGTTTTCTGGTTGTTCTGCCGCAAAA	0.213249	1.4	Not_significant
CATCATCCGCCAGCAGATTCATACCGGAGACAGAAGC	0.645892	1.28	Not_significant
GCATCACTGCCACGGCCGGAAACGACTGTCC	0.853872	1.27	Not_significant
GCTTTTTCTGCTTCTGCCGGAGGAGTATGGCCCAGCCT	0.518557	1.06	Not_significant
TAAATTAACATTAGTCACAATGACTATGCAGGATCACGCAA	0.21467	0.946	Not_significant
GATTCATACAGCGGCCAGCCATCCGTCATCC	0.539102	1.18	Not_significant
CAAAGTTGTTAATTAATGAACATTCGTCGCCGAAAACGA	0.0655015	0.24	Not_significant
ATTTACTTAGGCTTGCAGCTCCAGCCCGGCCAGCCG	0.801343	-3.27	Not_significant
ACGGCTGGTATCAGGTACGGATTGCCGGGCAGGATGTCAGCACGTCCGGA	0.787812	-1.96	Not_significant
ATGTTTAACAAGAGTACGGTGTTTTTTCAGTAAGTCATTCGTCTTCT	0.0259491	0.0753	Not_significant
AAGCGCATTGCAGAACTGGAAGCGCGGGAAATA	0.00305075	-0.0134	Not_significant
TACGCTTGCGTACCTGATCATTATGCCGCTGGGTGGCTGGTTATTCGAAGGTATGTCATGG	2.16241	-7.84	Not_significant
CGGGCAGAACTTTGCCCGCTGGCAGATGGACGGCTGG	0.401209	-1.79	Not_significant
GCTTCGGCAAAATCATTACTCTTCCCGCTCTG	0.133713	0.354	Not_significant
CAGCTCATCGTCTGACAGGTTCCAGTCCTGAGCCATATGGCGCACAT	1.00393	1.58	Not_significant
GACCGATTCTGAATCGCCCGCGAAAAAAGCGGCGCAGGATTTTCTGACT	0.0381045	0.202	Not_significant
TCGGGAGGAATATTCCGTGAGTGATGAAGCCGATGA	0.863279	1.33	Not_significant
GCGAAGACATCCCCGCGCCGGAAATTGACCC	1.07883	1.38	Not_significant
GGCCTACCTGACGATATGGCAGGGCGATGACGTACAGCGCCGGG	0.305395	1.06	Not_significant
CGTCGGGTCTGCATTTGCCGCCGCCAACGCCTCA	0.759451	-1.93	Not_significant
ACAGTTAAGCCGCAAGGTCAAATTCAGCAATAACTG	0.806875	-2.19	Not_significant
TCACGGGAGCGGTTGAAAATAGAGACGGTATAACCACGG	0.10902	-0.428	Not_significant
CCGAAAAAGACCAGCATCCCGAGACGAAAACGACGC	0.00788851	0.0366	Not_significant
CCTCAAACGCTATGGTGCCGAGTCGCGGAAC	0.137272	0.354	Not_significant
AGCGAAATATTTGTTTTAAGCTCACTCACAT	0.145087	-0.341	Not_significant
CACCAGGTTGCGCATATTGCACCTCAGTATCGCCAC	0.173277	-0.651	Not_significant
CCATAGATGCTTAGCGTAGTTGCCGATGAGTCAGTGTCGGTA	1.33724	2.42	Not_significant
TTCATATATAAATTATCAATAAAAGACGTTATTTTA	0.119758	-0.578	Not_significant
AGCGCCAGTGATATAAGACGGTAATTCACCAT	0.661544	1.22	Not_significant
TTGGCGTCGGCGTTCTCCATTTCTGACTTATCTGAACGGAGGATATCGGAGATCC	0.286509	-0.878	Not_significant
CTTCGTTCTGCCAGAGCCTGAGCCATTTGAA	0.407823	0.792	Not_significant
GCGCGTTGCGCGGCTTTCGCCTTATCCATTTGAACCTGCATC	0.015923	0.069	Not_significant
AGCCTGTTCTTTCTGGCGAGCGCGTTGCGCGGCTTTCGCCTTATCCATT	0.015923	0.069	Not_significant
CAGCTGCGTGCTGCGCCTTGATGTAGTTCTGAAGGT	0.286509	-0.878	Not_significant
ACCTCCACATCCTCACCAGCTGCGTGCTGCGCCTTGATGTAGTTC	0.015923	0.069	Not_significant
TTCCGCTTTGCTTCGCTCTAATTCAGCGGTAAG	0.286509	-0.878	Not_significant
CCGCCTGTTTGAATTTAGCTACCTCGGCGGTGGTCTTTTCA	0.737549	-2.09	Not_significant
AGCCTTGCGCTGAATGGCGCTTTTCAACGACGCGCGATA	0.286509	-0.885	Not_significant
TTGCAAAATTAAAACCACAAGGAATGAGTGTT	0.492144	0.904	Not_significant
GGCATGGACTTTGAACAGGACAACGAATCCTGC	0.0132283	0.0587	Not_significant
ATAATTTCTCATAGCGGGAGATGGCTTGAGAGATATTAGCCTTGCGC	0.0772745	0.35	Not_significant
TGCATCCTCCACCAGCGGGCGCAGGCGTTTGATATCCGTCGCGGC	0.286509	-0.885	Not_significant
CACGTCTGCGCGCTGGCTGTCGAAGTCCAGCGACTTAATGCGAACGATATCACCGGCACAATC	0.334419	-0.952	Not_significant
TGTACAGTGACCCGATGCCTCGGGAACTACAGTGGTTTAAATAGTTTGCTCTGGGGAGCGT	0.0457575	-0.145	Not_significant
TCTCGCAAATATCACTTGCATATCTCGCAATTT	0.560667	-1.73	Not_significant
ATTTTGATCATGCCGCGCTGCTGGAAACGGTAGAAATCGTCACAGGAAA	0.777284	-2.04	Not_significant
GAAACTTTCCCTGATGCTGGAAGCCGACAGAATTAATGTGCAGGCACTGAACATGG	0.2652	0.743	Not_significant
CCGTATAGGTACCAACAAAATCAATGCTATAGCCTGACTC	0.286509	-0.878	Not_significant
CGATCCGGGTAAACCGCATGCTTCAGTGGGTCCGTATAGGTACCAACAAAATC	0.0305841	-0.124	Not_significant
TTCAGGGGATAGCGTATCTCCGTATGACGCGATTAC	0.334419	-0.952	Not_significant
TGATCTCATAATCTGACGCCCGGAACTCATTGGTACCGAAAATGGCATTGGTGAC	0.100727	-0.365	Not_significant
TAGGCGAAGAACTGAATGAAGATATCGCCTGGCG	0.00656377	-0.0254	Not_significant
GAAAGATTCCTCGGTATCGTTAAGTACCCAGACGTTGAGCGCGG	1.9431	-2.47	Not_significant
CCTTTATTTTTGGCATAAATAACAGAATAAA	0.267606	1.04	Not_significant
TTTACGACATCCGCAATTGCCGGTGTGATTTT	0.0245682	-0.103	Not_significant
CATCGAACGGAACTTCCACACTTTGATCGGCTTG	0.0404816	0.162	Not_significant
CCGTTCACGTTTTCCGTCTGCATGTTGCCGTAGGAGTAATTA	0.725842	1.18	Not_significant
GCAATTTCTTCCTCCGTGATGTTGCCAAGGGCCA	0.286509	-0.878	Not_significant
ATGGCGGTGCTGAAATGGGAACCCCGCGTCAC	0.296709	-0.696	Not_significant
CACGTTGTGTTTTGTCTCGATAATCCACCAGTT	0.334419	-0.952	Not_significant
ACCGCCTCAAGATATGTTTTATTCGGTTTTATTGTA	0.14691	-0.586	Not_significant
AGTACCGCCTCAAGATATGTTTTATTCGGTTTT	0.14691	-0.586	Not_significant
GGATGTAGTCTTTCTGAGGGTAATTTTCGAC	0.638272	-1.34	Not_significant
AATTTAATTAGAGGAATCTATGCGAGGGAAAAAACGC	0.408935	-1.39	Not_significant
CCATAGCTGCGGTACAGGCGGGGATTTTTCAGTAATCGCCCGCGTAGC	0.14691	-0.586	Not_significant
AGCGCCGGGCGGTCATAACGGTAAATTTTGCGAACGTCA	0.334419	-0.952	Not_significant
CAGCACAATCATCACCACAAACGCCAGCACACCCG	0.705534	-2.26	Not_significant
ATTATCAAAACGCTCCTGGCTGTAGAGCGTCGC	0.262807	-0.816	Not_significant
AGGCTGAGTATATCTGACCATTATCAAAACGC	0.334419	-0.952	Not_significant
ACTGGCAGTAAATGCCAGGCTGAGTATATCTGA	0.262807	-0.838	Not_significant
CTCATAGTCCTGGTCGTCAACTTCTTCAGGCAC	0.015923	0.069	Not_significant
AAGGCTTCAACTTCCAAATCGTAAGACTCAAACTCATAGTCCTG	0.334419	-0.952	Not_significant
TTACTGTGTAGTATCGCTTTTTCAAGTTTTCTCTCCAGCCTGTGC	0.777284	-2.04	Not_significant
ACCATCTCGCCAGTTTCGGCAAGGCGGCGCACAATCAGCAGAATCGCTTTCTGT	1.24718	-2.1	Not_significant
AATGCTCGTAGCGTCCCATGCTTTACTGTGTAGTATCGCTT	0.334419	-0.952	Not_significant
AGCAAACTCTTGTAATGCTCGTAGCGTCCCATGCTTTACTGTG	0.334419	-0.952	Not_significant
GAATGCCCGGTCGCGGACGCCCTGGGGAACGCTGTT	0.221126	0.997	Not_significant
ATTTCACCAGCCGTCGCGCCTGCGCCCATTACTGTTGGTTTCTGCCCTGGCGAGCGGGTTG	0	-0.000426	Not_significant
GACTACATCAGGGCAATGGCTGGAGAAGTTGA	0.14691	-0.586	Not_significant
AGCGCCGACTACATCAGGGCAATGGCTGGAGAAG	0.0974532	-0.452	Not_significant
TCAAAATCGGTGGAGCTGCATGACAAGGTCA	0.488117	1.01	Not_significant
CGTGTAAGGTTGCGCGATCCCTTCATGAACGGCAGGCCGGTACT	0.737549	-2.09	Not_significant
GCTACCCTGAACGCCGCCGCGATATGGAACTCCAGCTGCTGCGCGAATTGCGA	0.0974532	-0.452	Not_significant
GCGGACCAGCTACCCTGAACGCCGCCGCGATATGGAAC	0.0974532	-0.452	Not_significant
CATGAACTGAACAAGATAGTGTTGTGCGATCGC	0.129011	-0.427	Not_significant
CACGGCTTCACCGATGGAATCAAGCGTAATGTGCAGG	0.88941	1.65	Not_significant
CCCCTGGCTGGTCCCTGTTCATGCCGATGGTGTG	0.737549	-2.09	Not_significant
CCGCGACCAGGAGAACGAGGATATTGCGCTA	0.0639892	-0.258	Not_significant
ACTTTGTAGATGGCACCACCAGCATGCAGCACCGGCT	0.737549	-2.09	Not_significant
CTCTCCCCTGCATTGCCTGCTATATGCATGGAGTAATATCT	0.286509	-0.878	Not_significant
GCCAATGCTCTTGGCGCTCTCCCCTGCATTGCCTGCTA	0.0305841	-0.124	Not_significant
TCGACCGCCGTATCGCTAAACAGAAAGAGCGCCCACCAGCCAGCAAAACGCGGAAAAG	0.777284	-2.04	Not_significant
GCGATCGCTCGGCAACGGGAGAAGTTGGCTGATCCGG	0.276544	-1.19	Not_significant
CAGAGAACGAGCGATCGCTCGGCAACGGGAGAAGTTGGCT	0.276544	-1.19	Not_significant
CAAGAAGGAGTATAGCACACAGGTACTGAAGT	0.777284	-2.04	Not_significant
ACCAATCGTCAATGCCGTCACCAGCATCAACAACAATTTCACGCGCTGTAATTTCACACCA	0.293282	1.57	Not_significant
AAAAAAGCCTGGCAAGGAGCCAGGCTGCACAAAAGAGCGGG	0.777284	-2.04	Not_significant
TTAACAGCTTCCATGATGAAATAAAAAAAGCCTGGCAAG	0.0974532	-0.452	Not_significant
CGGCGTTACCGACATGGTGAAATCGTCAAAGGTATAAAAGCCCTGCCATAACAGCGTTAGCAGCGAGCCGAAATAAACAATGCCAAAC	0.640165	3.48	Not_significant
TGAATGCCACCGAGGAAGAAGCACGGCGCGGT	0.334419	-0.952	Not_significant
GTGCTGAACATTTCGTGATGAATGCCACCGAG	0.221126	0.997	Not_significant
AGAAGTATGCGTAGTGCTGAACATTTCGTGAT	0.380907	1.82	Not_significant
AATTCTTTGATATTTATGGTGACATATGAGAAAG	0.380907	1.82	Not_significant
TACCTGGCGTTCTGCAAAGCGCATAAACTGAATCCCGTTGCCGCTCTGCCAGGCCTTGCTA	0.790485	-1.4	Not_significant
GCTCTAATTCTTTGATATTTATGGTGACATATGAG	0.221126	0.997	Not_significant
TTTTAAAAACCTGTTCATGTGTGAATTTGTTGACGACAA	0.313364	0.619	Not_significant
AAACAGGGGCAATGGTGCGCCTGCTGGAAGATGGC	0.14691	-0.586	Not_significant
CTGGATAGTGAAACAGGGGCAATGGTGCGCCTGCTGGAAG	0.14691	-0.586	Not_significant
TACCGGAGATCATGCAAGCTGGTGGCTGGACCAA	0.334419	-0.952	Not_significant
GCCGCGCGAGATATGGCCCGCGCCGGAGTTTCAATACCGGAGATCATGCAA	0.737549	-2.09	Not_significant
TGTCGGAGCCGCGCGAGATATGGCCCGCGCCGGAGTT	0.276544	-1.19	Not_significant
CAGAGGTACCTGGCCTGGTCTGGACACAGTGCCCGT	0.286509	-0.878	Not_significant
TCGCGCCCTGGAAGGGATTTTTGAAGCAACTCA	0.0305841	-0.124	Not_significant
CCAGGAAAGCCATTGATCGCTTGTCACCTGCA	0.36251	-0.739	Not_significant
CCACCAGCCAGCTATCAACTCGCGCCCTGGAAGGG	0.334419	-0.952	Not_significant
TCTCTGGTGTGGCTGATGATCCGAATAACTACTTGTTTTGCCG	0.276544	-1.19	Not_significant
ACTTAGCCTGGGGGTAACTAAACTGGTCGAGCGATGG	0.777284	-2.04	Not_significant
GCTTATAACACCCTGTTACGTATAGCCGAAATT	0.334419	-0.952	Not_significant
AAGTGACAGCAATGCTGTTTCACTGGTCATGCG	0.380907	1.82	Not_significant
GACGGATAAACGCCACTTTCTGTCGGGTAGCCTCT	1.41908	1.72	Not_significant
AACTATCCAGCAACATTTGGGCCAGCTAAATATGCTTCATCGTCGGTCCGG	0.380907	1.82	Not_significant
TGGGCGGCATGGTGCAAGTTGAATAACCGGAA	0.334419	-0.952	Not_significant
ATGTTCAGGGATCGCCAGGCGTTTTCTGAGCATACCTGGAAAATGCTTCTGTCCGTTTGCCGGTC	0.334419	-0.952	Not_significant
ATTATCTGAGTGTTAAATGTCCAATTTACTGACCGTACA	0.777284	-2.04	Not_significant
GCGCGGTGAAGAGAAAATAGAACGCACGCGCGGTCGCTGGCGTTTCTATGACGAGAACCAT	0.334419	-0.952	Not_significant
GCCCATTCCGCGTACCAGGTGGCCCGCTTTGTGGAGAAGCC	0.0491485	0.174	Not_significant
CGTGGTTACTGGCGGGCAAAAGGGTTTGATCGTGATAGTTG	0.14691	-0.586	Not_significant
TTGAGAAAAACCGTGGTTACTGGCGGGCAAAAGGGTTTGAT	0.334419	-0.952	Not_significant
GTGCTCCAGATTTCGCGTAGCGCACTTAGCACCACCAATCAATCAGAGGTGAAAA	0.334419	-0.952	Not_significant
TGATCATTTGATCAAGGTTGCGCTACGTAAAATCTGCGAA	0.334419	-0.952	Not_significant
AATGCGGCTCAGCGCACGCGGGTTAAGGTTGAGGCT	0.213249	-0.434	Not_significant
TCAATACCTTATCAGGTCAAATAGTGATCACTTGATCATTT	0.380907	1.82	Not_significant
CTCTCAAAATTTATTGCTCTAATAATTCTTGATTTTT	0.242604	-0.827	Not_significant
GGCGATGTCAATGTTTGGCTTGTTTACTCTACAACTCCCCTCTTCGCTGCAA	0.288193	1.68	Not_significant
TGAAGACACATTAAATAGTGAATCCAAAGTCGTATTACG	0.334419	-0.952	Not_significant
TGCTCATTTCCTTCTGAGCCGCTCTACAACGCTGAAGACACATTAAATAGTGAATCCAAAG	0.334419	-0.952	Not_significant
ATCTAACAACATTGCGCTGTGTGTAAGATGAGCAATGC	0.334419	-0.952	Not_significant
GTACATCCTGAGTTTGTGGCTGCCGTTTTATCTCTCG	0.630784	-1.16	Not_significant
CATTGGTTATCGCGTATTGATGGTTTCCAGCCAT	0.542118	-2.16	Not_significant
AAAATAATAGATTTATTAGTGCATTTATTGTGAGTCT	0.334419	-0.952	Not_significant
ATCAACGTGTTGGGCGCGTGCAACAGCTTTTTT	0.263603	-0.809	Not_significant
AGAACGACAACCGGGCGTACAGGACGACCGTCGCTGGC	0.334419	-0.952	Not_significant
GATATTGAGGTCTGGGTACTGTTCCAGTTCCCGCGCCATTAAAGTCCATTTATCAATTTCA	0.0282604	0.12	Not_significant
GTAACCTTACGCACACCGCGAAGGATGTTAGGCAC	0.334419	-0.952	Not_significant
ATACCCGGTTCTGCGGCTTAAGCGCCTGGGGCTG	0.424812	1.17	Not_significant
CTCGGCGGCGGCCAGTGTTTCAATGGTCGAAGCCAGC	0.987163	-1.39	Not_significant
CATGTTGGTGAGCATTCCTTCGGCGGTTTTGGTTGTTTTGCCTCTGACGGCAGCG	0.381952	-0.863	Not_significant
ACATGGTAACTAACTGATTTACCATCATTGTAGTTAGGGCTACTGGA	0.0305841	-0.124	Not_significant
ACACCGACTCATTTAAGCCTGGCGATCGGCATGTT	0.235824	0.574	Not_significant
CCATACTTCACAAACGCCTGCATATAGCCCATTTTTTT	0.326058	-0.851	Not_significant
TCAGCAGACACCTTCAGTGCGGTAACCGTGGTTTTATCAAACTTCGCG	0.0851282	0.242	Not_significant
ACCGGTGCGCGCATTAATGAAGCACTGGCGCTGAC	0.476254	0.877	Not_significant
TGATAATGGTGGTCGGGTGCTCGTCAAAGGAAAATGC	0.0783135	0.236	Not_significant
TATTTACAGTATTTTCACTGATTGGTTTACGCGGGTCA	1.40012	2.12	Not_significant
CTGACTGTGGTGCGGTGATGGGCGACGCAACAT	0.129596	-0.331	Not_significant
TCCGCAGGTCGATATTGCTGAAGATAATGCGTTCTTCCCTTCAGAATATTCGCTTAGCCA	0.402305	1.34	Not_significant
TTGCCGCTTTGCAGCCCTTCTGCCGAAATGTTTTTGGCATA	0.49485	0.837	Not_significant
ATGTCGTGCTGCTTCCGTTTCATTCATCCGGTTCAG	0.995679	1.48	Not_significant
TCCACGCCCCATGTCTTCGCGTTCAGTTTCTGCAATGT	1.46092	2.65	Not_significant
GTTCCACCATAATTTTAAGTCTGTCACCAGTACCTCGCCGTTGCAGTATTTGAAGAATTAC	0.156767	0.935	Not_significant
AGTCAGTGCAGCGCGAAACGCTTTACCTGGAGAGTGTAGAGACATAGCCCATCCTTTGT	2.16241	-7.84	Not_significant
TAGCGTCGAAGACGAAGCGCAGGTTGATGAAGCTCTG	0.242604	-0.827	Not_significant
GTGACTGCTCCCCGCCCTGTCGGGCGAGGCTTC	0.0105502	0.0462	Not_significant
ATTATGGTATTACCGTACAGCGTATACGCTGGGGTAAAAAGATGCATAGCCGTGAAGATAAGAGC	0.657577	-1.87	Not_significant
GAAATAAACGCCGTGTAATCAACTATCGAATGCTGGAATACACAGACGTTACAGAAACG	0.590067	-1.87	Not_significant
GCGAAATAAACGCCGTGTAATCAACTATCGAA	0.590067	-1.87	Not_significant
TTTCTTACTCAATCCGCCGGGCGCGGTTGCGGTATG	0.0746879	-0.329	Not_significant
AAAGGATGGGGCTGGCTTGCATGTGTGGACGTTGCTGGTGGTAC	0.590067	-1.87	Not_significant
CCAGCATTTATCAAAATGAAGCTGGCGGAGTACGG	0.590067	-1.87	Not_significant
TTTAAAAGTACGTCCGCCCATCACCGCAGAGATCAAGCGCATCTGGCCTTCAGTCGCAGAA	0.421361	-1.72	Not_significant
CCCCTTTCAGCGCCACCGGCGCGCGGTCTTTT	0.427128	0.767	Not_significant
TTGCTGCTCGAATAATTGAACAGGGGCGAAGTATATC	0.199971	0.723	Not_significant
TATGGCCCAGCCTTTCCAGCAATCGTCGATTG	0.482804	0.927	Not_significant
AGCGGCATAAACGCCGACTTATCACCATCGGTGCGCACGCTTAAGGTGC	0.034328	-0.171	Not_significant
GAACTTGAGCTGAAGGATCTTAAAACAGGTTTCCAT	0.09691	-0.396	Not_significant
CATATCGGTAACGCCGGCAACGAGCCAGATGCGG	0.90309	-2.44	Not_significant
CGAACTGGGTGTCATTCGCGGCAAAATTGCC	0.60206	-1.22	Not_significant
GTTGGTATCAAGAAAACTGGTTATATGAATGCGCGATTTTTCTGGTGAATATC	0.120331	0.306	Not_significant
CGCAGCAATTCTTGAAAAGGAATACCCGCATCTGGATGTC	0.661544	-1.8	Not_significant
CGTTGATTAGTTGACATGGGCTAATCAGTAGGTGACAGGATGTTACTTAACTGGCAGGGACGCCACTTCATGGAAATAAA	0.242604	-0.827	Not_significant
CCAGTCATGCCAGCGTGATATTGAGCGTGACCGCGATAATTGGGAGAA	0.242604	-0.827	Not_significant
ATTCCTCTGTGCCAGTCATGCCAGCGTGATATTGAGCGTGA	0.242604	-0.827	Not_significant
GTTCGTCATAGTCGATTATGCGCGCATGACATTTA	0.286509	-0.885	Not_significant
CACGCTCAAAAAACAACCACTGCTATTTTTA	0.485452	0.946	Not_significant
AAGTCTTTAATGCTGTGTTGCATGAGCAGGCTCCGTACTGGTGTAAC	1.21112	1.53	Not_significant
ACCGCAGATTCAGCAGAGGTGATTTTATTTCT	0.315155	0.738	Not_significant
GCGCCGATGCGTGCAAAAGTATGCCCTGTGGATGTTGACTC	0.0181814	0.0802	Not_significant
GATCGCGCTACAGCATATGTTCAGATGATGGAAGAA	0.286509	-0.885	Not_significant
GGCGGATATTCGCCCGTATGACGATCGCGCTACAG	0.242604	-0.827	Not_significant
TGTCTGGAAATATAGGGGCAAATCCAAAAAGAATGCAATATTTTGGTGATTCTGAA	1.04818	-3.05	Not_significant
CGTTGATGTGGTGACTGCCGCAGGCGGCACCC	0.0510982	-0.188	Not_significant
CCAGTATTACGCTATAACATGCCTCCGGCAACGGAATATTGTTATC	0.59176	2.08	Not_significant
TAATCGCGTTAACTGGATACTGGATGTCGCCCGTCAGGAAATGGG	0.286509	-0.885	Not_significant
CATTACCGGATGCGTGGTTTTAATGAGCTGAAAGAAACG	0.286509	-0.885	Not_significant
GTTGTGCTGGCATCACGATAACCATTACCGGA	0.286509	-0.885	Not_significant
CGCGGTGTTGTTGTGCTGGCATCACGATAACCATTACCG	0.286509	-0.885	Not_significant
GAACGAGACAATAGCGCGGTGTTGTTGTGCTGGCATCACGAT	0.0181814	0.0802	Not_significant
CGGCAGAAGGGGCTTTCGCCCCTCCGGGGAGCAACCGGTCGG	1.30627	1.6	Not_significant
GCTCTGAGCCTTATCGCATTCGCCATCGAGACAGAA	0.632644	1.06	Not_significant
GCAGAACAACAACGTGGTGATTCAGAACGAC	0.403403	1.31	Not_significant
AAAGGTGTGATGTGAAAGCCGTAATTACTCCCTTTGTACA	0.215383	-0.723	Not_significant
AATGCCGGGCAGCAGATAAAGCCCAATCAGTGAT	0.286509	-0.885	Not_significant
TTGTGCTTAAACAGAGAATGCCGGGCAGCAGATAAAGCCCAATCAG	0.242604	-0.827	Not_significant
AGGAAATGGTTGTGCTTAAACAGAGAATGCCGGGCAGCA	0.242604	-0.827	Not_significant
AGCGTTAAAGATGCTTCTTGATGGCGTGAGTCGCCGC	0.390406	-1.08	Not_significant
ATACAACAAATTGTCCCGTGAAGCGTTAAAGATGCTTCT	0.215383	-0.723	Not_significant
AAATACAACAAATTGTCCCGTGAAGCGTTAAA	0.215383	-0.723	Not_significant
GAAAGATCTGCGTATCCGTCAGATTCAGGAAGCGTTGCAGTAT	1.40671	-2.11	Not_significant
GCCGACACGTTACGTAGATTGTATGGTTCTGCGGA	0.471083	-1.23	Not_significant
TAACGGGGTGCAGGTATTTGATTCACCTGAACTGGCAGACCTTAC	0.471083	-1.23	Not_significant
TATTTCTACGCCGTAACGGGGTGCAGGTATTTGATTCACC	0.471083	-1.23	Not_significant
GTTTATTCTCTTCGTCGCCGCAGGGCTGGCAGCTGGTGCCATTCGCGCATTTCATGAAGCC	0.468521	-2.14	Not_significant
GCGAGAGGGCATATATTCAATGATGCCAATAAGCGTACCGCG	0.806875	-1.67	Not_significant
GTGGCTACAGCGAGAGGGCATATATTCAATGATGCCAAT	0.471083	-1.23	Not_significant
ATCACCGACCTTTTCGAAGTCTCCGCCACCTAC	0.286509	-0.885	Not_significant
TTCAGGCCAGAGTTGCCTACGAAGAGATCACCGACCTTTTCGAAGTC	1.18243	-2.88	Not_significant
GAGAGTTCAGGCCAGAGTTGCCTACGAAGAGATCA	1.29243	-2.61	Not_significant
TGTGCATAAGCAGGGGTACTGAGGCGGCGATAAATCATGGTTGCCAGTGCG	1.23582	1.98	Plasmid-colV
GCTTCATGATGCGAATATAAGCCGCTACGGCGG	0.242604	-0.827	Not_significant
TTGCGCTTCATGATGCGAATATAAGCCGCTAC	0.431798	-1.22	Not_significant
AACTTATTGCGCTTCATGATGCGAATATAAGCCGCT	0.349692	-1.06	Not_significant
GTGAGTCCATGACCTCGATGGTATCACCGTCCAG	0.225483	0.552	Not_significant
ATTCCGGCGACCATCATTCCCGGTGTTGCTGTACCGCTGTCGTTAAT	1.25964	2.17	Not_significant
GGGCGTTGACGATACCAACATGTTGTCCTTCTTC	0.0867161	-0.208	Not_significant
AAGCACCGGGAAGAAAGAGGCGTTACCAGTAGATGACGATGGAT	0.431798	-1.22	Not_significant
TACGCTGTCATCCAGTTTCGCATAACAGATACTGTC	0.213249	1.02	Not_significant
GTGCCGCATCTCACCGGGCGGCGCTTTGAGCACGG	1.07572	1.5	Not_significant
GGTCTGCCCGTGCATAGCCAGTTGTGCAATCAGC	0.00436481	-0.0257	Not_significant
ACGCCAGCCGGGGCAAAACGCTCATCGTTAATCAGCGT	0.213249	1.02	Not_significant
TTTACGCACCGTCTCTTCATGCAGTTCTTTGGCATTCGGTGCTTTGTGGAAGTAAAGATAACCGCCAAACACTTCA	0.179142	-0.905	Not_significant
ATACCCTTACTTATGTTACTCAAATAGTCGCC	0.4698	-1.18	Not_significant
CATATTATCAACCTGATGTTTTACATCATTACGGATATTACTGTCCT	1.58838	1.96	Not_significant
CTGACTTAGCGATCTGCATATCCGTGATAACGCCTGAATAAATAGGACGAGAGAACTCTTA	0.14691	0.511	Not_significant
ACCCAAAACCCCCCGCACACAGACAACGGATAACGG	0.215383	0.618	Not_significant
TGCACAATTTACCCGGTACTTCGGTCGATATTCTGCGTCTTGCG	0.438899	-1.2	Not_significant
CCCCCCCCTCGCACCAAAAACCACGTTGATA	0.109579	0.225	Not_significant
CAAAAAGGTGATGGTGAATACCGGAGGGAACAAA	0.146302	0.316	Not_significant
CAGTAATCATTGCAACCTCATAAATGTGATGTGTGAAGT	0.255707	0.704	Not_significant
ACCCACGCCAGTTGCCGGGGGGAATCCGGCGCTGGAAA	1.33348	2.4	Not_significant
AGACCGGTTAAGTGGTGGCACGGGAGTAATGAGT	0.412289	1.21	Not_significant
AACCAAGGTTTAGGATTGAAATGATGACGCCGGAAACTTCTTATAAAG	0.368556	-1.64	Not_significant
GTGACGTTACCTTCAAAAGCGCGCTTCAGCTTTCAGGAAGCCCGCAGTGCCTGGGGGAAC	0.603801	-1.01	Not_significant
ATTCGCCAGAATCATGCACTCTTCAATTAATTTGTGCGCGTCGTTACGCTGGGTCTGTTCGATACGT	0.316053	-1.05	Not_significant
GATGCGAGGTGACAGCCTTTAGTTCTAATCCGGCGAAAGAGCAG	0.385103	-0.859	Not_significant
CCGTGAAGGCATACTTTCAGGAGTGAGGGTA	1.38195	-2.44	Not_significant
ATGAACCCGTTATGGTTTTTAACGGAGAGAA	1.61798	2.55	Not_significant
GTTTAATTGTGAAGGATCTTTATTAAATTTGGATACCAGAGCATCACTACGTTTATCTGCA	0.917215	-2.51	Not_significant
ACTGCCAGCGCCACCAGCAACAAGCCGGTTAA	0.203426	-0.793	Not_significant
GATGTCATGACTTTTAACATCAACTTCTGACTTATATTTATCGCCCCACTCGTCCTT	0.703335	1.49	Not_significant
ACTGTTGTAGATATTCTTCGAGTGCAACGGAAGCAAGCGAAGTATCAAGTTGTATCGGCTC	0.197911	0.93	Not_significant
AGAAAATCGGGAAGCAATGACAGATTTTTATGCGGCCA	0.0655015	-0.171	Not_significant
TTTGTTAGCAGCAGAGAAGGTCGCGTTGGTGTTGACGTCGTTTACGTAGATAATTTCTT	0.468521	2.14	Not_significant
CAGGGCAGCATGAGCACTGTCTTCCTGACGATC	0.000434512	-0.00111	Not_significant
AAAGCGCAGGAGTTGCTGGTGTTGTTTAAGGATTAAGC	0.89279	1.89	Not_significant
CAAAATTTAAATTTATCTGTCGCCGATTCAACC	0.200659	-0.795	Not_significant
GACTTCACATAACGGAGGTGTTATTCCGGACTCATACAGCACCGGATAATTTATTTTT	0.314258	0.65	Not_significant
TGAAACGGGGATGACGGCGGGGCTTTACAGCCG	1.28651	1.64	Not_significant
GATGCCGTTCAGTTCGGCAACACGGGACAGGTA	0.00392635	-0.0114	Not_significant
CATAGTCTGCACCACGTTATCTACCACTTTGCCGCC	0.90309	-2.87	Not_significant
GCTAAAGTTGATGACCTGACCCTCCACTGGA	0.179142	-0.731	Not_significant
ACGTGATCGCCAGAACGCGTGGACACGCGGGAAAAAACAAACTTTTCGCGAGTATGTCGCG	0.180456	-0.525	Not_significant
TCAAAAGTCAGTCGCTGTCTTGATATCCGCAC	0.628932	1.65	Not_significant
CCAAAACGCTTCTGAGCCGCTTTATCACCTAC	0.0510982	0.189	Not_significant
TAAGGCGTTTACGCCGCATCCGGCAAGAAAATACATCTCTGTTTTAGTACTTTATAAAAGCCCTCTAATCACCTCAATAATCCCCGTCGTCGACACCGACGGCGTGCGGGGGAAATAGACCACCTCACAAATATACGCAAAGCTGTCAAACTTCCCTGCCCAGTCATCCCCCATCACTAAAATATCCGCACTGTACCCGCGCAAATACTCCGCTTTTTGCTCCAGCGACTCTTCCAGAAATAC	0.034328	-0.171	Not_significant
TGCCGGAAAGAATATCCTGCAGGCTGAGTGAGTCTCTTCCACAGTGCCGGG	0.38405	-0.855	Not_significant
GCAAGACGGGCTTTTTCTGCCATCATCGCCATGAA	0.317855	0.693	Not_significant
TGGCGGGCTTCCATCCCTGACGCGAAACCCTGGCTTGCAGCG	0.173277	-0.527	Not_significant
GGCCATCCGCCGTGAAACGGAACGCCGCGCAGATGAA	0.906578	2.71	Not_significant
CGTTCGCGCATGGCGACGATTCCCTGCGGGCTTAAC	0.195179	-0.625	Not_significant
TTCCATATGCAGCTCTTTCAGGTAGTTGTGCACACCTGCATACGGGCGACCCGTCGTTAGCACGACATTCACG	0.468521	-2.14	Not_significant
GACCGAGATGAACGATACCAGCGGTCGCTGGAGC	0.182435	-0.391	Not_significant
CGATGCCACCATCATTGAGGCACCCAGCTCGACCAAGAACAAAGAGCAGC	1.32422	3.87	Not_significant
GGCACCTTGGTCGATGCCACCATCATTGAGGCACCCAGCTC	1.32422	3.87	Not_significant
GGCGATCACTTACCGCGAAAACTTCAGCCAGCG	0.468521	0.939	Not_significant
CGCACGCATTCCAGCAAAGAATGTTCTGCCCGCGCCTGTTGTTCCATGGCGTTGGCGAG	0.034328	-0.171	Not_significant
AGCAGGATGCGTGTAAGCGAATTTGCGGAGCTATTAGAGCTTA	0.477556	1.7	Not_significant
GGCGGGTTGCAATATCTTGGTCTGGAATTACCGGAAGATCGCTATGGCGCGATTCTTCGTTATCAAAC	0.500313	-1.52	Not_significant
TCTTACTGGATTACGTCTTAAACAAGCATGAAAAAAT	0.156767	0.935	Not_significant
CGGTCAGTGGTTCTGGCTGACAGCGGTGTGATTTCGCC	0.669586	1.08	Not_significant
CGGTGCAGCCGGTCCCGCGTGTACTCGACCA	0.199283	1.01	Not_significant
AGCGGACAGTGCCATCCGTTCGGGCGCAGTGTGA	0.197226	-0.862	Not_significant
CGCTATATCTCACGCGAAGTTTATACATTACTGCGTAATCAAAACAGGCAGATCAACAGCAT	0.213959	0.867	Not_significant
GTAATATATCTTCACTTGCAGGCTTGAACAGC	0.0105502	0.0272	Not_significant
GGGTGAAGTGATGAATCCGCTGCAGTATGTGCCTTTTAAC	0.197226	-0.862	Not_significant
GGTTCTTATGTGCTGGGATTAATTAATCCTTTTACCCTGGCCGCAGCAGCCGTTGG	0.484126	-1.02	Not_significant
CGATATTGACCAGTCAGCGGAGCGTGTCCGCGACCAG	0.299296	1.26	Not_significant
CGTCTGTGGTTTCCGCGCCAAGAAACGCCTCAAATCCGCTGTCAGTTGTTTTTCTG	0.560667	-1.54	Not_significant
GAGCAGGCGGTTGAAAGGGTATAGGCCGGGCC	0.353596	-1.16	Not_significant
ATGGATAAACACTCGCTGTGGCAGCGTTATGTCCCGCTGGTGCGTCAC	0.555955	-1.48	Not_significant
TGAGTTGGTAAGCATAAAGTAAAGAGGATAACTTATAGTGCTCCCCTTATTTAAAG	1.27084	2.01	Not_significant
TGCAGTCGATAAGGAAATTATTTTAGTCAAATAAAAATATATCGTTAATATATGTTGG	0.402305	0.727	Not_significant
GTCGGTAAAAGACACGTTGAAAACCTGGGGACTGCTGGAGCTGGTCAACTCCGTGGTTGGG	0.756962	2.14	Not_significant
CCGGCAATACGCATTTATGTGTTCTGTCAGTCATCCGGCTG	0.112946	0.368	Not_significant
TGCGGCGGGTCCCTGCTCATTGCCTGCCGGGTGC	0.156767	-0.462	Not_significant
GCTCTCCGTCGTTGCGGCGGGTCCCTGCTCAT	0.255707	-0.684	Not_significant
AAACGTTGCCCTCGGCGGTGTGGGCGCTGAT	0.181115	-0.429	Not_significant
TACAGGGCAGCAGAAACAGGTGATACAGGGGC	1.24336	3.39	Not_significant
AAACAGGGTCCAATGGACATTTACCCGGCACGCATTCCAAAAGCCCCT	0.412289	1.34	Not_significant
TCTACTGTTGTCAGCGCGCCGGAATTAAGCGACGCCGGCGTCACCG	6.71444	5.84	Not_significant
TGGCGGATGCCCTGGCAAAAATCAGGGGCTGATGA	0.326979	-0.738	Not_significant
ACCACCATTCACCAGAACCAGCATCCAGAGCTGAGA	0.571865	1.41	Not_significant
GTGAAGGAAAGCGATTACCCCTGCTGGCTTGATGA	0.490797	1.39	Not_significant
GGATGCGCCCCGGCTGGCGACGTTACTCGTTAACCGC	0.37059	0.951	Not_significant
CACTGAAACCGTGAGCGTTACCGGGCTGACGGTGGCACCG	0.107905	0.48	Not_significant
CCGGAATGCGTCACCCGCCGTCAGGCGGTGGTTAATCAG	0.721246	-2.2	Not_significant
TAATAATGTCTACCGTTTATCCTTATCACCCTC	0.00217692	-0.00636	Not_significant
CCGGAAGAGATTCAGGCACTGGCTGACGGTATGGA	0.866461	1.74	Not_significant
CCGGACAGTGCCCTTTCCACATCCCGGTTAATCAGGCT	1.22621	1.63	Not_significant
ACCTCGCTTCAGTTATCGCTATGCGATGCAAGTC	0.551294	1.52	Not_significant
CGCCGCTGATGCTGGTTGTCTGGTCCCCGGAA	0.0545314	0.188	Not_significant
CTGGCAGCAAAGTATCCGGGAGACACGCCGCTGATGCTG	0.0168249	0.0667	Not_significant
TCTGCCGGGAGCTGGCAGCAAAGTATCCGGGA	0.111259	-0.433	Not_significant
GGCGCAGAATCACGATGAAAAAGTACGTATCGCTAAAGC	0.316053	-1.05	Not_significant
TGTTCAGCTTTGATTATCAACAGGCGCAGGTAAGCGGTTTGCATACG	0.131944	-0.52	Plasmid-colV
ACTGGGCGCACAGTATGGCTGGCAACTGGCTGGGATGATGCTCATTGGTGC	0.015923	-0.0921	Not_significant
ATGACAACCACGGAATGCATTTTTCTGGCAGCGGGCTTCATA	0.326058	0.914	Not_significant
TGGCCACCTGGTGTTTACCAAAACCTACACATCGAAGGCCGCA	0.133122	0.416	Not_significant
GGTACCACTTTTAAATGGCACAGGAGTTTCCGGTAATACAGACGCGTTT	0.181115	0.39	Not_significant
GCTTTGTTGGATTGCAGCCATTGCCCCTCGGTGCCCACTAAT	3.23359	4.86	Not_significant
CAGCTGGCTGACAATACATTTTACGCGTTGGTC	0.5157	0.959	Not_significant
CCGGCTGACCCGTCATCGTTAAACTATCATTCACCGA	0.366532	0.677	Not_significant
AGCTCCCGCCACAGCGGTTTCAGGCTGGGCG	0.425969	1.33	Not_significant
GAATGAATGATCCCCACCCAGGTCTTGAAATC	1.67778	2	Not_significant
CCCGCCATCATCAGCCCCTGATTTTTGCCAG	0.191789	-0.469	Not_significant
TCACACGCCGGCACAGCAGGCCATTCATCTTG	0.176526	0.628	Not_significant
TGGTAAAATTATGGACCTCCCATTTGGCATGGT	0.0172766	0.071	Not_significant
ATTTGCCGCAGGCACCGGTAAGGCGTTTACC	0.0985417	-0.3	Not_significant
AAGGGGCTAAAGTGCGAGCCCGTAGGGCTGGGAAAAAAATATTGCGCAAA	0.188425	0.877	Not_significant
GCACTGGAAAGTCCTTTTTGCCATCATTGCAGTTATGGGTTTTATCTCATTTGTTGGCTTA	0.216811	-0.549	Not_significant
CAGTAAATTCCCTGCTCTGTTAGTGGTTGCGTTGGCGCTGGTTGCCCTTGTTTTCGTTATC	0.640165	3.48	Not_significant
TTTTGCCTGATGCACTACGTTTATCCGGCCTACATGATCTCTGCAATATATTGAATTTGCG	0.388277	-1.13	Not_significant
TACGGCGTGGATTAAGCAGGTCCCTGACCTGC	1.1463	1.72	Not_significant
CTTGTAATTACAAATGTCATTACAAGTATCGCACTACAACATGC	1.07212	-1.72	Not_significant
TGGCATCAGTCACCGTAACTTTATACGTTTGTTTGGCTTTGCCGTCCGCCAGCGCATAGTT	0.149354	0.825	Not_significant
GTAACCTACTGCAACAGTACAAATACACTGA	1.02136	1.64	Not_significant
TTCGCGCAGGCCGTTAGCTTCCAGCGTGGCACCG	0.0136762	0.0405	Not_significant
CAGGGCGACTCTGCGATGCTGCACAATCTCGTC	0.387216	-1	Not_significant
AGCAGCATATTGGTGGTCGCCAGCAGGTGCGGAAGCTGTTTTTTCTC	0.455932	1.61	Not_significant
GTTCGACTTTACCTTCCAGCCGGGCATCGACCGTAAG	0.341989	0.931	Not_significant
CATCGTTATGGACTTCTCTTGTTGCACGATCGA	0.598599	1.68	Not_significant
CAGGTGATATGCGCTGAACCCGCATGAATAC	0.924453	2.62	Not_significant
ATGCGTTAACGCATCCCGATCTGGCACGCCAGCTGCGGGATAACAAAATGAATGCG	0.156767	0.935	Not_significant
TCGCCGCTATCAACACCAGGTACTGCTCTCACGCGTCACCGACACT	0.435334	1.54	Not_significant
ATCTCAATGTTAGTCAGTGCCACAAAGGAGAC	0.371611	-0.832	Not_significant
TGAAATCACTCGCATTTCCTTCCTGAATACGG	0.127261	-0.548	Not_significant
GCAAGCTCTATAGAGGGAATGTAAAAAAGAGTGC	3.85699	-3.48	Not_significant
ACCGCTGAATGCCACCGCCGGAATAACAATC	0.229148	-0.58	Not_significant
AATACTTTCGTGCCAATCCGGTACGTGGAAGACTTCTG	0.896196	1.54	Not_significant
TGGGATACGGTCACCAGTACCACCGCCACCGCGTATGCCAC	0.0530567	-0.178	Not_significant
ATGCCGTTGTATAAGGTTTCCCTGTTTGCTCA	0.286509	-0.885	Not_significant
CGCCTGGTTTGTCCGTGCCACACTGGAAGCG	1.30627	1.6	Not_significant
ATCATGACGCCTGCTTCGGCCAGCCAGCGATTG	0.251037	0.485	Not_significant
CCAGCCGGACTTCAGGCCTGCCATCCAGTTCCCGCGAAGC	1.49621	-2.86	Not_significant
TTTCGTGATGCTTGTCAGGGGGGCGGAGCCTATG	0.151195	-0.547	Not_significant
GTAAACCGAAAGGCAGGAACAGGAGAGCGCACGAGGGAGC	0.444906	1.13	Not_significant
TTTAACTCTCTGTTTTTAATTGAGTTATAAAAAA	1.96658	4.64	Not_significant
GAATGAGATAAACGCGGCCATAACAGCGGAATGAC	0.047692	0.204	Not_significant
CCCGCCAGTGGTCGTGCCGTATTGTCTCAGGAA	0.148742	0.396	Not_significant
CGCAGCGGTCGGACTGAACGGGGGGTTCGTGCAT	1.057	2.27	Not_significant
AAGGCGCAGCGGTCGGACTGAACGGGGGGTTCGT	1.057	2.27	Not_significant
GATAGCAGAGGAAGCGAAATGGCTGTACACACTGGAAAATCC	0.47237	0.885	Not_significant
CGTGAGTGCTGATGCCGCAGGCATCATCCTGACCTCCCTT	0.314258	-0.978	Not_significant
TTAAACGTTAACGGGCAACACGGCGGCAGGTTTTCTGCCGCCGCTTTGTTGCGAAGGCTGACCT	1.21112	1.53	Not_significant
GAGTGCGACCGTCTCTCCTTTCTGCCGTATCTGTTTGGCAACGATTTTCTGTAT	0.0996329	0.297	Not_significant
CTGAAAAAAGACGCGTTAATGGTGAGCTTCTA	0.896196	1.56	Not_significant
CTATGCGGCAAAAGAAAGGGAACTCAAACAG	0.659556	1.42	Not_significant
CCGCGTGCTGAAAAAAGACGCGTTAATGGTGAGCTTC	0.640165	1.42	Not_significant
CGCCATTGATTTCATCCTCACCGACCCGCCATATCTC	0.301899	0.788	Not_significant
TCCCGGTGCCCTCTGTAAGAGAAGGAGTTTCGTATGTCCCGTTTTGTCCTCGGTAACTGCA	0.69897	1.62	Not_significant
TGAGTTTCATTGAGCCAGCCTTTGCTGTTACGAGTAATTAACCAACCATTATTA	2.5376	3.67	Not_significant
GCCCTGCATTGCTGGCGGTATACCAGACAGTATGACGAATA	0.0624821	-0.252	Not_significant
CTGATGGGGCATAAGTCCATCAGCTCAACAGAGGTCTACACGAAGGTGTTTGC	0.142065	0.59	Not_significant
ATGGATCTTTTTGCCCGCAGGGTTATCGGCTGGAG	0.0888424	0.352	Not_significant
CGTTTTATCCTGCAGCGGCGTTGCCGGTGACTTACTGAAAATACCCTGCGGTTTACGGTTA	0.375718	0.894	Not_significant
CGTCAGGCCATCGACGCTGTATTCGCCCCAG	0.203426	-1.09	Not_significant
GCGGGCTGGGAGATACCCGAAGATTATGCCGATTAAGGTTGAGCAAAAAAATGCA	0.248721	0.646	Plasmid-colV
ACGCTTTACACCGGGGGAAACCATGACGACTAACCAACACCAGGAGATCCTCCGCACCGAAG	0.0883098	0.378	Not_significant
ATTTAGTTACTACGATTATAAAGCTTATAATTT	0.421361	0.999	Not_significant
GTGTTTCAATGCCAGGGATTGTGTATACAAACTACAGG	1.01368	1.62	Not_significant
GGTAGATTTACCCGTCCCCGGCGGAGCGCAAAGA	0.153663	-0.959	Not_significant
GTTGCTGCCGCTTCAACTGTAGCCGGTTTTCCTGCAAGG	0.0123337	0.0557	Not_significant
GCAGCCGTTTTTTTATCATCAGTTGCTGCCGCTTCAACTGTAGCCGGTTTT	0.0123337	0.0557	Not_significant
TGAACTTTTTGTTCATGTATTGCTGGAGTCTGACCAGGTTAAACGGCAACGG	0.0123337	0.0557	Not_significant
CTGCGGCGCTTCGCTGAATTGTTCATCAGAAAGA	0.0123337	0.0557	Not_significant
GCGTTCTCTACTTCCTCAATTTCAGGAAGCGATAC	0.104025	0.32	Not_significant
ACTCCCTGCAAAATCCTGCGTTCTACCCACAACAAAGTTCACTACATCCGAAAAGGCAGAACATGTATCGCCAGCATGTTCCGCTTTAATCATGACTTTGAACCTGTGAATAAAGCTGAT	0.752027	1.43	Not_significant
TACCAGGTGAAACGCATCACCGTGAAACCGGGC	1.73518	-3.33	Not_significant
CAGCGGCTGGGCGAACCCGTGGTCCACCTGCATA	0.468521	2.14	Not_significant
TATGCACCCTGCCGAACAGATTGCCGGATTCCG	1.73283	1.89	Not_significant
CACTGCATAAAATAATGTGATGCCGGGATGGTTTGTATTTCCCGGCATC	0.474955	1.55	Not_significant
GCTGTCCAATGTCGGGGTGAACGGTGTTACC	0.88941	-2.7	Not_significant
CTAACCCGGCCGCGTAAGCCTGGGCTCCCAATGAGGAAAGCAA	0.0899095	0.36	Not_significant
ATCGCCGCCCGCAGGCGGCGATAACATCAGTCGTTTTCG	0.296709	0.732	Not_significant
GTCAGCATTAACATGCGCTTACGTCCCAGTCGGTCGCCAAAGTGACCG	1.01055	-1.6	Not_significant
ACTTCTGACAACGGGATGATCTGAAGCCCGTC	0.075204	-0.352	Not_significant
TTATCATCTGGCGGGGATTGAGATGCCGGATTTT	0.79588	1.24	Not_significant
TTAACCATATCGGAATATTTATCATAATCAGCGGGATTC	0.279841	0.872	Not_significant
CCAGGCAAGAAACTGGTTCCTTACTATACGGT	1.45346	-2.13	Not_significant
AGATTATAGCGTTGCATGCTGGGAAAAAAAA	0.16877	-0.585	Not_significant
CCACTTGGGCCAGTGATTAACACTGATGCTATAGCAA	0.184422	-0.378	Not_significant
GCGGATACTGGATTTCAGGCACAAAAAAAGCCGCCCTTGAGCGACTCGA	0.129596	-0.302	Not_significant
CGGGCCGCTGCACTTTTCAGCCCCAGCGAATGCGTGGCTTTTCCTGCCTGC	0.249492	0.937	Not_significant
TCATGCTTATTGGCTATGTACGCGTGTCAACA	1.13727	1.53	Not_significant
AAATTTGCAGGGGCAATTGGTTTTGTAATTCCAG	0.116339	-0.342	Not_significant
TTTTTTCTTGGGATTTTTGGTCGGCACGAGAGGATTTGA	0.211125	1.18	Not_significant
AGGTGCTGATGGACACGATGGCAGAAGCGCCAATGTGGGCGGTCGA	0.0655015	-0.272	Not_significant
AAAAGCATCCGCAATGTCTCCGGAAGTACACCC	0.272459	0.528	Not_significant
CCACCTATATCGGCAATCCGCAGGGCGATCCGCTCATTCTGTTCCTCGGTGTCG	0.0496351	0.162	Not_significant
CGAACATCGCGTGCGTCAACGTGACGATCATTATCCGCATGAGGTTTTTTCTCATCCTTACGATGGTATGCTGGTTTCTA	0.413413	1.29	Not_significant
CGGGGGCGTGGGTTTCCAGCGTTTCCCCTTCCACC	0.688246	2.12	Not_significant
TATGCCACCGATGACGTTAAGCCAGAAGAAATC	0.181115	0.42	Not_significant
GCCAGGACGGCAGGAAGAATGCCCGCCGGTCAGCAGACTCACC	1.67778	3.49	Not_significant
TTGGCAACGAGGGTTACGGCGTGAAAAGGATCGGCTTCCAC	0.496209	-0.87	Not_significant
CAGAAAAAGCCGCCAGGACGGCAGGAAGAATG	0.358526	1.27	Not_significant
CTTAAGGTTTTTCGCCATTTCGACAACGTCGTTATCA	0.091515	-0.437	Not_significant
GCTTCTTACCATATTTGAAATAAAGCTCAATGG	0.248721	-0.863	Not_significant
CACCGCGTTGGACCACTGCTTAAACAGCCCGTGCTGCTGCTCGCGCTGCCAGTTAGC	0.195861	-0.563	Not_significant
TGGCTTTTTATTACCTATAAATTTGCATATCTCGCAA	0.298432	1.39	Not_significant
ATGTTAACAATATGAACTTTATTATAATTCTATTACTCGTCAATAAT	0.430626	0.958	Not_significant
TCCGGTGGTTTCTACTCTGCATAGCGGAATACC	0.209012	-0.556	Not_significant
CATCAGGCATTATGCGCCGACTGCCGGATGC	0.203426	-1.09	Not_significant
CCAGCTAAATATGCTTCATCGTCGGTCCGGGCTGCCACGA	0.380907	1.82	Not_significant
GCCTGCACTGGCGTCCGGGAGGCTGCAGGTTCAT	2.25649	2.61	Not_significant
ATCAGTAAGGATGACGGGCTGATAACCCTGCAGGAT	0.623423	1.55	Not_significant
CCATGCGACTGATGCTGCAGGCTCAGCACGCGC	0.411168	0.939	Not_significant
AGTGTAGAATCAGTAATTAAAGACGTAGTAG	0.051587	0.221	Not_significant
AATCGATTCAGAGATCTCTAACGCATCATCGACTTCAATGCCCA	0.260428	0.843	Not_significant
CCGGGATCGACGGGCAGCAGTTCAGCCACTTCG	0.482804	-0.783	Not_significant
GTCGGTTTTAAAGTTTTCGACATTCAGCGCTGCCAGTTCTGGATAGTAGTTACCG	0.245652	-1.13	Not_significant
CATTGCCACCATGCAAAGCAAGAGTTTCTTTGAAGG	0.694649	1.12	Not_significant
TTTTACCTATTTCCCCCGGTCTGCGGTATCTCCCACCTACGTTGCAATTCTCAAGAAAAGCCCACACGCCGATGCAGCCCGTCG	0.255707	0.89	Not_significant
GATGTTGAACCAGTCGTTAATGACTTTTACGCCACATGGGTTCATCGGCGCTTCACCAATCCCC	1.90658	3.46	Not_significant
ACTGACACGCGCCAGCGCGTCACGCTGACGGTTAAG	1.19246	-2.99	Not_significant
AAAAACTATGGTTATTATCCCGACAATTTTCTGCATAACCAACCTGAAATAGACCTTATTC	0.0282604	-0.143	Not_significant
CGTAACTATCAGGAACAAAATATTGAGCGCAAATCGGCGGAAGCGTCGAAAAGCCTCGC	1.66959	-4.37	Not_significant
GTTTATCGCCAGCCTGGTGCTGATTTCTCTGTCGCTGATCCCTTACTGGAACTCTGCAGTT	0.530178	2.34	Not_significant
ATCTTATTGAATTATATAATAATTTCATTAAACATAAGCTAA	0.305395	1.06	Not_significant
GCTCAACATAGAAACCCACATGGCGTAACGTGCATCGCGAGCACCCTTAAATCCAGCGGGT	0.563837	1.42	Not_significant
CTCACCAGTGGAACTGATGGACTACATCACTGCCCTGGAAGAGGCGCTGGGGATGGAAGCGCAGAAGAATATGATGCCGATCCAGCCG	0.407823	1.33	Not_significant
TTGGACCCGCATTGAGCATGAACTTCGACATGCGC	1.40671	-2.25	Not_significant
GATAGTGACGGGATTCAGGTCTTCATCAGCAAGGTCA	0.282329	-0.988	Not_significant
TTCTCCGGCTTGCCGCCCATCAACTGAAAGGGGA	0.403403	0.977	Not_significant
AACGTCCGAGACGAACGCTAAGTCTTCTGAGACGGCAGC	0.440093	-1.46	Not_significant
TTCAGTCTCAATAACCTTTCGTTAATGGCGCTCAC	4.46092	4.48	Not_significant
GATTCCGGCTACCAGCGTCAGATTACGCAGTAGCGGAAATAGCTGAATATCATCTTCCGAA	0.468521	-2.14	Not_significant
ATTGTTGAACGTCTGCGTCAGGCAGTGGATCAGTGGAAAGAAGAAACG	0.528708	-1.52	Not_significant
CAGGATCAGTGCGACCATGACCGCCACTGCCGCGGAACCGG	0.0614803	-0.358	Not_significant
GTTCTCAAAGGAGCAGTTCTGATGCAGTGGCCGAATACCGGAGCGGTTAAAGGTGCGCTGC	0.627088	1.27	Not_significant
CACGTCTTTTGAGGCAATGGTTTTACCCAGTGA	1.9914	2.1	Not_significant
AATGTGGATAAGCAAAATTCCCCGTCTGTGAGGCGTGTTTTGTAT	1	2.64	Not_significant
CTGCAGGCTTTCCAGTACGGTGATGGTGGGAATGTAC	0.441291	0.787	Not_significant
TACGGGAGTACCGTTACGACAGCGCGGGTAA	1.36754	2.53	Not_significant
TTCACTTACCTCTTTCACCGTCTGATTAAATCGCTCTGACTCAAGTTCAACACCTAACGCC	1.04818	-3.05	Not_significant
GCATCGAACAAACCATTATTCATGCGCTGGTAACGCAGCTGCTGGAAGAGAGCACCACGCT	0.111821	-0.266	Not_significant
CGTAGCATGCTAGATTACTGATCGTTTAAGGA	0.838632	1.44	Not_significant
GGCAAAACCACCTCGCAGTATCTGGCCTCGGT	0.974694	1.79	Not_significant
GGTCAGTGGTATGACCATCACCGTGAAAGGCGTTGCTGCAGG	1.19246	2.39	Not_significant
GCCTTACCAGGATATTTATCCGCAATCAATGCAAATACGTCCTCGGTTACTGTAAAGCATCTTTCTTCCAGGACACTTCAAGATACCCTACTTCCGTTGCCACCACTTGCCGA	1.04818	-3.05	Not_significant
ACAGCTGGCCGTTGCGGATGGTTAAAGGAAC	0.0419142	0.125	Not_significant
ACGGTTATGGAGTTCTGATGAGCAGAAAAAA	0.151811	0.659	Not_significant
CCTGCCTGGACAGCAGCTGTCTGCAGGGCAGCAT	0.323306	-0.595	Not_significant
CAAAATCAGTTGCTGCGGAATGGTGAGTTGTGAGCC	0.580044	-0.894	Not_significant
CCGCTACTGGCTTAATTTGATCGCTTTTCTTTCTGCGTGCCAGATGCAAAAAC	0.145694	-0.324	Not_significant
GAATACAATTTTCTACGACCTGTTCTTTTTGGATCGCATGCCGTATTCAATGGCT	0.0310503	0.198	Not_significant
GGCATTGTGCCGGATCTACCTGAAACCGGTTATGGCTATATTCGTCGCGGT	0.779892	-1.55	Not_significant
TGGGTGATATCGCCCAGTGCATTCAGATCACTGATAAACTGCTTCGC	2.4168	2.4	Not_significant
GCAGAGGTCAGGGACAGAGCGATTGCTACAGCATTA	1.54821	-3.28	Not_significant
GGTTTCTTTCCAGTCTGTAGTGACACCAGGTTTCAC	2.20831	-2.46	Not_significant
CTATTTTCTGTAGCGAAACTAATATCCAGTGTCCGCCAGTATTTATGGG	1.34486	-4.91	Not_significant
GATTAATGTCGATCGCGTTCCTGAAGCGGCGGAAGCGCTGCGTGCTCAG	0.468521	-2.14	Not_significant
ATGGCAACTACAGTTCACTTACACCGCCTCTCA	0.0888424	0.196	Not_significant
GGCATTCGCGGTTCGTTATATTTTACCACCCGGCTCA	0.21467	0.722	Not_significant
GATCACCTCGTCACCGAAAAAATTCTCCGGGTACTTCCACTTTTACCG	0.151195	-0.394	Not_significant
TTTCTGTTTCAGCGTGTTGAGTTTGATCTCGCCGTTTTCATATCTTTCCTGTTGAATTTTT	0.91364	2.4	Not_significant
AGATAAAAAAGCAGATTATCTTCTGGCAGTAAAAGGCAAT	0.551294	-1.44	Not_significant
GATTGAGAAGCTGTTAAGCGAATAATGAAAA	0.145087	-0.391	Not_significant
GCAATATTCGCCATCGCGGTCATCCGCGGCGTATGT	0.0942041	-0.27	Not_significant
GAATCTTTCATCTTCTGAGTTGCTTCGTGCCA	1.06449	3.38	Not_significant
CGGTGCCTTACCGCTTGGCGATACCCCAACA	0.184422	1.11	Not_significant
GTCAAATCTCTGTGACCTGACGTCTTCCGGACTGCCCGC	0.694649	-1.59	Not_significant
TCACGAAGACTTTTCGTCGGTGATTCAGTCACGACGCGCCTGGTTTA	0.347754	-1.52	Not_significant
GGAATTGCCGTTTCCACTGCATCAGTTTCTGGTACTGGCGACGAGAGAGTATCAGTTGCGCTCTGATTT	4.32514	3.53	Not_significant
TGTATCACATAGATTTTACCCGCCCCCTCTCC	0.480172	-1.22	Not_significant
CGCAGACAGCGGGGAATATCAGGTGCTGGCG	2.14388	2.4	Not_significant
AACGTGTATCGGCATAGGGGCTAAGATGTATGCTTGATTCTTTA	0.460924	1.19	Not_significant
GCCATTACCAAAGCCCTGGATATGGTAGAGGAG	0.838632	1.49	Not_significant
ATCAGAAACTGTAATGATGCACTGCATGCGGGAGGCCTGTGCGTATAAAGGTTTTTGCGCGGTCCGATATAACTCAAATACCTGCTCCATG	0.490797	1.63	Not_significant
ATATTGCTGGGCGTTCGTGGTTTCAGACATCTGCTGATTCTGGTAGCTTCCAGTGATAATCAGAATGGTCAGGCCGACG	0.490797	1.63	Not_significant
TAGCAGGAGTTTTTATGAAATTTCCAAAAATGCCCGTACAGGGGCGGGGCTTCGTTCGGCC	0.163676	-0.95	Not_significant
ATGAAAAACCAGAGAAGAAAAATATGGATGGAATAATGAGT	0.490797	1.63	Not_significant
AAATGAAAAACCAGAGAAGAAAAATATGGATG	0.490797	1.63	Not_significant
AAAAAGGAGAGCATCCTTCAGATTATATTTGTCCATATCACATCACTCAGA	0.490797	1.63	Not_significant
TAGAAGTTGTTATAACCGGAGACTTTATCTACTG	0.89279	-1.46	Not_significant
GGGGGCGATTCACAAGTTCCGCTGTGTGCCA	1.00436	1.61	Not_significant
CGATCCCAGCCCGCCCCGAAAATCGGGAACGTGTTTTTGCTCAC	0.210419	-0.864	Not_significant
CCGCGTCTTCTCCGGGAGACGCGGCCTTTTC	0.157391	-0.461	Not_significant
CAAGAAGTTAATATCTTTCGTGGTTTATATCAGACAGGGAAATACAGTGATATATATAAAA	0.00436481	-0.0194	Not_significant
TCTACCAGATTCATTGTTTTTTCCTTTTTGTGTTGAAAATAATTAA	0.0540393	-0.19	Not_significant
TGAGTTTCCCCGGTGTGACGGGCATGTCGGGCGGATTTTG	0.366532	1.28	Not_significant
CGCACCGGCGGGATGCTGGTCGATTCGCAGGCCATC	0.0824945	-0.201	Not_significant
AGAGATTGACCTGCTGGCGCGCCAGTCGGAGCGC	0.229148	-0.802	Not_significant
CCGGGCGCGAAGGCTGTCGGCTCGTTGAAGGACGGC	0.131356	-0.364	Not_significant
TGATTTATAAACATATGCCACAATGCGTTTCCC	0.210419	0.451	Not_significant
GAAAAGCGTTACCTGCGCTGCTCTGGCAGCACCGCATGGATGA	0.4698	-0.784	Not_significant
CATCCAGTCATCGGTTCGTCTGAGAATGACGT	0.625252	0.986	Not_significant
GGTGATCTGATCCTACCCACGTAATATGGAC	0.100727	-0.373	Not_significant
CCACTCTGCGGCGGTCAGGTCTTCTGCTGTCCCC	1.82102	2.2	Not_significant
TTTATCGTGATAGCGCCCCGGTGCGACCCAACCCACGCGCAGG	0.277366	1.34	Not_significant
CACAGCGCCGTGCTGGCATCAGCGATGCTGAAATTACCGCTGCTATGGAAGATAAATTGAAGATCAACATGGAGCGCCAGT	0.730487	2.54	Not_significant
CACATTTGGCTGCGTTGGCCCCATTGGTCCACTGAAACACCTCTCAAAAGAGGC	0.785156	2.02	Not_significant
CAAATGGTCTGACTCCACATTTGGCTGCGTTGGCCCCATTGGTCC	1.31605	2.54	Not_significant
AGTGGCGTTGTAATAATATCCGTCATAATAGCGGCCAGTG	0.0195421	-0.0917	Not_significant
GCTAATCCACAGGCGGATGCCGCCGATGCGTTAGCTATCGCGATTACCCATTGT	0.231362	0.837	Not_significant
GGCTGACGATTTCTCGTCAGCCTTTGCTATA	0.787812	3.55	Not_significant
GAGAAACAACATCTGCTGAATGATGCTGTTGAAAA	0.0496351	0.162	Not_significant
ACGAGAACGCGTGCGGCTAATCATCACCCCA	0.570248	1.29	Not_significant
AGTGCCTTGCTGGCGAATCTGGAACCAGCCAC	0.434152	0.873	Not_significant
GAGTCTGTCCTGTGACAACGGACTGAAATCC	0.302771	1.03	Not_significant
TCCTGGAAACATTCCGTCGGTAAAACCTTACC	0.130182	-0.403	Not_significant
CTCCACAACGAGTTAGTTCTTCTTTTCGGATCCGGCAC	0.607303	1.11	Not_significant
ACTTAAAGTGTATTTCATTGTGTATATGGGAGTTATATTTTTATGGTCTTTTTTAGGTGGA	0.623423	1.55	Not_significant
CCCGGCTCCACTGAAACGCCTTCTTCCTGACTAT	0.707744	-2.06	Not_significant
CGATTTCACCAGCCGGGCGCAGGCCGGACTATGATGCCGGATGCCGACAAT	0.10902	0.379	Not_significant
AGCCATAGGTAATGGCACATGCGCGGTAATTACTTTTG	0.343902	1.26	Not_significant
CAGCCGACAAAAGCAAACTTCTTCGGACACCT	0.576754	0.993	Not_significant
GGTGGTAGGCGTGCGCTGGTGGCTGAAACGGCGCGGG	0.21467	0.722	Not_significant
CGGCACCTGCAGATCAGAAATCCCGCTGCAGGTTTGC	0.249492	0.636	Not_significant
CAAATATTTCGGTATTTGCTGCCATCAATTCTTTC	2.47366	5.98	Not_significant
TCCACGCTCTGATAAGCCATCAATCATCATTTGC	0.832683	2.45	Not_significant
CCTTGTTGATATTGATCACGCTGCGACTCACATCCTCGTCATAGTTTTCCCAGCCCAGGTCACTGGTGCCAAACCATCGACAAACGGTTCCCCATACGCCACTCTGCCGACGGCGACGGGTGACGGT	0.0788339	-0.171	Not_significant
TGATTAACGGAAGTTCTTCTGCTTTATGGGCAAGAGCTTTAGCCAGA	0.832683	2.45	Not_significant
GCTCACCAGTTCGATGATTAACGGAAGTTCTTCTGCTTTATGGG	0.832683	2.45	Not_significant
CTGCTGCATCGCTACTCTCCAGATGTTTCACATTTCTGTTGCTAATAGTT	0.180456	0.851	Not_significant
ATCGATATACATCTGGTTGGCAAATTTGAGTGGTTTCACTGCTGGCGT	0.832683	2.45	Not_significant
AAAGCATTTTGCATTGGCTGGTATAAAACAAATAATGACGC	0.832683	2.45	Not_significant
GTCATGTTTTTCTGGCATCTTCATGTCTTAGCCCCAATAAGGGGATTTGCTCTATTTA	0.405607	1.42	Not_significant
CACTCATCCGGTATTGATTGAGCGCGATGAATTTGAAGCAGTGATCTTTGCACTGGATGAC	0.655608	-1.31	Not_significant
TTGCCAGATCGTTGTATCCGGGACATTACCTGTGAATTTCAGCCTCTTAACTGAAG	1.03858	1.4	Not_significant
GGATGGTAAAAATCCAGATGTGCTTTCCGTTGGAGAGGGGCCAGGGATAGCCACAAATATTGGCGTAGCGTTGTTTGATGATGAA	0.136083	0.612	Not_significant
TCCTACCGTCCGATAACCATTTGGCTTACTTCCG	1.01233	2.7	Not_significant
AATCCGGTCAGCGTGGAGGTCCAGTCCGTCAC	2.15739	2.32	Not_significant
TGCATATGGAAGCAACCACGCTGGGTTTACTGTTTGGTTGAAAGTTAT	0.428291	1.39	Not_significant
TGTCCAGCCAGCTGAAGAATATCGACTTTACTAACCAT	0.183096	0.971	Not_significant
CACATCAGCAGGTTCTGGTATTCGTCCGGGCTGTA	0.732828	1.16	Not_significant
GCCTGAAATCACGTCTATTGCAGGCCATGCTCTATCCGCT	0.0381045	0.202	Not_significant
GTGTCGAATAAATCACCGGATGAAGAAGTCAAACTGCGACGTCATCATTTAGCCAGATGTATGAATAATTTTAAGACGGATATCTATTTCGTCTCCACGTTTGAACCGTCAACAAAATCGGTC	0.476254	2.27	Not_significant
GCACGGGAAAAGGCCGGTGAGCTGGGGAAAGA	0.0472076	-0.146	Not_significant
ACTTTGCCATCGCGTTTTCGTCCCTGGATTATCTGTTTTT	0.958607	1.9	Not_significant
GGCGATATTGTCGCGGTCGAATCTCCCTGTTATTACGGTTCGATGCAGATGCTG	0.283997	-0.678	Not_significant
AATTTTTACATCATTAATATATGGCAATTTTAAAAAAGTCTTCAACATCGAATCGATGACCTTTTCGAGATT	0.0741724	0.371	Not_significant
TGCGAAATTTGCTCAACGCGTACGTCGAGTTT	0.29073	-1.22	Not_significant
GCACGTTAGTACCTGATTGCACAAATTCCAGCCCTTCA	0.195861	0.918	Not_significant
AATGATCGGCTGGCGTTCGTTTTGATGCCGCTCCAGCGCACAGGCAAAATACAAACCGATC	0.468521	2.14	Not_significant
ATGATAATCAGGAAAGCCATGCCTGATACAGAAAAAGTTACCTGCGGGGATAATGCATGCGTATTTTCATGGAAGGAGATCACTCAATAACTTCCATCGAGA	1.54821	-3.28	Not_significant
TGCCGGTGAAGAGGGTTTCACCGGCAATCAACTGATTC	0.651695	1.76	Not_significant
GGCCACCGCGTTAGAGTTTTTCCAGTATCGATTTTCCGA	0.309804	0.687	Not_significant
TGCTCCAGCACTTCCCGACACTGTTCGCGGTTTGC	0.353596	-1.16	Not_significant
AAACAACGCAATAGAATTATCCGGAATGGTGGCGACTAT	0.0496351	-0.112	Not_significant
CTACGGTATCCCGTAACGCCTGGCGTCGCCGCCCATGTCACCGACTCCCGCCGCAGAATTG	0.421361	1.72	Not_significant
GAAGCACTCCTGGTATAAAGACGAAGCGCCACAGGCGCCGTGGGAAGGTACCACCATTCCGGCTTAT	0.156767	0.935	Not_significant
ATTTGCCAGTGCCTTTTTCACTGCCGGAAGC	0.0685421	-0.255	Not_significant
CGACCAGACGCAAGGGTTACAGCGAATAGGTA	0.093665	0.519	Not_significant
AGCGCCATGATCTCTTCGTAAAGCTCTTTACTGATAGGG	0.051587	-0.13	Not_significant
CGATGTTGTTGTCGATTTCCACCCAGCCATCGTT	0.221849	0.585	Not_significant
GCCGGTTAAAGATAGCCAACTGATTGAACGCCTC	2.13018	3.02	Not_significant
ACGCCTGTAAAATATCGGCTCATTTCCTCCCGGCTGATATATCTTATGCCCCTGGCCGGAT	1.4045	2.21	Plasmid-colV
GGCGCGGGCGTGGCAGGGGGATACAACCTGGCGTACAA	0.537602	-1.13	Not_significant
TGCAAAGAACCTTTGACGATAATCTCGACAACCTGCTCGATAAATTCAGCGATTA	0.785156	-1.9	Not_significant
GTGATGTCGAAAACCGGACACGCCTTTATTAAA	0.0746879	0.275	Not_significant
CACTCCTTAATTAAAACAATGTTTCATTTCTATCGT	0.614394	2.27	Not_significant
GAAATACTACGCCATTCTGACTAATCAGGGCGC	1.09259	2.05	Not_significant
AGATTCGCACAGTTTGATCCCGGCGATTTTG	1.24795	-1.91	Not_significant
AATCGTGAAGGTTTTCCCGGACTGACTGACG	0.0540393	-0.145	Not_significant
ACGACCGCTGCGGGCCAGACCGTTCAGGGTGG	0.737549	1.19	Not_significant
TTCACCGCCAGCTATGCCGTCCAACACTGGCTGGAC	0.270026	-0.672	Not_significant
CAAGGTCGCTGAAAACGGTTATTCACTCCGCGT	0.525784	0.966	Not_significant
GAAGGTTTTCCCGGACTGACTGACGCCGGTCAGCAGTTCG	0.340084	-0.742	Not_significant
TCACGTTTTACGGTAACGTTAGTGAGATCAACAGACATCAATGTCAACTTACCCGGCACAG	1.05849	2.1	Not_significant
GCATTCGGCTGGAGCTAATCGGCTTCAGGGGAAATGAAACAATACCGGATACGCTTCATTG	1.1463	2.29	Not_significant
GTGAGCTAATTTTATGTTTCGTTTGATGATCGG	0.260428	-0.704	Not_significant
ATACCCCCCTGTTACGCAAACTCAACCAGTTTC	4.68825	4.18	Not_significant
ACCGTTGTGAACCATCTTCACATAGTGACCTGC	0.847712	-1.48	Not_significant
GGCCTCCAGATTATCCAGATAGAGATTCTGA	0.728158	1.21	Not_significant
TATTTTTCGTCTGATTTCATCATATTACGTTCTCCAGCTTGTTCGGGATCATCCACT	0.571865	1.41	Not_significant
TACTCGCCCTGCACCTCTTCTTCGCTTAACCCGCGCGTACACGG	0.367543	1.28	Not_significant
ATGAAAAGCTGCGATGAGATACGGGCGGCAAA	0.673664	1.48	Not_significant
GGCGATTGCCGCCGGGATTAAAGCAGCAAAAGATCTCGGCAATATGCCGCCGAATATC	0.752027	-1.24	Not_significant
CGGCATGACCGTGACGCCTGCCAGCACTTCGGTG	0.38405	-0.744	Not_significant
CTGGACTTCAGTTCATAGACGAGCTGCTGTCG	0.117475	0.335	Not_significant
ATGCGCAAACAGCCTGATGCCCTTCGCTACGAC	1.66154	1.9	Not_significant
AATCTTCACGACGGTTGGCAGTGCTGTTATGA	0.0385789	-0.117	Not_significant
GGGCCGGGGCGGGGCCGCTTTTCAGTTATGAG	0.458421	0.798	Not_significant
ATATTTACCGGTTCTGGTGCAGAAGCTGCAG	0.232844	0.703	Not_significant
GATGGCGTACAGTTCACCGATTAGTTTCAGTGCTTCTTCCGCCGTC	0.850781	-2.75	Not_significant
CCTGCAGACCAGATCCCGGCATTCAACAAAG	0.291579	-1.02	Not_significant
GGCCTACGCCATTTTGCTGTCTCCATGCTACG	0.0385789	0.146	Not_significant
GGATAAAACACCTTGCACCTGACGCATCTCGTCACGTGTA	1.10679	1.67	Not_significant
CTGTTCCCGTCTTTTTGGGTTCGATGCCCCAAAAGACGGG	0.123782	-0.496	Not_significant
CCAGTGCAGCTGTTGCACAGAGTTGTTCGAGGGAGTGCCCCTCTCG	1.23136	3.52	Not_significant
CGCCAGACTTTCAACGGCGGGATCACCGGGGCGCTGACAGGG	0.368556	-1.64	Not_significant
TATTCAGCAGGCGTGGATTCTGGCGCAGCGATATGATGCGGTGGTGGCGAATCCGCCGTATATGGGAAGTAATTTTTTATGCCCTATTCTAAAAAATTTCATTTCAGATTTTTATAGTTTTGGTAAATCTGATCTTTATTCATCTTTTATTCTTTCCGGTAGATGGCTCGCCAAGGATTATGCTCGTATAGCATTTGTTACCATGCATACATGGATGTATTTGTCTAACTTCACCAACCTTAGACGTGAACTATTTTCTAATACACATGTTGAAAATTTATTACATATGGAAAATGGTGTTATGGGAATAGCTTTCCAAACATCTGCATTTATTATTTGCAATCAAAAATTAGAGCTATATTCATGTAGCTACAAAAGCATTGAAAATATTCCGTCTTG…	0.219683	0.925	Not_significant
CCTGACGAATCCGCAAAGGCCAATGAAGTTCTG	0.187755	0.409	Not_significant
CGGAGGTGTGGGATTCAGCGTGGGCAGCCAGAGTC	0.338187	-1.3	Not_significant
AAAACCAGTGTGAGGAATCCGACCTGCTGGA	0.31158	0.639	Not_significant
CGGTGTATTTCACGGGGAAGGTGTGCCGGTAACGGACGACGATG	0.954677	1.53	Not_significant
TATAAGCAATAAAAAACAGCTTTAGGTAATAAGGAATATCT	0.0649968	0.165	Not_significant
CAGGTCGATATAGGCACCGGAATCAAACATGGCGGA	1.24565	-2.89	Not_significant
TATAGCCGCCGCCAAATAAGATGATGCTGCCCAGTCCAA	1.74715	2.83	Not_significant
AATCAACCCGGTCATTGCTGCCATTCATCGCGAATA	1.81531	3.77	Not_significant
CGTTGTGGATGTCCAGCGGGTAACTTTTCAG	0.226214	1.3	Not_significant
CAGCCAGCGTGAGCTGATGGTCATCTGGCCGGAT	0.0589858	0.165	Not_significant
TTACGCCGACCGCTTAATGGAGTTTCCGTCCGGTGTGCTGGGCGTGGCGCTTGGCACCATT	0.468521	-2.14	Not_significant
GATCCATATCGTGCCGCGTCTGGCAGGAGCCAAAAGT	0.239578	-0.548	Not_significant
GAAGAGGTCATTACCACCGGCGGTGATTTTGTGCTGGCGA	0.316953	1.39	Not_significant
CGTACTGGAGTTTGATGAGCCCACCGGGAAAGATGTCCGCGAGCTGGG	0.320572	-0.778	Not_significant
GGCACTAAAACCGCTGTTGTCCCACCATTCTGGTGATT	0.428291	1.39	Not_significant
CAGGATCTCCACCAGGTCCGGCAGTTTGTGTA	0.906578	1.24	Not_significant
GGTTATGGTACTCCAGACTATACCGGCCAAACGATAG	0.500313	1.52	Not_significant
GATGCCCTGAGACAAACATATCCCCTGACAGAATTACTGC	0.107349	0.328	Not_significant
GGTCGCCTGCGACAACGGCTTTCCGGCTGATGGTCGTACGGA	0.430626	0.958	Not_significant
ATACCTTCATCGCTGAAGATTACGGAGAATATGGTGCATCC	0.140261	-0.415	Not_significant
GCCAGTCATTCTCTTCCAGCGAAGATATGATGTTTTTCATGCCAGGAATGGCGTCACGAACGTAACCTCCATTTATCGCTGGCTGCCCGCAACATCCCTGTTTTTCGGGGAAATGGACATTGCAACCCAAT	0.332547	1.2	Not_significant
CTTCTGCAATGCCAGTTTATCCACCTCTGACACAGCATC	0.759451	1.5	Not_significant
CTCTTCTGCCGATGGTGCTTTGTAGTCCGTAATGCGATCGGGCGTCACTTTCATCGTGCC	0.320572	0.81	Not_significant
AAAAGGTCTTGAGCAGGCCGTTGAAAACCTCAG	1.55596	-1.85	Not_significant
CCCCCCCCCCCCCCCCCCCCCCCCCCCCGCC	0.0371573	-0.155	Not_significant
GATCGGCGCAAAACACCGACAGCGGAATCGCCGCTAC	1.07676	-3.78	Not_significant
TCTTTTTGTTGGCGTTATTTTACGTACTTCCAGACAGAAGCCGGTACTTTGTCGTA	0.554396	1.64	Not_significant
CGGCGTAAGCCGGTACGGATTGATAGATTTCACCTTACCCATCCCCA	0.421361	1.34	Not_significant
GCCGGTCCACAATATCGCCTGTACTCCAACGAAAATGATTTCGCCGCCGCCAGGTTGGCTGTCACTTTGCGGAA	0.74958	-2.15	Not_significant
CTTTCTTCCATTTTTATATCCGGAGTATAGCAGGAATCCAGTTGGGATTACTGCTAGTCCC	0.554396	1.64	Not_significant
AAAACAGCGTAAAGCGGAATAAGGTCGGGAA	0.261219	0.704	Not_significant
CGCGTCACGGCTGCGGTGATAAACCACCTGC	0.197911	-0.758	Not_significant
CAATCAGACAACCTTATCCCATCGGTGATATCAGTCTCCTGCTCGCCAGGAACGG	0.0150229	-0.0347	Not_significant
ACATACAGTCCATACACCAACAATATCTTTGTATGGT	0.264401	0.595	Not_significant
GGTTTACCCTTTCTGTATGCTCGTTTTGCGCCAGAT	0.0614803	-0.299	Not_significant
CTGGAATGTACGGGACGGACGCGGTGGGCGTTCGGAGTAA	0.274905	0.746	Not_significant
CTCGGCGGCTATGAAACCATTGCCGACACCATGACTAACCCGG	0.288193	0.668	Not_significant
CCTGATGGTGATGTCTGTCTCGGTCGAAATCGGCCG	0.9914	1.88	Not_significant
TACCTTTGACAGGCTGTCACTGAAGAACACTGATTTTGGTCTT	0.0835461	-0.291	Not_significant
CGAGCGCGATGAACGCATCGCGAAGGTGCAAGGCAATCATAACCCGTATGTGCAACGCGCT	0.156767	0.935	Not_significant
AGCTGTTGGACCCGATGGTCGAGGCGAAATATATCC	0.00130484	-0.00387	Not_significant
TAATTGACGAGTGAGTTCGGGATGACGAAACAG	0.425969	-0.952	Not_significant
TGGCGAAATAAGCGAAAACGAGGAGATAAACAATGAGTCAAACCATAACC	0.156767	0.935	Not_significant
TCCTGAAAGTATTCCCGCTGGTTTCAGTGTTCTTGCGGGGCTTGAGGATGATGAATCCCTT	1.34872	2.09	Not_significant
CAACCCGTTCCTCTCACCGTTTGGTCTGCCATGTAAACA	0.709965	2.23	Not_significant
CAAAATGCTGTGGATAAGCTGGACACAGCAG	1.10624	1.6	Not_significant
CCCCGCCAGTTGACCAAACCAGGTATTGGCA	0.496209	-1.28	Not_significant
ACTCAACGATCTGGAAATGGGCAAAATTCTCG	0.353596	-0.806	Not_significant
GCAGTTGGCCCCGCAACAGAAAGCCCTTCAAAG	0.521434	-1.22	Not_significant
TTTATGAATTTTCTGCAACTCAATCCTGCGCAGA	0.628932	-1.46	Not_significant
TCCTGCGGCACCAGTTTACCGCGCACAGCCAGTTCCAGAATCAGCTCACG	0.277366	1.34	Not_significant
TCATCGCTTTCCCCGCTGGTAAGTCGTGTTGATAACGGGCAGTTGCATCACT	0.716699	2.09	Not_significant
AGTCAGCGACTTCCAGCGCAGGAACGGCATCAACAAAGG	0.0282604	0.114	Not_significant
ATAATTAACTCAATGAGACAACTTGCAGCAAA	0.102923	0.485	Not_significant
CTGTAATTTCAGCTGAATCAGACTGATGGAAG	0.446117	1.21	Not_significant
GGTTTTAGCGGGTGTCGGGGCGCAGCCCTGACCCAGT	1.32148	2.99	Not_significant
GAGCTGTTGTTTGTGCCGTTTTACAGCATCGAT	0.492144	0.817	Not_significant
TTCCGGATCCGGGAGGCGGAAGAAACAAAAAA	0.522879	1.09	Not_significant
TCAGAATTTATAACCAACACCCACGATGAACCCGTCA	0.383	1.33	Not_significant
ACTGAGAGAGCGCAGGAGCCGGAACCACAAC	0.421361	0.882	Not_significant
CTGATGTTACCGATAAGCGATCTGTGGGCCGGAAGGC	1.26761	-2.21	Not_significant
GCCCATGTCAGCAGACAGGCTACCCAGACAC	1.04624	1.95	Not_significant
GCCTGAGTTTTCCGCATTCCTGACGCGCCACATCAGCGATAC	0.195179	-0.695	Not_significant
GACTAAGTTATTACTGCACCTGTACGCGTGCGCGTATTCAAAG	0.00921731	0.0653	Not_significant
TGATTTCGATAATCTGGTTACGCTGGCGCGGATT	0.191789	0.65	Not_significant
AAATCAGGTAAGCGAACTGGTTGCACTTGTC	2.02045	2.48	Not_significant
CGACGCAGGGTAAAGTAGCGCGGATCTTCACCCTGGG	0.412289	0.844	Not_significant
TCATTTTATCATCCGGGTTGTCAAGATTGAGAACCCG	0.120331	-0.741	Not_significant
CGGTCCCCCAAAAACAAATGCCGGGATCCGAACAGTAACACTACTGCAGCCTGCTC	0.364516	-0.881	Not_significant
GGCTGGGCGTATTCAGACGGGGTATTTACTGC	0.159267	0.542	Not_significant
GTCGTGTTGATAACGGGCAGTTGCATCACTGCCCGCTGT	0.716699	2.09	Not_significant
GATGGCCGCAAACGGTACGCTGGCCCCCACC	0.402305	0.721	Not_significant
CGGGATTTCATGAAGTTCCGGCTCGGTGGTTTCG	0.254925	0.665	Not_significant
AAAAGGCAGTATAAAAACAGCAGTAATACCCGTTAATTTCCTT	0.540608	-0.877	Not_significant
GCTGCGGCTCCGGCTTCGGTTTCAGCTCCCGC	0.379864	0.802	Not_significant
AGTCACATTCAGCGTGGCCTGACCGTTATAACCTTC	0.354578	0.68	Not_significant
GGCACTTTTGCCACTGGTTGATCAATGGGACAACTTTGACGCCAGGTACATGTAAACGCTTCAGGTCTGTCAGGCAAATAATTTCATA	0.578396	-1.72	Not_significant
CTAGTGGGCTGATTTTAAATGCCTTATAACAATTGG	0.015923	0.08	Not_significant
TAATATGCGAGCCGTCAGTGTGCTTAACCTGGGTACTATT	0.995679	2.11	Not_significant
GTCACATCAGTGATATTTTATTTTTGTATGA	0.324222	-0.879	Not_significant
CAAATGCTGATGGAGAGCTTCCGTAATCAGCCGTGGT	1.065	-1.7	Not_significant
TCGAGAAATGACGGTGAAGACCAGACCAGAAGA	2.11634	2.46	Not_significant
ATCCCCGGTGCGTAATTTACCGATGGGGCCTCCGGCCAGCGCTTCTGGCCCCACATGGCCGATGCACGCGCCAGTAGAAACGCCCGAGAAACGTGCATCGGTGATTAACGAAACATGCTTACCGTATGACAGATGCTTCAGGGCACTGGTAACCTGGTAGGTTTCTTCCATCCCTGTACCTGAAGGTCCAACGCCAATAATGACCAGAATATCGCCCGCCTTGATCTTGTCATGTTTGATATCGTAAATCGCACTTTTCTCGGACAGATAAACCTTCGCCACACCTTTATGGTAATAGATACCTTGCTCATCAATCATCGAGGGGTCAATGGCGGTGGATTTGATCACCGAACCTTCTGGCGCAATATT	0.0496351	0.162	Not_significant
AATACAGGTAGCCAGCCACAGGGAAACAGATTCCTCAGCCAGACGTGTCGACAGTTTTTCAGGGAGGTAATCGTTGATATTGGCGGCATAG	0.421361	1.72	Not_significant
TATTCCGGCTGGCTTCGTGGCTGTTTTCAACAGTGAT	0.413413	-1.55	Not_significant
AAACGCCTGGGTTAACTTCTTTATTTGTGCATTCATAGGGTTAGATCGACATACTCATCAG	0.034328	-0.171	Not_significant
CGGTTCGCTGCCCGCTGTCGGTTATCAGGACCTGT	0.568636	0.987	Not_significant
ATACAGCGGTATCTGGGACGGAACGTTTAAGCC	0.0952845	-0.277	Not_significant
GTCAGAGATTTACCATGTAGTTTGAACCATAG	0.50724	0.994	Not_significant
CACAGACTGGTAAGGTAGTTTTTCAGTTCTGG	0.0614803	-0.299	Not_significant
TATCAGGAAGTGATGTCCATGCAGGTGTAGGTTTTGTAACCTGTTG	0.978811	-1.39	Not_significant
AAATTGATGATTTTGGTTAGTATTGCAATAG	0.0423927	-0.167	Not_significant
GATTTCATGGTTGCGAAACTGTACGCCTTTCACCACCTGACCATC	0.455932	-2	Not_significant
CTGGAACAGGCGATTGGCGTTGAATTGTTTAACCGCCAGGTGACGCC	0.319664	0.836	Not_significant
CCGCATCCGTGCGCTGGAACAGGCGATTGGCGTTGAATTG	0.229885	0.683	Not_significant
TGGCATGGCGATATCGCTACGTGAAAAAAGCGTTACGGACTTTCAGGGGAAGTAGTGGT	1.73755	-3.91	Not_significant
TCATGAATCTCGCGCACTCCAGGAAGTAACGCTGG	1.12205	2.62	Not_significant
TTAAGTAGCAATGAATTGCACATCAGCAAAGACAAGGCACTACAACGGCAATTTACTTTAGATG	1.12205	2.62	Not_significant
TCACACTTTCTGGTTTTTTAAAGAGAAAAACCCGATTGAGGTCTACAAAGTTAACGGGCT	1.12205	2.62	Not_significant
GCTGCTGGCATTGAGTTAACGTCGTCATTAAGCC	1.05355	-2.25	Not_significant
AATCCTCAAAAAAATAAAAATCCCGCTGCAGGAATCCCCAACCAATTGCGGTTTTGAAGGATTGGCCTATTCTCGCCAGGATCACACTTTCTGGTTT	1.12205	2.62	Not_significant
AATGGGCTTTGCTCGCCATGTTTCTACTCATGTCATTTTCCTCCATCAGGGGAAAATAGAA	0.134304	-0.607	Not_significant
TGCCGCCATTGTTGAAATGACCACCAATGGCGATTTGATCCGCACAATTCCTCTGGATTTT	0.20621	0.892	Not_significant
AACGCATCTTCGTTATTGTGATTCTTTTTGTCATTGTGGCAGTGTGTACTTTCTTCGTGCA	1.12205	2.62	Not_significant
CGCACGGTTTCTTGCGCCAGCAACGCGCGCAGTAATCGACATCGGTGGTCAGGACAGCAAA	1.83863	4.3	Not_significant
GAACGCCTGGCGCGCATCAACGCCCGTGCACCGGTCTACACC	0.412289	1.18	Not_significant
GCAATTGAAGAGAATGGCGGCTGGGTTGTCGGT	0.00656377	0.0336	Not_significant
CCTTTACCCGGAAGACCAGCAGGAGGCGGTC	1.07572	-1.89	Not_significant
ACCGGACCTGCGTGGATAGTCGACAATGTGGCGCAT	2.07572	2.38	Not_significant
CGTTGGTCAGCATCTGTTGCAGATCATGAGTGGTTTTCTTGAACTGACCGATGAT	0.478862	1.95	Not_significant
TTCATGTAATCACTCAACACTGCTGCCAGCAGTTGATAAAATCGCCTTTCAGGTACGCCAAGACGAACCATCAGTGGCGAAATAAAACGCAGTACTGTCACGAAGTGACCCGTCTGCAAATCATGGATTAAGTAGTCCGCACTCAG	1.57512	2.39	Plasmid-colV
CAGGTTCCGGTATTCGGCGCGGTGATTGTCGC	0.478862	1.95	Not_significant
ACCGGCAATCACATAAACTTCATTCACAGCGTGC	0.530178	0.833	Not_significant
AAATAATGCGTCATGCGGCGTGCTGGTCGTGAAG	0.744727	2.65	Not_significant
GCCGGATGTAACCTGAAGACACGTGACGGCAGAGTGAATGAG	0.578396	0.981	Not_significant
GTCAGCCAGTTAATCCAGTTGGTTTCAAGGTCGCCCGTTTTC	0.202732	-0.628	Not_significant
AATGACTCCAACTTATTGATAGTGTTTTATG	0.647817	1.3	Not_significant
AGGGCGTCGGCGACTGAGCGCCGAACTGGCGAAACGTCTGCG	0.537602	1.29	Not_significant
AATCCAGGTGGCGGCAGGCTCGATTTTCTCGGCTTCCGG	0.744727	2.65	Not_significant
AGAGCCGTCGTTTACGACATCCGCAATTGCCGGTGTGATT	0.0305841	-0.124	Not_significant
CCGATAGCAGCCCAGATCAGACCCAGAACCATT	0.173277	-0.374	Not_significant
CACACCATTGCGGCCATGGGCATCCGGAAATATTTCTGTCTACCTGAAAGGTCTGTCGGTA	2.20343	4.09	Not_significant
GCGTAAACAAAGGCAGGTGCAGGAGTTTATTGGGGTGATT	0.345823	1.34	Not_significant
AAAGATGAATAACGCTCCGGCTCAGGCTCCAGCAG	0.801343	-1.75	Not_significant
TGCCACCGGCACGGCGGTAGATGTCAAAGTGA	0.0218195	-0.114	Not_significant
CTGAATCACTACGAATCGCTGCTGGGGCGTGCCAGCATGATACTGGGATAT	0.302771	-2.28	Not_significant
CACCCGCACCGCTCATCACAATCACTATTTAT	0.623423	2.46	Not_significant
CCTGGAGCTGTACAAAGATATCGACAAAGCCAAACTGCGCGAA	0.213959	0.639	Not_significant
CGGATTCAGCCCGACGCGTACGGCGGGCAGTGAGCTGCC	0.457175	-2.12	Not_significant
ACAGCAAGGGCTCCTGACGGAAAGACGGCCAGAGTGGTCAT	0.286509	0.743	Not_significant
CAGCATGGGAATGAAGCGAATTGTGGTACAGGT	0.0145735	0.0435	Not_significant
TTTAATCCGCCTGGATACGCGGCATCTTTTCGAT	0.0716041	-0.169	Not_significant
CTTAAACAGTAAGTAAAATATACAAAGAACAC	1.20412	2.64	Not_significant
GTATGGCGGCAGCCGCGAACACGGCAGGCTTT	0.571865	-1.54	Not_significant
GCCGATCGCCTGCGCGATGAACCGCTGATTTTTGCCAT	0.0555173	0.185	Not_significant
GGTAGGCCCTTTGCAGCCCATTTTGTACAGGCAGTAACCTTTGCGGGCAGCGTCATCATCC	0.180456	1.28	Not_significant
AGCCCTGTTATCTGCCCAGTCACAGCTCGGCGTT	0.69037	1.27	Not_significant
ACCCTCAATACCCCATATTTTTCTTCTTCTCTAACTCTTCTTTTGC	0.29073	-1.22	Not_significant
AGCCCGGATGCTGACACCGGAATCATTTGACCTGGATGG	0.0840728	-0.3	Not_significant
CTATCAGGAAGGACTGGCCCAGGGGCTGGAGCAAGGTCTGGCAGAGGCG	0.0462403	-0.11	Not_significant
AAGCCCCGCGAAGCGGGAACCCATCTTATATATA	1.06702	1.59	Not_significant
GGTGCTGAACCCGGAACTGAAAATGCCTGCCATGACCCAGTACATTGACGGTACTGGCCCG	2.02411	5.36	Not_significant
ACCACCGCAAAACCACGTCCTTGCTCACCCGCACGCGCTGCTTCA	0.169411	0.82	Not_significant
TACTGCTTTACTTCATCAAATTTTAATTGGTTGCGG	0.490797	0.747	Not_significant
GGTGTTAGCAAAACCAATATCACCCAGCACCGGCAATAAGAATACTGGCAGGAAGGTAATA	0.199971	0.55	Not_significant
CAACCTTTCTGAAGTGCTCAACAATGTTGAAGC	0.806875	-1.67	Not_significant
CGCCTTGTTCTGAATGCTGGCCAGAAGTTTA	0.00833099	0.0255	Not_significant
TTCTCGTGTGCACAAAGGTAAATTCTACGCACTGCCGCAATCCCC	0.270026	1.17	Not_significant
GCAACACTTGCGGCCAACGGTGTTGAAGGTGAAGTC	0.467246	1.51	Not_significant
ATAACCGACGCCTGTTTTGACGCGAGTTGTGCAAACAGAACCTGGGCCAATGCCAACTTTA	0.468521	2.14	Not_significant
CGTGTGGTCAGTACCGGTCCAGGTCGGATCACA	0.623423	2.46	Not_significant
ACATCACGCAGCGCCTGCTGATAGTCATCGGC	0.728158	-2.05	Not_significant
ATCAATATGATTTATCACGGAGCATGCATACTTTATCTTTTCAGAA	0.248721	-0.636	Not_significant
ATCAAGGTTGCGCTACGTAAAATCTGCGAAATGTTGGCAGTGTT	0.334419	-0.952	Not_significant
CTGGGGATGCTGCTGGCGGTGCAAATAGCCGC	0.774691	-1.55	Not_significant
GACATAGGGTCACTTTTTTAAAAAGTGGCACTATGCGCAAAAAACCTAGG	0.193142	-0.816	Not_significant
GCGCTGGTACCGACACCTGCCTTTTTCCCGTTAAT	0.530178	2.34	Not_significant
GATATAGTGATTCAGATTCAATCAACTCCTGCACACATTCATAGAACAATGGTTCATTTAG	0.197911	0.93	Not_significant
CTTGGTTCTGGCATTTGCACCAGATGCTACTG	0.103474	-0.27	Not_significant
TGTTTAATGAATGAGCGGGGAAAGGAGGGGCCTGGAGTGACTACGTTAGAAAAGTA	0.50724	-1.85	Not_significant
CATAATAGAGAGGTGAGTTTTTTTCGACTGG	0.0287242	-0.145	Not_significant
GCGCCTCATTTCACACTCCTGTTGACCACCTGGTCTTAACTGGAA	0.987163	-2.26	Not_significant
CCCTCACTCACCGGCTCAGTCTCAGGGCAGAAGCATTAATAC	0.0462403	-0.103	Not_significant
GCGAAGCGCCTCATTTCACACTCCTGTTGACCACC	0.987163	-2.26	Not_significant
CACCTTCGCTTTTCCACCCGGTACAGGAAGTGCAATCAGTTGCGAGCGA	0.298432	1.39	Not_significant
GCCATATTCCTCAGCCGCCAGACGACACGCAG	0.100179	0.378	Not_significant
[truncated: 229,075+ more rows]

## Sheet: Figure 2d
Figure 2d
The figure was obtained by combining the result of Clinker analysis (clinker -p shiA_amn_clinker_CVM_N16EC0879_IAI1 -r CP043744.1:1896225-1939427 NC_011741.1:2100662-2119143 -o shiA_amn_clinker_CVM_N16EC0879_IAI1 E_coli_CVM_N16EC0879.gb E_coli_IAI1.gb) and the drawing of unitigs positively and negatively associated with virulence using geom_segment from ggplot2 (see below for unitigs data).
unitig	af	filterpvalue	lrtpvalue	beta	betavalue	betastderr	varianth2	coord	start	end
ACCAGCCAATATAAGCAATGGCGTGAGCACAGGTAT	0.571	5.93e-10	4.17e-07	-5.04	negative	0.9	0.562	NC_011741.1	2103925	2103960
ATTGAAACCAAGGAAACTCCACGATTTTCCACTGT	0.614	4.36e-11	2.65e-08	-5.55	negative	0.882	0.606	NC_011741.1	2104396	2104430
AACAAAGGGAGACACATTGAAACCAAGGAAACTCCACGATTTTCC	0.614	4.36e-11	2.65e-08	-5.55	negative	0.882	0.606	NC_011741.1	2104401	2104445
TCCTCCTTGTTGATAGTGGAAAGGGTGCATTGTGCACTTGCGTAAACATTTATGA	0.586	1.18e-10	3.3e-07	-4.99	negative	0.882	0.566	NC_011741.1	2104649	2104703
ATTGTAACCAGCCAATATAAGCAATGGCGTGAGCAC	0.586	8.98e-11	4.75e-08	-5.54	negative	0.902	0.597	NC_011741.1	2103931	2103966
CAATATAAGCAATGGCGTGAGCACAGGTATCTTTCTC	0.571	5.93e-10	4.17e-07	-5.04	negative	0.9	0.562	NC_011741.1	2103918	2103954
AGCGTGTCTGTAGCTAGCTTGCGTTCAGTGGCG	0.586	1.18e-10	3.3e-07	-4.99	negative	0.882	0.566	NC_011741.1	2103801	2103833
TGCTCCTCCTTGTTGATAGTGGAAAGGGTGCAT	0.586	1.18e-10	3.3e-07	-4.99	negative	0.882	0.566	NC_011741.1	2104674	2104706
CTGTTTGGGGTAACAAAGGGAGACACATTGAAACCAAGGAA	0.614	4.36e-11	2.65e-08	-5.55	negative	0.882	0.606	NC_011741.1	2104416	2104456
TGCATTGTGCACTTGCGTAAACATTTATGACGC	0.586	1.18e-10	3.3e-07	-4.99	negative	0.882	0.566	NC_011741.1	2104646	2104678
CGACCACTTCTTCGCTACTCAACTGATATGGA	0.614	8.57e-11	1.93e-07	-5.84	negative	1.01	0.575	NC_011741.1	2103680	2103711
AGCAATGGCGTGAGCACAGGTATCTTTCTCTGTTGGCCG	0.586	8.98e-11	6.41e-08	-5.52	negative	0.909	0.593	NC_011741.1	2103909	2103947
CCTATATTTGCCCAGGTTTCGTGAATATTTTTTATCAGT	0.557	7.24e-11	5.37e-07	-4.68	negative	0.846	0.557	NC_011741.1	2104469	2104507
CCAGGATGCCGGATATCGCCTGTATTGTCGTGCG	0.371	3.02e-12	3.09e-09	6.05	positive	0.887	0.637	CP043744.1	1909491	1909524
CGCTGTATACCTCGCCGGAACAGATAACCAGGATGCCGGATATCGCCTGTATTGTCG	0.371	3.02e-12	3.09e-09	6.05	positive	0.887	0.637	CP043744.1	1909495	1909551
TAAGAGCAATGACGATCAGGTGCTCGGGCAGCTATCCGCAGGCTATATGCTGACCGATGAC	0.371	4.39e-10	4.93e-07	5.86	positive	1.05	0.559	CP043744.1	1904773	1904833
GGCACTGCCCGAACATTTCGACCAGCAGACGCCCGACAGCCAGCTTGCCGACTTTATCAGC	0.371	4.39e-10	4.93e-07	5.86	positive	1.05	0.559	CP043744.1	1910050	1910110
TATCTGGAAACCTGCATCGCCCGGCACGACGCCCT	0.371	4.39e-10	4.93e-07	5.86	positive	1.05	0.559	CP043744.1	1911575	1911609
TCGTCCCTTTGACGCCTCGGCTGAGGGCACCTGGGCCGGTAACGGTCTCGGCTGCGTGGTG	0.371	4.39e-10	4.93e-07	5.86	positive	1.05	0.559	CP043744.1	1918399	1918459
GGTTATCGGCTACGCCTGCCATTTTCCTGAATCGCCGGATGGCGAAACGTTCTGGCAAAAT	0.371	4.39e-10	4.93e-07	5.86	positive	1.05	0.559	CP043744.1	1919056	1919116
GGGGGTGAAACAAGCAACCGTTCTGGCGATCGGCGAAAAAGAAAAAA	0.371	4.39e-10	4.93e-07	5.86	positive	1.05	0.559	CP043744.1	1922406	1922452
ATTGGGTGGCGTTGCAGCAAGGTCGTGATGG	0.371	4.39e-10	4.93e-07	5.86	positive	1.05	0.559	CP043744.1	1924898	1924928
ATTGTCTGACGGCGTCGCAGCTGGAGCAGGCCATCACGACCTTGCTGCAACGCCACCCAA	0.371	4.39e-10	4.93e-07	5.86	positive	1.05	0.559	CP043744.1	1924899	1924958
TACGGACGCCAAAAACGACAATTCAGGGTGGCGTTCTGAGAATTAATGTGAATAATAACCA	0.371	4.39e-10	4.93e-07	5.86	positive	1.05	0.559	CP043744.1	1926627	1926687
GGCTGGTTAATGCCGCCAGCCCCGCCAGCGCCATAGCTAAAATAACCTTCCTGCGAACCGG	0.371	4.39e-10	4.93e-07	5.86	positive	1.05	0.559	CP043744.1	1926780	1926840
GTATCCGGCGCGCCCAGACGAATGTTATTGGCTATCGTG	0.371	4.39e-10	4.93e-07	5.86	positive	1.05	0.559	CP043744.1	1928012	1928050
ACGGGAAATAAACTCAAGGCACTGCGCCGCGCGGGCGGCCTCTTCTACCTCCTGCCGCGTC	0.371	4.39e-10	4.93e-07	5.86	positive	1.05	0.559	CP043744.1	1929843	1929903
TCTGGCAATGGAAATCCGCTGGCGCTCGCCGCCCGATAGCTGGCCGCCCATCTCTCCCATT	0.371	4.39e-10	4.93e-07	5.86	positive	1.05	0.559	CP043744.1	1929927	1929987
GGCACCCTTTGCCTAAATACCAACAGGGTTGACGCTCATAGACA	0.371	4.39e-10	4.93e-07	5.86	positive	1.05	0.559	CP043744.1	1931707	1931750
TTTTTAGGGATACCTGAGGCGGTAATCGACGGAAACAGCACGGTAAACGCATCCCAGGCA	0.371	4.39e-10	4.93e-07	5.86	positive	1.05	0.559	CP043744.1	1932613	1932672
GTTTCGCCCGCTGGTCAGAGATTGATTTCACAAACCGAGTCTGGACGATACCCGCGACGCG	0.371	4.39e-10	4.93e-07	5.86	positive	1.05	0.559	CP043744.1	1933579	1933639
GGGAGACCTACTTGATAAACTATGCATGCTTGACAGGGACGGTTTTATTTATGGTCAAAATTTAAGACTCTGTACAGAAGC	0.386	8.57e-11	1.93e-07	5.84	positive	1.01	0.575	CP043744.1	1903122	1903202
GGTCTATTTCCAGTCTCCTGTGATACTTAAGAAGATACAAACTTTTAATGGAAAAATAAAATTCAGGCAGTTTG	0.386	8.57e-11	1.93e-07	5.84	positive	1.01	0.575	CP043744.1	1903204	1903277
TAAAACAAAAAATTACTCCTAGCGATATTTATCGTCATGCCTTGAGTGGCAACATCCTACTAT	0.386	8.57e-11	1.93e-07	5.84	positive	1.01	0.575	CP043744.1	1903279	1903341
ATATCAGCCATTGCTTATAACTCATTATATGTCAACATGGGTCACTATAACGGAAGCAGTTGAGATCACTACCAAAGCC	0.386	8.57e-11	1.93e-07	5.84	positive	1.01	0.575	CP043744.1	1903343	1903421
AAAAAAATATCAGCCATTGCTTATAACTCATTATAT	0.386	8.57e-11	1.93e-07	5.84	positive	1.01	0.575	CP043744.1	1903392	1903427
ATTAATCATAAATAAATACTTGTGACACCAATCTTTTTCCTTAACGGAACGAATTGTTGTGTAGAAGGAGATAATATTATGTCAAAAAAA	0.386	8.57e-11	1.93e-07	5.84	positive	1.01	0.575	CP043744.1	1903421	1903510
ATTTTTCCTCAAGTTATAATCATCACCCCGAAAATCATTCGGCATTTACTCATTAAATAGTCACCCCATAGGCCTGTACATGTTTACTCAGAAATATACATCCTTTTCTCTGTCA	0.386	8.57e-11	1.93e-07	5.84	positive	1.01	0.575	CP043744.1	1903522	1903636
CACTCAGGTACACTACTCAAACCACGCTGGGATTTTTCCTCAAGTTATAATCATCACCCCG	0.386	8.57e-11	1.93e-07	5.84	positive	1.01	0.575	CP043744.1	1903607	1903667
CTGCAATCAATGCATACATAACACAAATATCACTCAGGTACACTACTCAAACCACGCTGG	0.386	8.57e-11	1.93e-07	5.84	positive	1.01	0.575	CP043744.1	1903638	1903697
AAACTATACTAGCCTGAACTATATTTATTCT	0.386	8.57e-11	1.93e-07	5.84	positive	1.01	0.575	CP043744.1	1903699	1903729
GTAAAATAGATTATATATTCTCATAGCTACCA	0.386	8.57e-11	1.93e-07	5.84	positive	1.01	0.575	CP043744.1	1903731	1903762
AAGGCACATCTCCAGAATATAAAAGCACAGACAAACAACCTAAAAAA	0.386	8.57e-11	1.93e-07	5.84	positive	1.01	0.575	CP043744.1	1903793	1903839
ACAACCAACAAACAATCCTATATACAAGGCACATCTCCAGAATATAAAAGCACAG	0.386	8.57e-11	1.93e-07	5.84	positive	1.01	0.575	CP043744.1	1903810	1903864
AAATAGATTTAACTTTCTCGTTCCTTTCTCTCCTTATACTAAAGAAATAATCATATCAAAATAAAAATTCACAACAGTGCAACATTAAAAA	0.386	8.57e-11	1.93e-07	5.84	positive	1.01	0.575	CP043744.1	1903867	1903957
AAAAATATTAATCCATAGTGATTATTTAAACAATGAAATTGCGATTAGGA	0.386	8.57e-11	1.93e-07	5.84	positive	1.01	0.575	CP043744.1	1903959	1904008
CAAAAAATATTAATCCATAGTGATTATTTAAA	0.386	8.57e-11	1.93e-07	5.84	positive	1.01	0.575	CP043744.1	1903979	1904010
CCCTTTTACACCACTAGTTAAAACCAGTAACTCAGCAGAGT	0.386	8.57e-11	1.93e-07	5.84	positive	1.01	0.575	CP043744.1	1904013	1904053
TATCCCTTTTACACCACTAGTTAAAACCAGTAA	0.386	8.57e-11	1.93e-07	5.84	positive	1.01	0.575	CP043744.1	1904024	1904056
TTGTAAAAGGGATACCGAAAAGGTATCCCTTTTACACCACTAGTTAAAACCAG	0.386	8.57e-11	1.93e-07	5.84	positive	1.01	0.575	CP043744.1	1904027	1904079
TAACCGGGTGCCGTTCGTACCACGTTATGGCGCGGGAAGCAGCGTGAACGGCGTGATTGATACGCGCTATGGCGCACTGATGCCCCGACTGGCGGTTAATCTGGTCGGGCCGCATTATTTCGATGGCGACAACCAGTTGCGGCAAGGCACCTATGCCACCCTGGACAGCAGCCTGGGCTGGCAGGCGACTGAACGGATGAACATTTCCGTCTATGTCGATAACCTGTTCGACCGTCGTTACCGTACCTATGGCTACATGAACGGCAGCAGCGCCGTCGCGCAGGTCAATATGGGTCGCACCGTCGGTATCAATACGCGAATTGATTTCTTCTGATTATTGTAAAAGGGATACCGAAAAGGTATCCCT	0.386	8.57e-11	1.93e-07	5.84	positive	1.01	0.575	CP043744.1	1904050	1904416
AATTCACCAATGACAGTGAGTTGTATCACGGTAACCGGGTGCCGTTCGTACCACGTTATGG	0.386	8.57e-11	1.93e-07	5.84	positive	1.01	0.575	CP043744.1	1904387	1904447
GCGACGTTTTATACCCACACCAAAGACATGCAGCTTTACTCTGGCCCGGTCGGGATGCAGACATTAAGCAATGCGGGTAAAGCCGACGCCACCGGCGTTGAGCTTGAAGCGAAGTGGCGGTTTGCGCCAGGCTGGTCATGGGATATCAATGGCAACGTGATCCGTTCCGAATTCACCAATGACAGTGAGTTGTATCACG	0.386	8.57e-11	1.93e-07	5.84	positive	1.01	0.575	CP043744.1	1904418	1904616
CTATCCGCAGGCTATATGCTGACCGATGACTGGAGAGTGTATACCCGTGTAGCCCAGGGATATAAACCTTCCGGGTACAACATCGTGCCTACTGCGGGTCTTGATGCCAAACCGTTCGTCGCCGAGAAATCCATCAACTATGAACTTGGCACCCGCTACGAAACCGCTGACGTCACGCTGCAAGC	0.386	8.57e-11	1.93e-07	5.84	positive	1.01	0.575	CP043744.1	1904618	1904802
ATCGTTTTGATATCGGCGGCGGCGTGCGCTTCTCGCATGATAAATCCAGTACACAATATCACGGCAGCATGCTCGGCAACCCGTTTGGCGACCAGGGTAAGAGCAATGACGATCAGGTGCTCGGGCA	0.386	8.57e-11	1.93e-07	5.84	positive	1.01	0.575	CP043744.1	1904804	1904930
GCAACCCTGGGCGATGCGCGTACCGTTGATATGGTGTTTGGGCTGTACCGGCAGAACACCCGCGAGAAGTTAAATTCAGCCTACGACATGCCGACAATGCCTTATTTAAGCAGTACCGGCTATACCACCGCTGAAACGCTGGCCGCATACAGTGACCTGACCTGGCATTTAACC	0.386	8.57e-11	1.93e-07	5.84	positive	1.01	0.575	CP043744.1	1904932	1905105
GGTTCGTTAATCGTCAATATGCCTCAGCGCTGGAATCAGGATGTGCAGGAGCTGCGCGC	0.386	8.57e-11	1.93e-07	5.84	positive	1.01	0.575	CP043744.1	1905107	1905165
CCTTCCCTTCCGGTTCGTTAATCGTCAATATGCCTCAGCGC	0.386	8.57e-11	1.93e-07	5.84	positive	1.01	0.575	CP043744.1	1905136	1905176
AAATACACCACCGATGACTGGGTTTTCAACCTGATCAGCGCCTGGCAGCAGCAGCATTATTCGCGC	0.386	8.57e-11	1.93e-07	5.84	positive	1.01	0.575	CP043744.1	1905178	1905243
ACCCTGAGTGGGAAATACACCACCGATGACTGGGTTTTCAAC	0.386	8.57e-11	1.93e-07	5.84	positive	1.01	0.575	CP043744.1	1905214	1905255
AATGATATTAAGGGCCGTAAGCTGTCGATCAGCGATGGTTCACCAGACCCGTA	0.386	8.57e-11	1.93e-07	5.84	positive	1.01	0.575	CP043744.1	1905281	1905333
GCCTATGTGGGATGGAATGATATTAAGGGCCGTAAGCTGTCGATC	0.386	8.57e-11	1.93e-07	5.84	positive	1.01	0.575	CP043744.1	1905304	1905348
GCGACGGGAAGCGATGACTTAGGCGGCACCCGCGCCAGCATAGGGAATGTGAAACTGCGTCTGGCGCCGGACGATCAGCCCTGGGAAATGGGCTTTGCCGCCTCACGCGAATGTACCCGCGCCACCCAGGA	0.386	8.57e-11	1.93e-07	5.84	positive	1.01	0.575	CP043744.1	1905350	1905480
TCAATATTGAAAATAGCGGCAACATGCTTTTTTCGACGATCTCGCTACGCGGCGTCTCTTCAGCGCAGGACTTCTATAACCCCGCCGTCACCCTGTATGTCGATGGCGTCCCTCAGCTTTCCACCAACACCATCCAGGCGCTTACCGATGTGCAAAGCGTGGAGTTGCTGCGAGGCCCACAGGGAACGTTATATGGCAAAAGCGCTCAGGGCGGGATCATCAACATCGTCACCCAGCAGCCGGACAGCACGCCGCGCGGCTATATTGAAGGCGGCGTCAGTAGCCGCGACAGTTATCGAAGTAAGTTCAACCTGAGCGGCCCCATTCAGGATGGCCTGCTGTACGGCAGCGTCACCCTGTTACGCCAGGTTGATGACGGCGACATGATTAACCCCGCGA…	0.386	8.57e-11	1.93e-07	5.84	positive	1.01	0.575	CP043744.1	1905451	1905875
CGCCGGAATTAAGCGACGCCGGCGTCACCGCCAGCG	0.386	8.57e-11	1.93e-07	5.84	positive	1.01	0.575	CP043744.1	1905903	1905938
TTCCCGCTCGGCATCAGCCAACAACGTCTCGTCTACTGTTGTCAGCGCGCCGGAATTAAGC	0.386	8.57e-11	1.93e-07	5.84	positive	1.01	0.575	CP043744.1	1905925	1905985
GCTGGTGGTTACCGCCAGTAAACAATCTTCCCGCTCGGCATCAGCCAACAACGTCTC	0.386	8.57e-11	1.93e-07	5.84	positive	1.01	0.575	CP043744.1	1905956	1906012
TTTTTGGCGTTTCGCCGTCTTACAGGGACTCACAACAATGAAAATGACACGGCTTTATCCTCTGGCCTTGGGGGGATTATTGCTCCCCGCCATTGCTAATGCCCAGACTTCACAGCAAGACGAAAGCA	0.386	8.57e-11	1.93e-07	5.84	positive	1.01	0.575	CP043744.1	1906014	1906141
ATAGTTATCATTTTCAATTCACCATTGTCGGTATTTTT	0.386	8.57e-11	1.93e-07	5.84	positive	1.01	0.575	CP043744.1	1906138	1906175
ATTAGAAATAGTTATCATTTTCAATTCACCATTGTCG	0.386	8.57e-11	1.93e-07	5.84	positive	1.01	0.575	CP043744.1	1906146	1906182
TTATCGCCATTCTGCCCAATAAGCGCAAACCGACCCGAAACAGGTTGAAATAAACCCGTTTCGGGTAGCAC	0.386	8.57e-11	1.93e-07	5.84	positive	1.01	0.575	CP043744.1	1906187	1906257
TTGGCGAGCGGATTTGCGCGTTTATCATCGCGCAGCAGGTGCCAACTGACTATCAGCAGTTGCGTCAACAACTGACCCGTATGGGGCTCAGCGCGTGGAAAATTCCTGACCAAATCGAGTTTCTGGACCACTGGCCGCTCACCGCCGTCGGCAAGATAGACAAAAAACGCCTGACGGCTCTCGCCGTCGACC	0.386	8.57e-11	1.93e-07	5.84	positive	1.01	0.575	CP043744.1	1906259	1906450
GGGAACCTGCACGTTGAGGGACGCATAAAAGAGCAGATCAACCGCGCCGGAGAAAAAATAGCCGCGGCTGAAGTGGAATCGGCACTGCTGCGTTTAGCGGAAGTGCAAGATTGCGCGGTGGTCGCCGCGCCGGACACGCTG	0.386	8.57e-11	1.93e-07	5.84	positive	1.01	0.575	CP043744.1	1906452	1906592
CGCAGGCCTTTACCGCGCAAGGGTTTTACCGCACAGGCGACAATGTCAGGCTGGATGAGGT	0.386	8.57e-11	1.93e-07	5.84	positive	1.01	0.575	CP043744.1	1906594	1906654
CCCTTATACCATTTCGGGCTATTACCGCGCCCCTGCCCACAAC	0.386	8.57e-11	1.93e-07	5.84	positive	1.01	0.575	CP043744.1	1906656	1906698
CGCGTCATTCAGGCAGGCGGCGCCCGGCTCGACCCGACGCTTGCTGAGCAGGTTATCGCCACCTTTGACTGTACCCTGCAACAGGTTTTCGGTATGGCGGAAGGCCTGCTCTGTTTTACCCGGCTGGACGATCCGCATGCCACCATTCTCCACAGCCAGGGGCGCCCGTTGTCCCCTCTGGATGAAATCCGCATCGTTGATCAAGACGAGAACGACGTCGCGCCGGGCGAAACCGGGCAATTGTTAACGCGCGGCCCTTATACCATTTCGGGCTATTACCGCGC	0.386	8.57e-11	1.93e-07	5.84	positive	1.01	0.575	CP043744.1	1906669	1906952
GCCAGCTGTGATGAGGTGATGCCTTTAATCGCGCAGGAAAGAGTGACTCACGTCGCCCTGGTTCCGGCGCTGGCGCAATTATGGGTGCAGGCCAGGGAGTGGGAAGACAGCGACCTTTCGTCGCT	0.386	8.57e-11	1.93e-07	5.84	positive	1.01	0.575	CP043744.1	1906954	1907078
CTTGCCTGCGGCGGAAAAGTGGTGCTGACCGACAG	0.386	8.57e-11	1.93e-07	5.84	positive	1.01	0.575	CP043744.1	1907080	1907114
CGTCCTCCCGGTGGCGCATAACTTTCCGCTGGCCTGCCCCGGTATTCTGGGAAC	0.386	8.57e-11	1.93e-07	5.84	positive	1.01	0.575	CP043744.1	1907116	1907169
AAACTCATCCCGCGCCGACATGCCGACTATAGCTATAACTTCAGCGCTTCTGCTGAACTGTGCGGCATCAGCCAACAGAGCGTGTATCTCGCCGTCCTCCCGGTGGCGCATAACTTTCCGCT	0.386	8.57e-11	1.93e-07	5.84	positive	1.01	0.575	CP043744.1	1907140	1907261
TGTTGTTGCTCTCAGGCGGCACAACCGGCACGCC	0.386	8.57e-11	1.93e-07	5.84	positive	1.01	0.575	CP043744.1	1907263	1907296
CCACCGCGTTGTTGTTGCTCTCAGGCGGCACAACCGGCA	0.386	8.57e-11	1.93e-07	5.84	positive	1.01	0.575	CP043744.1	1907267	1907305
TGAGCGACGATTTTACGCCGCTCTTCTCCCTTCACGGTGAGCGACA	0.386	8.57e-11	1.93e-07	5.84	positive	1.01	0.575	CP043744.1	1907332	1907377
CACAAACACGCCTGCTTGCGTCATGTTCTGGTCGCTGGAGAGACC	0.386	8.57e-11	1.93e-07	5.84	positive	1.01	0.575	CP043744.1	1907379	1907423
CCGTCGCTTACGTTATTCACGGGGAAAACCACGCAGAGCTGGCCCGACAGATGGC	0.386	8.57e-11	1.93e-07	5.84	positive	1.01	0.575	CP043744.1	1907425	1907479
AACCCGTCGCTTACGTTATTCACGGGGAAAACC	0.386	8.57e-11	1.93e-07	5.84	positive	1.01	0.575	CP043744.1	1907450	1907482
CCTTGTTAAGACTGGGCGTTATCCCCGTGCTGGCGATGCCCTCGCAACGGGC	0.386	8.57e-11	1.93e-07	5.84	positive	1.01	0.575	CP043744.1	1907515	1907566
AACTTGCCGCAGGTCTGTCATCACTGGGTTTGCGTTCGGGGGAGCATGTAATTGTGCAGCTTCCCAACGACAACGCGTTTGTTACCCTGCTGTTC	0.386	8.57e-11	1.93e-07	5.84	positive	1.01	0.575	CP043744.1	1907568	1907662
AATCTCTGATTGAACAGTATCCCTTACCCATTGCCGAACAGTTGCGCCACTGGGCGGCCCGTTATGCCTCGCGAATTGCCGTCGTTGATGCAAAGGGGTCGTTAACCTACAGCGCGCTTGATGCACAAGTTGAC	0.386	8.57e-11	1.93e-07	5.84	positive	1.01	0.575	CP043744.1	1907664	1907797
GCAAAAACAGCCCAGTACTTCAGAAAGGTGACGCATGAATTCTTCCTTT	0.386	8.57e-11	1.93e-07	5.84	positive	1.01	0.575	CP043744.1	1907799	1907847
CATTTTCCCCACGCATTTTCTGCAATGACCGCGT	0.386	8.57e-11	1.93e-07	5.84	positive	1.01	0.575	CP043744.1	1907849	1907882
TTCTATCCCATTCAACAAGCCCGGTCCTTTTTTACGCAGATTGTCCG	0.386	8.57e-11	1.93e-07	5.84	positive	1.01	0.575	CP043744.1	1907884	1907930
CGAAGCCTCCTGGCAGCAGGTCGATGCCTGGCGTCAGTGGCTGAGCCACGTTACAGGCCCGGTGGTGATTGACGGC	0.386	8.57e-11	1.93e-07	5.84	positive	1.01	0.575	CP043744.1	1907937	1908012
CCTGCGCTGTTATTGTGCGGCAGCCACGATC	0.386	8.57e-11	1.93e-07	5.84	positive	1.01	0.575	CP043744.1	1908014	1908044
CTCGCCCGACGTCTGTCCGCCGCTGCGCACGCCTGCGCTGTTATTGTGCGGCAGCCACGAT	0.386	8.57e-11	1.93e-07	5.84	positive	1.01	0.575	CP043744.1	1908015	1908075
GGAAAACCAGGAATTAATGTCGCTGTTTCTTCCTCTTCTGCGCGCTGATTTTTACGCCACCGAGAGCTATCACTACGACTCGCCCGACGTCTGTCCGCCGCTGCGCAC	0.386	8.57e-11	1.93e-07	5.84	positive	1.01	0.575	CP043744.1	1908046	1908153
CGCATCTGCATTCTGAACGCCAGCTCAGCCATCGCGATGATGCCGACTTTATCGCTGAGCTGATAGACATTGGCGGATGTTCTCCTGAACTGC	0.386	8.57e-11	1.93e-07	5.84	positive	1.01	0.575	CP043744.1	1908155	1908247
GCCACAAGGACTGATTATTTCCGGGTGCCATGCC	0.386	8.57e-11	1.93e-07	5.84	positive	1.01	0.575	CP043744.1	1908249	1908282
GCGAACGAGCTGGAAGCATCCGTATCGCCTGACACGCCGCTTTTACTCGCCGGGCACAGCATGGGGGCGCAGGTGGCGTTTGAAACCTGCCGACTTCTGGAGCAACGGGGGCTTG	0.386	8.57e-11	1.93e-07	5.84	positive	1.01	0.575	CP043744.1	1908284	1908398
CAGAAGCATTACACAACTGGCGGCACTGCTGGCGAACGAGCTGGAAGCATCCGTATCGCCT	0.386	8.57e-11	1.93e-07	5.84	positive	1.01	0.575	CP043744.1	1908369	1908429
CAACTGGCTGATTGCGCGCTTTCTCTGGTGACCTGGCCGGGGCGCGATCGCCTTCGCCATCTGGAACCGCTCAGAAGCATTACACAACTGGCGGCACTGCT	0.386	8.57e-11	1.93e-07	5.84	positive	1.01	0.575	CP043744.1	1908400	1908500
CCCTTTCGCTGGCGGCAGCAGTAGCGCGTTTCGCCACTGGCAAGCTGA	0.386	8.57e-11	1.93e-07	5.84	positive	1.01	0.575	CP043744.1	1908502	1908549
CCGCTGTGGCCCGCCCGGAACGGCAATACTGCGCATCTGGTCATGT	0.386	8.57e-11	1.93e-07	5.84	positive	1.01	0.575	CP043744.1	1908551	1908596
CCGCCGCACCACGACCGGTTAGCCGGTTTCTACAACGATGATGATAAGGAGGCGCTGTGACGCAATCTGCAATGTGCAT	0.386	8.57e-11	1.93e-07	5.84	positive	1.01	0.575	CP043744.1	1908598	1908676
TTATGGCAGCAGATTTTACGTAAGACCGGCAATGCGGAGATCAGACGCCTGAC	0.386	8.57e-11	1.93e-07	5.84	positive	1.01	0.575	CP043744.1	1908678	1908730
CGAACATCCACCAGCGGCCTGCCAAAGCGTACATCAGATCGCGTTATCACG	0.386	8.57e-11	1.93e-07	5.84	positive	1.01	0.575	CP043744.1	1908732	1908782
ATCTGGCGGGCGAACATCCACCAGCGGCCTGCCAAAGCGT	0.386	8.57e-11	1.93e-07	5.84	positive	1.01	0.575	CP043744.1	1908753	1908792
TGGCGCGACTGCTGCGAAACCGTCGGGCCGGAGGGCGTCAG	0.386	8.57e-11	1.93e-07	5.84	positive	1.01	0.575	CP043744.1	1908819	1908859
TGGTTGGCAGCTTTAGCGATTTTCACTGTCTGAGACTCTTCTGGCCGGAGGGAGAAGCCTGCCTGCTGCTTCAGCGCTATCTCGATCCTGACGATCCAGATATGCATAGCCTTATCATGCACCGCCTGCTGCTGGGCTGGCCGGAAGGTCATCTTTCGCTGGAGGCGAGCTACGGCCCCGTCATCTGGTCATCCA	0.386	8.57e-11	1.93e-07	5.84	positive	1.01	0.575	CP043744.1	1908964	1909158
ACTCCACTCTGGATTTGTTGTTGCTGGCTCTGGGCGTTGATGCCG	0.386	8.57e-11	1.93e-07	5.84	positive	1.01	0.575	CP043744.1	1909177	1909221
ACACTTTCTGACGCGCGGCGTACACGTCATTCAGGAGCATCCCCTCCACCCGGATGACATCAGTTCCTTACAAACGCTGGCGCAGGAACAGGGCTGCTGCTATTGGGTAAACACGTTTTATCCGCATACGCGCGCGGGACGCACATGGCTTCGCGATGC	0.386	8.57e-11	1.93e-07	5.84	positive	1.01	0.575	CP043744.1	1909293	1909451
TCGCCGGAGGAACCGGTACGCAGCTTGCCAGACACTTTCTGACGCGCGGCGTACACGTCAT	0.386	8.57e-11	1.93e-07	5.84	positive	1.01	0.575	CP043744.1	1909422	1909482
GATGCCGGATATCGCCTGTATTGTCGTGCGTTCGACCGTCGCCGGAGGAACCGGTACGCAGCTTGCCA	0.386	8.57e-11	1.93e-07	5.84	positive	1.01	0.575	CP043744.1	1909453	1909520
ATTCCGCTGTATACCTCGCCGGAACAGATAACCA	0.386	8.57e-11	1.93e-07	5.84	positive	1.01	0.575	CP043744.1	1909522	1909555
CGCAGGGAAGCGCCCGTTCAAGAGAGCTGGCTCATGCGTTTGGCATTCCGCTGTATACCTCGCCGGAACAGATA	0.386	8.57e-11	1.93e-07	5.84	positive	1.01	0.575	CP043744.1	1909526	1909599
CAGCCCCCGGAGGGGCTGGAACTGGTCGGCCTGCTG	0.386	8.57e-11	1.93e-07	5.84	positive	1.01	0.575	CP043744.1	1909601	1909636
ATTTGGCGAAATGTACCTGAATGCCTTTATGCAGCCCCCGGAGGGGCTGGAACTGGTCGGC	0.386	8.57e-11	1.93e-07	5.84	positive	1.01	0.575	CP043744.1	1909607	1909667
GTACTGATTGTGGGCGCCAAATTTGGCGAAATGTACCTGAATGCCTTTAT	0.386	8.57e-11	1.93e-07	5.84	positive	1.01	0.575	CP043744.1	1909638	1909687
GCAACCTCAACGCAACCGGAGAACACGTTATGATGCCGTCCGCCT	0.386	8.57e-11	1.93e-07	5.84	positive	1.01	0.575	CP043744.1	1909702	1909746
CTGGACGCCAGCAGAAACCGAGTGGCAGGGCTGGATAAACAACGCCGACGACGCTGTGATTGAAGCCAGCCACTGGCAAATCATGATGGAAGCCCCCCACGTTCAGGCTTGTGCGCAACACATTACGCGCTGGCTTTG	0.386	8.57e-11	1.93e-07	5.84	positive	1.01	0.575	CP043744.1	1909748	1909885
CGGTCCCCTGTCTCATGGTGTATGCCGCCGGGAGACCC	0.386	8.57e-11	1.93e-07	5.84	positive	1.01	0.575	CP043744.1	1909891	1909928
CGAAAGCGTTCCGGTCCCCTGTCTCATGGTGTATGCCGCCG	0.386	8.57e-11	1.93e-07	5.84	positive	1.01	0.575	CP043744.1	1909899	1909939
CAACATCGCGCATCTGCTGCGTTTACTGACTGAGCATACGCCGG	0.386	8.57e-11	1.93e-07	5.84	positive	1.01	0.575	CP043744.1	1909941	1909984
CGGTATGGTGTCGCAAAACCTGACGCTGCAAGCGGCAGAAACGTGGCTCG	0.386	8.57e-11	1.93e-07	5.84	positive	1.01	0.575	CP043744.1	1909986	1910035
CCCGACAGCCAGCTTGCCGACTTTATCAGCCTCGCTAAAACGG	0.386	8.57e-11	1.93e-07	5.84	positive	1.01	0.575	CP043744.1	1910037	1910079
AAACGCCTCTGGCACTGCCCGAACATTTCGACCAGCAGAC	0.386	8.57e-11	1.93e-07	5.84	positive	1.01	0.575	CP043744.1	1910081	1910120
AGCAGGTTCGGATGGTGTTAATCGATCCCGTGTGCCGACAGGATTTCTGTTGCGAAAACCGGGCGGCCCTGCTGCGCCTGTTAGCCGAAGGA	0.386	8.57e-11	1.93e-07	5.84	positive	1.01	0.575	CP043744.1	1910122	1910213
ACGCTCGACCAGATGATCGATGAGTATGTCGGGTGCATCCGTCGTCAGCAGCCTCACGGCCCTTATGTGCTGGCGGGTTGGTCGTATGGCGCGTTTCTTGCGGCGGGCGCCGCACA	0.386	8.57e-11	1.93e-07	5.84	positive	1.01	0.575	CP043744.1	1910234	1910349
CCCCTTTGCCAGGGCGACGGTGAGGAAACCCTGTTTGTCTTCCACGCTTCAGACGGCGATATCAGCGCCTGGCTGCCGCTCGCTA	0.386	8.57e-11	1.93e-07	5.84	positive	1.01	0.575	CP043744.1	1910406	1910490
CCATTCGACGCTGAGCGACTTCTGCGCCCATCTACAGGCGGCTACGTCAGGAGAGGACAACCCGAT	0.386	8.57e-11	1.93e-07	5.84	positive	1.01	0.575	CP043744.1	1910492	1910557
GGCGACAGCCTGATGGCGACAAGGATGGTCGCGCAGCTAAACCGGAGAGGGATTGC	0.386	8.57e-11	1.93e-07	5.84	positive	1.01	0.575	CP043744.1	1910585	1910640
ACAGGTGGCTGAACTCTGGCAATCGCTGCTGTCTCGCCCCGTGGCAAGGCATCACGACTTTTTCGAACTGGG	0.386	8.57e-11	1.93e-07	5.84	positive	1.01	0.575	CP043744.1	1910642	1910713
CGCCGACTGAGCCAGCCAAACCCACGCCAGTTGCCGGGGGGAAT	0.386	8.57e-11	1.93e-07	5.84	positive	1.01	0.575	CP043744.1	1910728	1910771
CTATTTACAGCAGCGCTTTGGCACCGGTCTGCCCATTTTACAGATCCGGCAAAGAGAAGCGTTATTTACGCCGCTGCATGCCCCGTCTGAT	0.386	8.57e-11	1.93e-07	5.84	positive	1.01	0.575	CP043744.1	1910773	1910863
TAAATCGCCCGGATAAAAAAGCCGTGAGCCGCTATTTACAGCAGCGCTTTGGCACCGGTCT	0.386	8.57e-11	1.93e-07	5.84	positive	1.01	0.575	CP043744.1	1910834	1910894
CGTTCGCCTGGCGTAAATCGCCCGGATAAAAAAGCCGTGAGCC	0.386	8.57e-11	1.93e-07	5.84	positive	1.01	0.575	CP043744.1	1910865	1910907
GCGCGTTCGCCTGGCGTAAATCGCCCGGATAAA	0.386	8.57e-11	1.93e-07	5.84	positive	1.01	0.575	CP043744.1	1910878	1910910
CGTATTCCAGCTGGCGAGCGTGGGCTTTATTGAGGGATTAAGCGGATACCGCGATTTCCGCCGCCGGGATGAGAAACCGATGCTCACCCGCTCCGCATGGCAGGAGGTTCTCGTTCAGGCCGGGTTTGCAAACGAGCTGGCGTGGCCCGCGCAGGAATCGTCGCCGCTGCGCCAGCATCTGCTGGT	0.386	8.57e-11	1.93e-07	5.84	positive	1.01	0.575	CP043744.1	1910912	1911097
ATAAAGCCCACGCTCGCCAGCTGGAATACGC	0.386	8.57e-11	1.93e-07	5.84	positive	1.01	0.575	CP043744.1	1911068	1911098
CAGTCGTACCACTTCACGGACGTCTCCGCGCAGTTCCTCAATGACGCCAGAGCCCGTTTCCATGATGAATCGCAGGTGTCTTATGCCTTGTTCGACATCAACCAGCCGCTGGATTTCACCGCCCACCCGGAGGCGGGTTACGACCTGATCGTTGCCGTCAATGTGCTCCACGACGCCAGCCATGTCGTCCAGACGTTGCGCAGATTAAAACTGTTGCTGAAAGCCGGCGGACGTTTGCTGATCGTTGAAGCGACGGAGCGAAAC	0.386	8.57e-11	1.93e-07	5.84	positive	1.01	0.575	CP043744.1	1911100	1911363
TTGGCGCCGGAACCGCAGCCACTACCGCGCCGGTGCTGAAGGCCACGCGGAACACGCG	0.386	8.57e-11	1.93e-07	5.84	positive	1.01	0.575	CP043744.1	1911365	1911422
ATACCGCGCAGATTGCCGCCTTGTGCAGCGCAGAACGGATTCTGGAG	0.386	8.57e-11	1.93e-07	5.84	positive	1.01	0.575	CP043744.1	1911424	1911470
CCTGTCTGAATCGCTATACCGCGCAGATTGCCGCCTTGTGCAGCG	0.386	8.57e-11	1.93e-07	5.84	positive	1.01	0.575	CP043744.1	1911441	1911485
GACAACCCCGCCAGCGCCTGTCTGAATCGCTATACCGCGCAGATTG	0.386	8.57e-11	1.93e-07	5.84	positive	1.01	0.575	CP043744.1	1911456	1911501
GACGCGCTGTATCGCGACAACCCCGCCAGCGCCTGTCTGAATCGC	0.386	8.57e-11	1.93e-07	5.84	positive	1.01	0.575	CP043744.1	1911472	1911516
GTTACCGACGCGCTGTATCGCGACAACCCCGCCAGC	0.386	8.57e-11	1.93e-07	5.84	positive	1.01	0.575	CP043744.1	1911487	1911522
CAGCATCGCGTTACCGACGCGCTGTATCGCGACAACCCC	0.386	8.57e-11	1.93e-07	5.84	positive	1.01	0.575	CP043744.1	1911493	1911531
GCTGGAATTGCTGTTCAACGAGCAGCATCGCGTTACCGACGCGCTGTATCGC	0.386	8.57e-11	1.93e-07	5.84	positive	1.01	0.575	CP043744.1	1911502	1911553
TCTCCGCTGGAATTGCTGTTCAACGAGCAGCATCG	0.386	8.57e-11	1.93e-07	5.84	positive	1.01	0.575	CP043744.1	1911524	1911558
GTGTTCTCCGCTGGAATTGCTGTTCAACGAGCAG	0.386	8.57e-11	1.93e-07	5.84	positive	1.01	0.575	CP043744.1	1911529	1911562
GTATCTGGAAACCTGCATCGCCCGGCACGAC	0.386	8.57e-11	1.93e-07	5.84	positive	1.01	0.575	CP043744.1	1911580	1911610
GGCGCTGGCGCAGTATCTGGAAACCTGCATCGCCCGGCACGA	0.386	8.57e-11	1.93e-07	5.84	positive	1.01	0.575	CP043744.1	1911581	1911622
TCTCACCAGCGTCTGCTGCGCCAGTGGCTACAGTGTCTGACGGAAAGAGAGTGGTTAATCCGCGAAGGTGAAAGCTGGCGCTGCCGCATTCCGCTCAGCGAGATTCCTGAGCCTCAGGAAGCGTGCCCGCAAAGCCAATGGAGCC	0.386	8.57e-11	1.93e-07	5.84	positive	1.01	0.575	CP043744.1	1911624	1911768
CCCATCGCTTTAGCGCAATAGTACAGGCGCTGTCC	0.386	8.57e-11	1.93e-07	5.84	positive	1.01	0.575	CP043744.1	1911778	1911812
TCGCCATCAGCGGCGATGCCTGATGAGCACGAACTTACCCAACTGGCGCTGCCGTTGCCTGAGCAGGCGCAGCTTGATGAGCTGGAGGCGACCTGGCGCTGGCTGGAGGCGCGTGCGCTACAGGGGATCGCGGCTACGCTAAATCGTCACGGCCTGTTTACCACGCCGGAGATC	0.386	8.57e-11	1.93e-07	5.84	positive	1.01	0.575	CP043744.1	1911814	1911987
GCAGGCGGACTACGACCTGCGGGATATTGAGCAGGCGACGCTCGAATACCCCGGCATCCGGCAGGCCAGAGCGGAAATAACCGAACAGGGCGCGTTGACGCTGGATATCGTGATGGCCGACGATCC	0.386	8.57e-11	1.93e-07	5.84	positive	1.01	0.575	CP043744.1	1911989	1912114
ACATTCCCCGCCGACGCTGGCCGCTGAACGCGCAGGCGGACTACGACCTGCGGGATATTGA	0.386	8.57e-11	1.93e-07	5.84	positive	1.01	0.575	CP043744.1	1912085	1912145
GGCACATTCCCCGCCGACGCTGGCCGCTGAACG	0.386	8.57e-11	1.93e-07	5.84	positive	1.01	0.575	CP043744.1	1912116	1912148
ATCCTGCAAGCCGTCATCGCCGCCCCTGAAAGCCTGAAGACTCTCGCCAGCGGCATCGCC	0.386	8.57e-11	1.93e-07	5.84	positive	1.01	0.575	CP043744.1	1912150	1912209
ACGGCGAGTTGATGTTTAGCTGGTACTGCATGGACAACGTGCTGGAACCCGGCGCTGCCGAGGCGATGTTTAATGACTATTGCGC	0.386	8.57e-11	1.93e-07	5.84	positive	1.01	0.575	CP043744.1	1912211	1912295
GCTCTCCATGACCTGATGATCCAGCCAGACC	0.386	8.57e-11	1.93e-07	5.84	positive	1.01	0.575	CP043744.1	1912297	1912327
ATGGCGCACAGTGAAATGAACGGTGTTGAGGTGATCCGTGAGCTGGGCCGCCTGCGCGGATCACAACGTCAACCGCTGATGCCGGTAGTGTTTACCAGTATGCTGGGGATGACGCTGGAAGGCATGACTATCGATCAGGCGATGAGCCATCTGTTCGGCGAACCCTGCTATGTATTCACGCAAACGCCGCAGGTCTGGCTGGATCATCAGGTCATGGAGAG	0.386	8.57e-11	1.93e-07	5.84	positive	1.01	0.575	CP043744.1	1912298	1912518
GTGACGTTGCAAGAGCAGATGCAACAGACCCAACAGCGCCTCTGGCAAAA	0.386	8.57e-11	1.93e-07	5.84	positive	1.01	0.575	CP043744.1	1912520	1912569
ACCAGTTGATTGGTGATTTTACCTCCGTCACGCTGGTTGATTTTAACTTCTCAGCGCC	0.386	8.57e-11	1.93e-07	5.84	positive	1.01	0.575	CP043744.1	1912571	1912628
ACCCTTGAGCGCTGGAGCCGTACCACAACATTTACGCTGAACCTGACGTTCTTCAATCGCCAGCCGATCCATCCGCAAATCAACCAGTTGATTGGTGATTTTACCTCCGTCA	0.386	8.57e-11	1.93e-07	5.84	positive	1.01	0.575	CP043744.1	1912599	1912710
GGCCGTGAAACAGCGCTGGCAGCAGCAAGGCGTCACACCGTCTGCCGCGCTGCTCACGCTGTTTGCCGC	0.386	8.57e-11	1.93e-07	5.84	positive	1.01	0.575	CP043744.1	1912712	1912780
TCAAATCGACGATCGGCAAGACAGAATGGCAGGCCGTGAAACAGCGCTGGCAGCAGCAAGG	0.386	8.57e-11	1.93e-07	5.84	positive	1.01	0.575	CP043744.1	1912751	1912811
TGGTTGAGACGCCCCCGGAAACGCCACACTTCACCACCTTCAAATCGACGATCGGCAAGACAGAATGGC	0.386	8.57e-11	1.93e-07	5.84	positive	1.01	0.575	CP043744.1	1912782	1912850
AGACATCGGCATGGCACGATGCCTGGGATTACTGGCAGGAAAAACTGCCGCAACTGCCCTTAGCGCCAGAGCTGCCG	0.386	8.57e-11	1.93e-07	5.84	positive	1.01	0.575	CP043744.1	1912852	1912928
GTGATTATGTGATGGCTGAACAGGCGCGCCGA	0.386	8.57e-11	1.93e-07	5.84	positive	1.01	0.575	CP043744.1	1912930	1912961
CCGCTCGCTATTACCTTCCGTGATTATGTGATGGCTGAACAGGCGCGCC	0.386	8.57e-11	1.93e-07	5.84	positive	1.01	0.575	CP043744.1	1912932	1912980
GCCATACTGGAGAAAGCATGGAACCAGCTCATCGCACGCCACGATATGTTGCGTATGGTGGTTGATGCCGACGGGCAGCAGCGAATCCTGGCGACAACGCCGGAGTATCACATCCCGCGTGACGATCTGCGCGCGCTTTCCCCGGAAGAACAGCGCATCGCGCTGGAAAAACGGCGGCATGAACTGAGCTATCGCGTTTTGCCTGCCGACCAGTGGCCTCTTTTTGAGCTGGTGGTCAGCGAAATCGACGATTGCCATTACCGTCTGCATATGAACCTCGACCTTTTGCAGTTTGATGTGCAGAGTTTTAAAGTCATGATGGACGACCTGGCGCAGGTCTGGCGCGGTGAAACGCTGGC	0.386	8.57e-11	1.93e-07	5.84	positive	1.01	0.575	CP043744.1	1912982	1913340
TCATTGGCTATGGCGGCGTCGCCTGTCACGTCCTGTTTGAGTGGGATAAACGCCACGATGAGTTC	0.386	8.57e-11	1.93e-07	5.84	positive	1.01	0.575	CP043744.1	1913347	1913411
CAGCACGCCTACTGGCTGGGGCGAACCCACCTCATTGGCTATGGCGGCGTCGCCTGTCACG	0.386	8.57e-11	1.93e-07	5.84	positive	1.01	0.575	CP043744.1	1913382	1913442
GTACGCATCAATGCGGAACGGGCGTGGCAGGATCTGTCTCCTCATGGACTCACGCAGCTTATCTGTTCTAAGCCAGAGGCGACGCCTGCCGCTTCGCAGCCGGAAGTGTTGCGGCACGACGCCGACGAGCGTTATGCGCCCTTCCCTTTGACGCCCATTCAGCACGCCTACTGGCTGGGGCGAACCCAC	0.386	8.57e-11	1.93e-07	5.84	positive	1.01	0.575	CP043744.1	1913413	1913601
CCTGCGGCTACCTGGACGGGCTGGCCCAGCAGTTTTCCACCCTTGATGCGCCGAAAACGCTCTCTGTCGCCTGGGGCGCATGGGGAGAAAGCGGTCGGGCGGCCACGCCGGAAATGCTGGCGACGCTCGCCAGCCGAGGTATGGGCGCGTTAAGCGATGCCGAAGGCTGCTGGCACCTGGAACAGGCGGTGATGCGCGGCGCCCCGTGGCGACTGGCGATGCGCGTTTTTACCGACAAAATGCCCCCGTTACAACAGGCTCTGTTTAACATCAGCGCCACAGAAAAAGCCGCAACGCCGGTCATTCCTCCTGCTGATGACAACGCCTTTAACGGCAGCCTGAGCGATGAAACAGCGGTGATGGCATGGCTGAAAAAGCGGATTGCGGTTCAGCTAAGGC…	0.386	8.57e-11	1.93e-07	5.84	positive	1.01	0.575	CP043744.1	1913603	1914104
CTACTCTTCCGCTGCCGCCACCCTCGGCGCGCCGGGTCAGAGCGCCCATGCGCTG	0.386	8.57e-11	1.93e-07	5.84	positive	1.01	0.575	CP043744.1	1914106	1914160
CGGGCAACTGGCCACGGTTCTTGACGATCTGGCGGCCAACGGCGGCATTGCCGGAGCGATTCATGCCGCTGGCGTATTGGCTGACGCGCCCTTGCAGGAGCTTGATGACCACCAGCTGGCTGCCGTTTTCGCGGTAAAAGCGCAGGCGGCAAGCCAGCTGTTGCAAACCCTGCGCAACCACGACGGACGCTATCTTATTCTCTACTCTTCCGCTGCCGCCACCCTCGGCGC	0.386	8.57e-11	1.93e-07	5.84	positive	1.01	0.575	CP043744.1	1914131	1914361
AGTCATGGCTACGCGACGTGGAGGGCGGGCAGACGCGCGTCTGCCGTTGTGATGTGGGCGATG	0.386	8.57e-11	1.93e-07	5.84	positive	1.01	0.575	CP043744.1	1914363	1914425
CGTGGATGAGTCATGGCTACGCGACGTGGAGGGCGGGC	0.386	8.57e-11	1.93e-07	5.84	positive	1.01	0.575	CP043744.1	1914396	1914433
CTCAGAGAAAAAGGGGCGCGACGCATCGCCCTGCTGGC	0.386	8.57e-11	1.93e-07	5.84	positive	1.01	0.575	CP043744.1	1914440	1914477
TGAATTACCGGCAAACGTGTTTACCGGCGATAGCCGCTGGCATCTGGTGACCGGAGCGTTTGGCGGATTAGGCCGCCTTGCCGTGAACTGGCTCAGAGAAAAAGGGGCGCGACGCATCGCC	0.386	8.57e-11	1.93e-07	5.84	positive	1.01	0.575	CP043744.1	1914448	1914568
CACAGCGCTGGCTCGCCGCACGGGGTGACACCCTTTGGCT	0.386	8.57e-11	1.93e-07	5.84	positive	1.01	0.575	CP043744.1	1914602	1914641
CGTGGGAAACGCTGCATCAAGGGTTGAGCGCAGTCTC	0.386	8.57e-11	1.93e-07	5.84	positive	1.01	0.575	CP043744.1	1914647	1914683
GGATTGATTGTGGTTACTCGCCGCGCGTGGCGAGTCGAGGAAAATGAAGCACTCTCTGCATCCCATCACGCGCTATGGGCCTTGCTTCGCGTCGCGGCCAACGAACAGCCGGAACGGTTGCTTGCCGCCATCGATCTCGCCGAAAAC	0.386	8.57e-11	1.93e-07	5.84	positive	1.01	0.575	CP043744.1	1914688	1914834
CGACTGATGATTGTTGAGGAGAGCGAGGATACGCTGGCCTTAGCGGAGAAAGTGATAGCAGCGCTCACCGCCAGCGCAGCCGGATTGATTGTGGTTACTCGCCGCGCGTGG	0.386	8.57e-11	1.93e-07	5.84	positive	1.01	0.575	CP043744.1	1914805	1914915
CCGCTTACCTTTAGCTTCAGCGCCGGTACGCTTGCGCGCAGCGACGAGCTGGCGCAATACGGCATCATTCACGATCCGCACGCCTCTTC	0.386	8.57e-11	1.93e-07	5.84	positive	1.01	0.575	CP043744.1	1914917	1915005
ACGCATTATCAATGGCGCTGGACGCCCCTCAACGTCGCCAGCATTGACCA	0.386	8.57e-11	1.93e-07	5.84	positive	1.01	0.575	CP043744.1	1915007	1915056
AAGCCTTTTCCCGCGGTCAGATGCGCGTTGAAGCCCGTCATCCTGCTGGCGAGTGGCTGCCGCTATCGCCCGCCGCGCCTCTTCCTGCGCCGCA	0.386	8.57e-11	1.93e-07	5.84	positive	1.01	0.575	CP043744.1	1915058	1915151
TGGCGTCTGCTTTCACAGCGTCATGGCGACGCTCTGCCTGTGGAACCGCCCCCCGTCGCCGCCCCGGAGTGGCTGGGGAAGGTTCGCTTAAGCTGGCAAAAC	0.386	8.57e-11	1.93e-07	5.84	positive	1.01	0.575	CP043744.1	1915153	1915254
CGCCGGGATGAGCGAACATATCATTCTCGCCACGCTGCCCGGTCAGGCGGTTAGCGCCGTAACATTCACCGCGCCATCAGAACCCGTGTTGGGGCAGGCGCTGACGGATAACGGTGATTATCTCGCCGACTGGTCTGATTGCGCAGGTCAGCCCGAAC	0.386	8.57e-11	1.93e-07	5.84	positive	1.01	0.575	CP043744.1	1915281	1915438
GGCGGGCGCCTGCTGATGCGCGAAATCACCCAGCCAATGCGTCTGTTTGACTTCGTTTTCGGCCCGCTGGTTCTTCCGCTACAGGATCTCGACGCCCGCGAAGGTGAGTTATTCCTCACCACCGCTCAGTGGCAACAACAGTGCCGCCACGCCGGATTCAGCAAAGTGGCGTGGCTACCGCAGGATGGCAGCCCGA	0.386	8.57e-11	1.93e-07	5.84	positive	1.01	0.575	CP043744.1	1915440	1915635
ACCCGCCATATTGGCCGCACGCTCGATAATCTGCGCCCCCTGCTCAAGCC	0.386	8.57e-11	1.93e-07	5.84	positive	1.01	0.575	CP043744.1	1915637	1915686
GCACAGTCTTACGATCTTATCGTGGCAGCGAACGTGATTCACGC	0.386	8.57e-11	1.93e-07	5.84	positive	1.01	0.575	CP043744.1	1915688	1915731
GATTTTGTGAAGTATAGCGAGCTGGATCTCGAAAAAGAGGCGCAGTCTCAGGGTTTCCA	0.386	8.57e-11	1.93e-07	5.84	positive	1.01	0.575	CP043744.1	1915733	1915791
GCGCTGTTCACCCGTCGCGCCCAGCAGAAATTCGCCGACTA	0.386	8.57e-11	1.93e-07	5.84	positive	1.01	0.575	CP043744.1	1915793	1915833
GGCACTGGAGTACCATTTCACCGATATCTCGGCGCTGTTCACCCGTCGCGCCCAGCAGAAA	0.386	8.57e-11	1.93e-07	5.84	positive	1.01	0.575	CP043744.1	1915804	1915864
CGTTGCGTATTCTTGAAGTTGGCGGCGGAACCGGCGGCACCACCGCGTGGCTGCTGCCGGAACTCAACGGCGTTCCGGCACTGGAGTACCATTTCACCGATATCTC	0.386	8.57e-11	1.93e-07	5.84	positive	1.01	0.575	CP043744.1	1915835	1915940
GAGAACGGCGTGGACGCCATGACCATCATGCGCCGTGGACGTCTGCTGCCCCGCTACCAGCAGCTACTCCAGCGCCTGCTGAATAACTGCGTGGTCGACGGCGATTACCGCTGCACCGACGGGCGATACGTCCGCGCCCGCCCCATTGAACATCAACAGCGGGAATCACTGCTGACGGAACTTGCCGGTTATTGTGAAGGTTTTCAGGCTATTCCCGACACCATCGCCCGTGCCGGCGATCGGTTATATGAAATGATGAGCGGCGCGGAAGAACCGGTGGCGATTATCTTCCCGCAAAGCGCCTCCGACGGCGTGGAAGTGCTGTATCAGGAATTCAGCTTTGGCCGCTATTTCAACCAAATCGCCGCCGGGGTATTACGCGGCATTGTCCAGACGCGT…	0.386	8.57e-11	1.93e-07	5.84	positive	1.01	0.575	CP043744.1	1915942	1916352
CGTTACTGGAAAGAGCGCGTCTCCCCGGCCTGCGAGCCTGCCGACGCAGCGCTGTCTGCCGGGCTGGAGGTGGCGAGTCGCGCCGCGACAGCGCTCGATCTCCCTCGCCTGGAAGCGCTTAAACAGTGCGCCACGCGACTGCACGCCATCTACGTCGATCAACTGGTACAACGCTGTACCGGCGATGCCAT	0.386	8.57e-11	1.93e-07	5.84	positive	1.01	0.575	CP043744.1	1916354	1916544
CCGACCTGCTGGCGGGCGATGGACAACGTATCGCTGCGCCATGTTATCCGTTTGATACTGA	0.386	8.57e-11	1.93e-07	5.84	positive	1.01	0.575	CP043744.1	1916546	1916606
TGCCGGCGTCGCCCTACCGTGGGCCGACCTGCTGGCGGGCGATGGACAACGTA	0.386	8.57e-11	1.93e-07	5.84	positive	1.01	0.575	CP043744.1	1916577	1916629
CTTTACGCTGCCGGCGTCGCCCTACCGTGGGCCGACCT	0.386	8.57e-11	1.93e-07	5.84	positive	1.01	0.575	CP043744.1	1916600	1916637
TCCTCAATCAGGCCCTGCTCCAGCTTTACGCTGCCGGCGTCGCCCTACCGTGG	0.386	8.57e-11	1.93e-07	5.84	positive	1.01	0.575	CP043744.1	1916608	1916660
CCCGCGTTTTTCTGGAGATGGGGCCCGATGCCCAGTTGGTTGCTTGCGGGCAGCGCGAATACCGCGATAACGCATACTGGATAGCCAGCGCCCGGCGTAACAAAGAGGCGAGCGATGTCCTCAATCAGGCCCTGCTCCAGCTTTACG	0.386	8.57e-11	1.93e-07	5.84	positive	1.01	0.575	CP043744.1	1916631	1916777
TCATTGATGAGTCAACGCTCAACCAGGCGGATTACTGGCGCCGACACATGCGCCAGCCGGTGCGTTTTATCCAGAGTATTCAGGTGGCGCATCAGCTCGGC	0.386	8.57e-11	1.93e-07	5.84	positive	1.01	0.575	CP043744.1	1916779	1916879
ACGTCATTGATGAGTCAACGCTCAACCAGGCGG	0.386	8.57e-11	1.93e-07	5.84	positive	1.01	0.575	CP043744.1	1916850	1916882
ATACCGATTATTTCCACGCTCACCGCCGACGTCATTGATGAGTCAACGCTCAACCAGG	0.386	8.57e-11	1.93e-07	5.84	positive	1.01	0.575	CP043744.1	1916853	1916910
CAAATACCGATTATTTCCACGCTCACCGCCGAC	0.386	8.57e-11	1.93e-07	5.84	positive	1.01	0.575	CP043744.1	1916881	1916913
GTATTTTGCGCCACGCTCTCGCAGCATGACATTAACTATCGTCGCCTGAGCGTAACCGGTGCGGCGCACTCCGCTTTACTGGAGCCGATACTCGATCGGTTCCAGGACGCCTGCGCGGGACTGCACGCGGAGCCGGGGCAAATACCGATTATTTCCACGCTCACCGCC	0.386	8.57e-11	1.93e-07	5.84	positive	1.01	0.575	CP043744.1	1916884	1917051
CGCGATGGTGGCGGTATTTGCAGACGAAGACACGCTGATGCCGCTGGCTCGCCAGTTTGAGCTGGATCTCGCCGCCAA	0.386	8.57e-11	1.93e-07	5.84	positive	1.01	0.575	CP043744.1	1917101	1917178
CAAGCGGCGCGATGGTGGCGGTATTTGCAGACGAAGA	0.386	8.57e-11	1.93e-07	5.84	positive	1.01	0.575	CP043744.1	1917149	1917185
TCGGCGCGGCGCGCTAATGCAGCAGTGCGCAAGCGGCGCGATGGTGGCGGTATTTGCAG	0.386	8.57e-11	1.93e-07	5.84	positive	1.01	0.575	CP043744.1	1917156	1917214
ATACGATTGAACAGGTCATGCCACTGGTTTGTCGGCGCGGCGCGCTAATGCAGCAGTGCGC	0.386	8.57e-11	1.93e-07	5.84	positive	1.01	0.575	CP043744.1	1917185	1917245
CACTATACGATTGAACAGGTCATGCCACTGGTTT	0.386	8.57e-11	1.93e-07	5.84	positive	1.01	0.575	CP043744.1	1917216	1917249
GTTGTCTGCGGACACTATACGATTGAACAGGTCATGCCACTG	0.386	8.57e-11	1.93e-07	5.84	positive	1.01	0.575	CP043744.1	1917220	1917261
CTGGACAATATGGCCTGGGCGCAGCCGGCGATTGTCGCGTTTGAAATCGCGATGGCGGCGCACTGGCGTGCTGAAGGACTGAAGCCAGACTTCGCCATTGGGCATTCCGTCGGTGAATTTGCCGCTGC	0.386	8.57e-11	1.93e-07	5.84	positive	1.01	0.575	CP043744.1	1917263	1917390
CACTCAACGGCGTTTGCCGACACGCTGGATCGCTGTTTTTCCGCCTGTAGCGAAATGCTCACGCCGTCACTGCGCGAAGCGATGTTTAACCCCGATTCGGCGCA	0.386	8.57e-11	1.93e-07	5.84	positive	1.01	0.575	CP043744.1	1917392	1917495
GTGAGAAATCGGGGGCGCTGGTTTACAGCGGCCACGGCGCCAGCGGCAAGCAGGTGTGGCTGTTTACCGGCCAGGGCTCGCACTGGCGCACTATGGG	0.386	8.57e-11	1.93e-07	5.84	positive	1.01	0.575	CP043744.1	1917512	1917608
GCGCCATTAAACCGTGAAACCGCCGAGGCGCTCAGCGCCTGGGC	0.386	8.57e-11	1.93e-07	5.84	positive	1.01	0.575	CP043744.1	1917611	1917654
GCGCCGTCTCGATCTCCCCTTCCGCCTGGCGGCGCCATTAAACCGTGAAACCGCCGAGGCG	0.386	8.57e-11	1.93e-07	5.84	positive	1.01	0.575	CP043744.1	1917625	1917685
GGGCGCTGAGAGAGAATGCGGATGCCAGCTCTCTGGCCTTCACAGCCCTGCACGCGCGCCGTCTCGATCTCCCCTTCCGCCTGGC	0.386	8.57e-11	1.93e-07	5.84	positive	1.01	0.575	CP043744.1	1917656	1917740
CTGCTCAGCGCCGCCAGCGACAGCGCGTTGCGGCGGCTGGCGACGGATTATGCC	0.386	8.57e-11	1.93e-07	5.84	positive	1.01	0.575	CP043744.1	1917742	1917795
GCTGCTGCTCAGCGCCGCCAGCGACAGCGCGTTG	0.386	8.57e-11	1.93e-07	5.84	positive	1.01	0.575	CP043744.1	1917766	1917799
GACGCGCTCAACGCGCGCCTCCCCAATACGGATAGCGGCAGAAAAAGTACCG	0.386	8.57e-11	1.93e-07	5.84	positive	1.01	0.575	CP043744.1	1917801	1917852
AACATGGGCCATCTGGATACCGCGGCGGGCATTGCCGGACTGCTGAAAACCGTTCTGGCAGTCAGTCGCGGGCAAATTCCTCCCTTACTGAATTTTCACACCCCCAACCCGGCGCTGAAACTTGAAGAGAGCCCCTTTACCATACCGGTGTCGGCACAGGCATGGCAGGACGAAATGCGCTATGCGGGCGTCTCCTCCTTTGGTATTGGCGGCACCAACTGCCATATGATCGTCGCCTCGCTGCC	0.386	8.57e-11	1.93e-07	5.84	positive	1.01	0.575	CP043744.1	1917854	1918098
GTGAAAAGTAACATGGGCCATCTGGATACCGCGGCGGGC	0.386	8.57e-11	1.93e-07	5.84	positive	1.01	0.575	CP043744.1	1918069	1918107
CGCTGTGCGCTCGGTTCCGTGAAAAGTAACATGGGCCATCTGGATACC	0.386	8.57e-11	1.93e-07	5.84	positive	1.01	0.575	CP043744.1	1918078	1918125
AACAGAAAGGTCGGCTATACCGCCCCTTCCGTCGCAGGGCAACAGGCAGTCATCGAAGAGGCGTTAATGCTGGCGGCCATCGACGACAGGCAGGTAGGTTACATTGAAACCCACGGCACCGGCACACCGCTGGGCGACGCGATTGAAATTGAAGCGTTACGCAACGTCTATGCGCCTCGCCCGCAGGATCA	0.386	8.57e-11	1.93e-07	5.84	positive	1.01	0.575	CP043744.1	1918127	1918317
GATCCTCTCCAGCGCGGTCAACAACGACGGCAACAGAAAGGTCGGCTATACCGCCCCTTCC	0.386	8.57e-11	1.93e-07	5.84	positive	1.01	0.575	CP043744.1	1918288	1918348
TGGGCCGGTAACGGTCTCGGCTGCGTGGTGCTGCGTCGCCTGAGAGACGCGCTGCTGTCAGGCGATCCGATTATCTCGGTGATCCTCTCCAGCGCGGTCAACAACGACGG	0.386	8.57e-11	1.93e-07	5.84	positive	1.01	0.575	CP043744.1	1918319	1918428
GGCGGCGTGGCGCTCTCTTTCCCCCAGCAGGCAGGCTACCGCTACCAGCCCGGAATGATTTTCTCTCCTGATGGTCACTGTCGTCCCTTTGACGCCTCGGCTGAGGGCAC	0.386	8.57e-11	1.93e-07	5.84	positive	1.01	0.575	CP043744.1	1918430	1918539
GCCGGCGGCGTGGCGCTCTCTTTCCCCCAGCAG	0.386	8.57e-11	1.93e-07	5.84	positive	1.01	0.575	CP043744.1	1918510	1918542
TGGAACATGCCGGTTATGCCCCCGGCGCCGTCCCCCATAAGACCGGCGTTTTCGCCTCTTCCCGGATGAGTACCTACCCCGGTCGCGAAGCATTGAACGTGACAGAAGTCGCGCAGGTAAAAGGTCTGCAATCTCTGATGGGCAATGATAAAGACTATATTGCCACCCGCGCCGCGTACAAACTCAACCTGCACGGCCCGGCGTTATCGGTACAGACCGCCTGCTCCAGCTCGCTGGTTGCCGTGCATCTGGCCTGTGAAAGCCTGCGCGC	0.386	8.57e-11	1.93e-07	5.84	positive	1.01	0.575	CP043744.1	1918565	1918835
CGCCATCATTGACGATCCTCATTATGTCAATATCGGTACGGTGTTAGACAACGCCGACTGCTTCGACGCCACCCTGTTTGGCTATTCGCGACAGGAAGCGGAGTCGATGGACCCGCAGCAGCGCCT	0.386	8.57e-11	1.93e-07	5.84	positive	1.01	0.575	CP043744.1	1918862	1918987
TCGCCGGATGGCGAAACGTTCTGGCAAAATCTGCTGGAAGGTCGTGAATGCAGCCGACGCTTTACGCGCGAAGAGCTTCTGGCCGTCGGTCTGGATG	0.386	8.57e-11	1.93e-07	5.84	positive	1.01	0.575	CP043744.1	1918989	1919085
TCAACACTACCCGGACTGCGAACCTGTCGCGGTTATCGGCTACGCCTGCCATTTTCCTGA	0.386	8.57e-11	1.93e-07	5.84	positive	1.01	0.575	CP043744.1	1919087	1919146
TATGGATAACTTGCGCTTCTCTTCTGCGCCGACAGCAGATTCCATTGATGCATCGATCG	0.386	8.57e-11	1.93e-07	5.84	positive	1.01	0.575	CP043744.1	1919148	1919206
GGGACCGATTATGGATAACTTGCGCTTCTCTTCTGCGCC	0.386	8.57e-11	1.93e-07	5.84	positive	1.01	0.575	CP043744.1	1919177	1919215
TTAGGAAACGGGACCGATTATGGATAACTTGCGCTTCTC	0.386	8.57e-11	1.93e-07	5.84	positive	1.01	0.575	CP043744.1	1919186	1919224
AACGCATGGCGTTCCATTGACTTTGTGAATCTTAGGAAACGGGACCGATTATGGATAACTT	0.386	8.57e-11	1.93e-07	5.84	positive	1.01	0.575	CP043744.1	1919195	1919255
GCGAACGCATGGCGTTCCATTGACTTTGTGAAT	0.386	8.57e-11	1.93e-07	5.84	positive	1.01	0.575	CP043744.1	1919226	1919258
AACGACCTCGCCCTGTTCGCCGTCGTCAGCGGCGGATATAGCGCGAAGCAAACTGATTTTCCCCGGAACGCCAT	0.386	8.57e-11	1.93e-07	5.84	positive	1.01	0.575	CP043744.1	1919260	1919333
TTTCCACCCTGACGTTGCTTGACCTCTTCACCCACCCTTCTCCTGCTGCCCTGGCCGATTATCTGGCCGGCGTC	0.386	8.57e-11	1.93e-07	5.84	positive	1.01	0.575	CP043744.1	1919353	1919426
CTTCCGCGAGGTGGTTGGCGAGTCTGTCACGCCCGCAGAAAACTTCTTTGAGGCGGGCGCAACGTCGCTGAATCTGGTGCAACTGCACGTTTTGTTACAACGTCACGAA	0.386	8.57e-11	1.93e-07	5.84	positive	1.01	0.575	CP043744.1	1919428	1919536
TCTCAGCCACACATTGCGGCGGACGAGAGCACCGTCAGCCTGATTTGCGACG	0.386	8.57e-11	1.93e-07	5.84	positive	1.01	0.575	CP043744.1	1919538	1919589
GGCAATGCGCAGAGCGCTCACCGCGCGTATGCCCTGAGCA	0.386	8.57e-11	1.93e-07	5.84	positive	1.01	0.575	CP043744.1	1919591	1919630
TCGATCACCAGATTTATGAATCCGAAGGCGAACTGCGCTTTAACTGGGATTTTGTCGCCGCGCTGTTTCCTGCCGGGCAGGTGGAGCGCCAGTTTGAACAGTATTGCGCATTGCTAAACCGAATGGCCGAGGATGAAAGCGGCTGGCAACTGCCGCTCGCCGCGCTGGTGCCTCCCGTTAAACACGCA	0.386	8.57e-11	1.93e-07	5.84	positive	1.01	0.575	CP043744.1	1919632	1919819
CTGGGCTTTGAGCAGGATAACTTCCTCGCCCGGCGTAATCTGCTCAAACCGGTCTGGGGCATCTCCCAGACGCCGCAGGTCTGG	0.386	8.57e-11	1.93e-07	5.84	positive	1.01	0.575	CP043744.1	1919821	1919904
GCCGTTCCGATGCCCGTCGTCTTTACCAGCGC	0.386	8.57e-11	1.93e-07	5.84	positive	1.01	0.575	CP043744.1	1919906	1919937
TGGCTGCACAGCGCGCAGTCACTACAGCAGCGGCTGAGCCAGAACCTCAACCACCGCGATGTGTCAGCCATCCGCGTGATGCGTCAACT	0.386	8.57e-11	1.93e-07	5.84	positive	1.01	0.575	CP043744.1	1919960	1920048
GATGCTGCTGAGCTGGCATCCCGGCGAAAGCTGGCTGCACAGCGCGCAGTCACTACAGCAG	0.386	8.57e-11	1.93e-07	5.84	positive	1.01	0.575	CP043744.1	1920019	1920079
TTCACGCTTAACCTTACGCTTTTCGACAGGCGACCGCTGCACCCGCAAATCAACCAGATTCTGGGCGATTTCACCTCGCTGATGCTGCTGAGCTGGCATCCCGGCGAAAG	0.386	8.57e-11	1.93e-07	5.84	positive	1.01	0.575	CP043744.1	1920050	1920159
GTGGTCAACGGTTCTCTCTGCATGGAGTGCACAGCCTGA	0.386	8.57e-11	1.93e-07	5.84	positive	1.01	0.575	CP043744.1	1920161	1920199
CTGGACAGCACGCGCTGGCATCGGCTGAAAAAACGGGCGGCTGACGCCCATCTCACCCCGTCGGCCGTACTGTTGTCGGTGTGGTCAACGGTTCTCTCTGCATGGAGTGC	0.386	8.57e-11	1.93e-07	5.84	positive	1.01	0.575	CP043744.1	1920170	1920279
CCTCGCTACAGTCGCCCAATCCAGATTCTCTGGCATGGTGGCAGGCGCAGCTTGATGATATTCCTCCGGCGCCTGCGTTGCCGCTGCGCTGCTTGCCTCAGGAGGTTGAAACACCGCGCTTCGCCCGCCTGAACGGCGC	0.386	8.57e-11	1.93e-07	5.84	positive	1.01	0.575	CP043744.1	1920281	1920419
CTGCTTCCGCCGCTGCCCGTCACCTTCAGGGATTATCTGCAACAA	0.386	8.57e-11	1.93e-07	5.84	positive	1.01	0.575	CP043744.1	1920421	1920465
TGGCGGAGCTGGAGCACGGCTACCGCTACCCGCAACA	0.386	8.57e-11	1.93e-07	5.84	positive	1.01	0.575	CP043744.1	1920467	1920503
TCGTGCGTGATGGACAGCAACAGGTGCTCGAACAGACGCC	0.386	8.57e-11	1.93e-07	5.84	positive	1.01	0.575	CP043744.1	1920704	1920743
TGGAGACGGTCTGGAACCGATTAATCGCCCGCCACGATATGCT	0.386	8.57e-11	1.93e-07	5.84	positive	1.01	0.575	CP043744.1	1920752	1920794
TGAAGATCGCTACCAGCCCTTTGCGCTTACCGACGTGCAGCAGGCTTACCTGGTGGGGCGTCAGCCGGGCTTTGCCCTGGGCGGCGTCGGCTCACATTT	0.386	8.57e-11	1.93e-07	5.84	positive	1.01	0.575	CP043744.1	1920836	1920934
CTGCGGAAAACCGACGTCCCGGTCGAACAACCATTCGTCCACTCCC	0.386	8.57e-11	1.93e-07	5.84	positive	1.01	0.575	CP043744.1	1920936	1920981
CAACTTCATCAGGCAGGTTATGAAGCGCAATTAAGCGACCTGTTTAATCATCCCCGGCTGGCGGATTTTGCCGCCAC	0.386	8.57e-11	1.93e-07	5.84	positive	1.01	0.575	CP043744.1	1920983	1921059
GCTAACGGGAAAATTGACTACCAGGCGCTGAAGCGTCGTCATACCCCTGAAGCGGAAAACCCGGCCGAAGCGGATTTACCCCAGGGCGACATTGAAAAACAGGTTGCCGCCCTCTGGCAGCAACTCTTATCAACTG	0.386	8.57e-11	1.93e-07	5.84	positive	1.01	0.575	CP043744.1	1921131	1921266
CGTCTGCCGGGGTGGATGGTGCCGCAACGGATCGT	0.386	8.57e-11	1.93e-07	5.84	positive	1.01	0.575	CP043744.1	1921292	1921326
CTTCAACTGTCAGCATGGCGATGAGGTCGCGGGGTTACAACGCTTCCTCGTACAATGTCCTGACAGGCAGGTGCGCCGCGATCCCCGTCAACTTCAGGCCGCCCTCGC	0.386	8.57e-11	1.93e-07	5.84	positive	1.01	0.575	CP043744.1	1921331	1921438
CTCAGCACGCTCCTGTTAACCAATGGGCAGCCGGAGGCCTTGCTGCATAACAGCGCCGACTGGGCGGCATTATTTAGCGCGGCCG	0.386	8.57e-11	1.93e-07	5.84	positive	1.01	0.575	CP043744.1	1921440	1921524
CGCACGCTCACTCGGCGGACATTATCTGGCTTAATAACGCCCTGCATCGTCTGCTGCCGGAAGATCCCGGGCTCCTTGCGACATTACAACAGCTTGCCGTTCCCGGCGCGCTGCTCTACGTGATGGAGTTTCGCCAGTTAACGCCGTCCGCCCT	0.386	8.57e-11	1.93e-07	5.84	positive	1.01	0.575	CP043744.1	1921526	1921679
CCGCAGAATCGCTGTTAGCACAGCTCAACGCCGGACAGATTGAGTATGTCGGGCTTGAGCAGAGCCAGGAGATGCTGCTGAGCGCCCGGCAGAGGCTCGCCCCCTGGCCTGGCGCCCGTCTGTCCCTCTGGAATGCAGACACGCT	0.386	8.57e-11	1.93e-07	5.84	positive	1.01	0.575	CP043744.1	1921685	1921829
CTGCTTGAGGTGGGAACCCGCACTGGCCGCGCCGCAGAATCGCTGTTAGCACAGCTCAACG	0.386	8.57e-11	1.93e-07	5.84	positive	1.01	0.575	CP043744.1	1921800	1921860
CGCCTGCTTGAGGTGGGAACCCGCACTGGCCGC	0.386	8.57e-11	1.93e-07	5.84	positive	1.01	0.575	CP043744.1	1921831	1921863
ACAATTTGCCAACAGCTTGCACAGCGCTTACAGCGCCCG	0.386	8.57e-11	1.93e-07	5.84	positive	1.01	0.575	CP043744.1	1921867	1921905
GGCCTTTAACCATCCGGCCAGCGCCCCGTATATTCAGGAACTGGC	0.386	8.57e-11	1.93e-07	5.84	positive	1.01	0.575	CP043744.1	1921907	1921951
CCCGCACTTCAGCGGACATGATTTAACGTTATCGCAAATTCTTCGCGGTGCCCGTAACGAACTGTCGTTACTGAACGACGCGCAGTGGTCGCCGGAAAGCC	0.386	8.57e-11	1.93e-07	5.84	positive	1.01	0.575	CP043744.1	1921953	1922053
GCTGGTGAAGAACGCGAGGATGAGCACCCGCACTTCAGCGGACATGATTTAACGTT	0.386	8.57e-11	1.93e-07	5.84	positive	1.01	0.575	CP043744.1	1922024	1922079
ACTGCCGCAGGCGTGGCACACGCTTGCGGGAACGTTGCCCTGTTGCGCCATCTCGCCAGAGATCTCCGCAGAACAGGTAGCCGATTTCCTTCAGCATCGCCTGCTAAAACTGAAGCCGGGTCACACCGCTGGCGCCGATCCTCTCCCCCTGATGAACTCACTCGCTATCCAGCCGCGCTGGCAGGCCGTGGTGGAACGCTGGTTAGCATTTCTGGTGACACAACGGCGACTGAAGCCCGCTGCTGAAGGTTATCAGGTCTG	0.386	8.57e-11	1.93e-07	5.84	positive	1.01	0.575	CP043744.1	1922081	1922341
TTACCGATCATCGGAACCCGGCACTGCCGCAGGCGTGGCACACGCTTGCGGG	0.386	8.57e-11	1.93e-07	5.84	positive	1.01	0.575	CP043744.1	1922312	1922363
CCGTTCTGGCGATCGGCGAAAAAGAAAAAACGCTGGCGGCATACGTTGTTCCTCA	0.386	8.57e-11	1.93e-07	5.84	positive	1.01	0.575	CP043744.1	1922381	1922435
GCCACCGAGGCGTCTATCTGGTCTAACGCCTGCGAAATTCACGACGTCCCCGCCCACTGGCGCTCCATCCCTTACGGTTTTCCGCTAACCAACCAACGCTACCGGGTGGTGGATGAACAGGGCCGGGACTGCCCTGACTGGGTGCCGGGTGAATTATGGATTGGCGGCATTGGGGTCGCGGAAGGCTATTTCAACGATCCCCTGCGTAGCGAGCAGCAATTTTTGACGCTCCCGGACGAGCGCTGGTATCGCACCGGCGATCTCGGCTGCTACTGGCCAGATGGCACAATCGAGTTCCTCGGTCGTCGCGACAAGCAGGTCAAAGTCGGAGGATATCGCATCGAGCTGGGCGAAATCGAAAGCGCGCTCAGCCA	0.386	8.57e-11	1.93e-07	5.84	positive	1.01	0.575	CP043744.1	1922459	1922832
CCTTGCCTGGCAGCAGGCCATTGAGGCGGAGCCGATCGCCAACCCGGTAGTACGCGCCCCCACGCAACCGGCCTACATTATCTACACCTCCGGCTCTACCGGTACGCCGAAAGGGGTAGTCATTTCTCACCGGGGAGCGCTTAACACCTGTTGCGATATCAATACCCGCTATCAGGTTGGCCCGCATGACAGGGTGCTGGCCCTCTCCGCCCTACATTTTGATTTATCGGTTTACGACATTTTTGGCGTACTGCGCGCGGGCGGCGCGCTGGTGATGGTGATGGAAAATCAACGGCGCGATCCTCACGCATGGTGTGAGCTGATCCAGCGCCATCAGGTCACGCTCTGGAACAGCGTCCCGGCGCTGTTCGATATGCTGCTGACCTGGTGTGAAGGTTT…	0.386	8.57e-11	1.93e-07	5.84	positive	1.01	0.575	CP043744.1	1922840	1923352
GGGGCGGTTTACGTTCCGGTTTCGCTGGATCAGCCTGCCGCACGGCGCGAGAAAATCTACGCTGACGCCAGCGTCCGGCTGGTGCTCATTTGTCAGCACGACGCCAGCGCCGGGTCAGACGATATTCCCG	0.386	8.57e-11	1.93e-07	5.84	positive	1.01	0.575	CP043744.1	1923354	1923483
GGTTAATCGAGTGCGGGGTTCAGCCCGGCGATAATGTGGCTATCACGATGTCGAAAGGCGCAGGACAACTTGTTGCGGTTCTGGCCGTCCTGCTGGC	0.386	8.57e-11	1.93e-07	5.84	positive	1.01	0.575	CP043744.1	1923485	1923581
CTGACAGACTATGCCCGCCGTTGCGCGGGCAGGTTAATCGAGTGCGGGGTTCAGCCCGGCG	0.386	8.57e-11	1.93e-07	5.84	positive	1.01	0.575	CP043744.1	1923552	1923612
CGTTATCAGTGGAATTATCATGAGCTGACAGACTATGCCCGCCGTTGCGCGGGC	0.386	8.57e-11	1.93e-07	5.84	positive	1.01	0.575	CP043744.1	1923583	1923636
ACAGCCGCAGGCGCTGGCGGTAACGGACATGCGTTATCAGTGGAATTATCATGAGCTGACA	0.386	8.57e-11	1.93e-07	5.84	positive	1.01	0.575	CP043744.1	1923607	1923667
CGTTCGCAGATATGATGCCCGCCAGCCAGCGCGCGATACGCGAACGGGTCAACGCCACCGGCGCCCCCATTCCCGAAGGCTTGCTGCATGAAGGCATTTTCCGTATCGCTCTGCAACAGCCGCAGGCGCTGGCGGTAACGGACAT	0.386	8.57e-11	1.93e-07	5.84	positive	1.01	0.575	CP043744.1	1923638	1923782
GCTGTTCCCTCCGGCGTTAGTCGAAACATTGTTCGACGCCTACTGCCAGTTGATTAACCAACTCTGCGATGACGAAAGCGCCTGGCAAAA	0.386	8.57e-11	1.93e-07	5.84	positive	1.01	0.575	CP043744.1	1923785	1923874
AGGTCTGGCTACAATGGGACAGCAACGACGCGCTGTTCCCTCCGGCGTTAGTCGAAACATT	0.386	8.57e-11	1.93e-07	5.84	positive	1.01	0.575	CP043744.1	1923845	1923905
GCGCGATGCTTGCCGACTTCACCAATATTCTTCTGCTGGATACCGCCTGCGATGGCGATACCGTCAGCAACCTGGCGCGTAAAAACCAGCTCACGTTTACGGAGGACTGGGAGCATCGCCACTGGTCCGGCGTCGAATTACTCCGTGAACTCAAACGCCAGCAGCGCTACCCCCACGGCGCCCCGGTGGTATTTACCAGCAATCTGGGGCGTTCCCTCTACAGCAGCCGCGCAGAATCGCCGTTGGGCGAGCCGGAATGGGGCATCTCGCAAACGCCGCAGGTCTGGATAGATCATCTGGCGTTCGAGCATCACGGCGAGGTCTGGCTACAATGGGACAGCAACGACG	0.386	8.57e-11	1.93e-07	5.84	positive	1.01	0.575	CP043744.1	1923876	1924223
CCGGCGGTTGGCGCGATGCTTGCCGACTTCACCAATATTC	0.386	8.57e-11	1.93e-07	5.84	positive	1.01	0.575	CP043744.1	1924194	1924233
CTGCTGCTTAACATCACCTTATTCGACCGCCAGCCGCTGCA	0.386	8.57e-11	1.93e-07	5.84	positive	1.01	0.575	CP043744.1	1924235	1924275
CTGGCGACCTGTTTTTCTGCCGTGCTGGCTCGCTGGGGCGGCCTGACGCG	0.386	8.57e-11	1.93e-07	5.84	positive	1.01	0.575	CP043744.1	1924277	1924326
GTGAAGTCCGTAATACCCGACGCCGCATGATTGTCCCGGCAACACGCTGGCACGCCTTTAGCAACCGGGCCGGCGAGTATGGCGTGACGCCGACAATGGC	0.386	8.57e-11	1.93e-07	5.84	positive	1.01	0.575	CP043744.1	1924328	1924427
CGCTTACTGGCTGGCGAAAGCATCGACGCTTCCCCCCGCGCCCGTCTTGCCGCTGGCCTGCGAACCCGCCACGCTA	0.386	8.57e-11	1.93e-07	5.84	positive	1.01	0.575	CP043744.1	1924429	1924504
CGCGCGCGCTTACTGGCTGGCGAAAGCATCGACGCT	0.386	8.57e-11	1.93e-07	5.84	positive	1.01	0.575	CP043744.1	1924475	1924510
CATCACGACCTTGCTGCAACGCCACCCAATGCTGCATATCGCCTTTCGCCCCGACGGGCAGCAGGTCTGGCTACCGCAACCTTACTGGAACGGCGTCACCGTTCATGATTTACGCCATAACGACGCTGAAAGCCGCCAGGCCTATCTGGACGCACTGCGCCAGCGCCTGAGCCACCGTCTTTTACGCGTGGAAATCGGCGAAACGTTTGATTTTCAGCTGACGCTCTTGCCGGACAATCGCCACCGCCTCCATGTCAATATTGACCTGCTGATTATGGATGCCTCCAGCTTTACGCTTTTCTTCGATGAGCTTAACGCCCTGCTGGCCGGAGAATCGCTGCCGGCTATCGACACCCGCTATGATTTCCGCTCGTATTTGCTGCACCAGCAGAAGATCAA…	0.386	8.57e-11	1.93e-07	5.84	positive	1.01	0.575	CP043744.1	1924512	1924927
CATTGTCTGACGGCGTCGCAGCTGGAGCAGG	0.386	8.57e-11	1.93e-07	5.84	positive	1.01	0.575	CP043744.1	1924929	1924959
GAGAACGCGGAAGAAGAAACGCCGCCCGACGAATCATCCTGGCCGAACATGACCGAAAGTACCCCCTTCCCATTGACGCCAGTACAGCACGCCTACCTGACGGGCCGCATGCCGGGGCAGACGCTTGGCGGCGTGGGTTGCCACCTGTATCAGGAGTTTGAAGGCCATTGTCTGACGGCGTCGCAGCTGGAGCAG	0.386	8.57e-11	1.93e-07	5.84	positive	1.01	0.575	CP043744.1	1924930	1925124
CTGGATTCCATAAGATTGATGAGATGGTTACACTGGTTTCGTAAAAATGGCTACCGCCTTACCCTTCGCGAGCTGTATGCCGCCCCCACGCTGGCGGCATGGAACCAGTTAATGCTCAGCCGGTCGCC	0.386	8.57e-11	1.93e-07	5.84	positive	1.01	0.575	CP043744.1	1925126	1925253
ACATGAAGAGAGCAACCTGATCCAGGCCGGCCTGGATTCCATAAGATTGATGAGATGGTTA	0.386	8.57e-11	1.93e-07	5.84	positive	1.01	0.575	CP043744.1	1925224	1925284
CTGATTACCAACAATTACGCGAGCGGCTCATACAGGAACTGAATTTAACGCCGCAGCAGTTACATGAAGAGAGCAACCTGATCCAGGCCGG	0.386	8.57e-11	1.93e-07	5.84	positive	1.01	0.575	CP043744.1	1925255	1925345
AATGCTTTTCGGTAAGACGTGCCATCAGGAGGAAGAATGATTTCTGGCGCACCATCTCAGGATTCGCTGTTACCGGACAACCGCCACGCG	0.386	8.57e-11	1.93e-07	5.84	positive	1.01	0.575	CP043744.1	1925347	1925436
CGTTTCGGGTAGCATCCAATTGTTAATAATTATTATTCTCATATGA	0.386	8.57e-11	1.93e-07	5.84	positive	1.01	0.575	CP043744.1	1925439	1925484
CTGTTACCAACCCGAAACGGGCATAAATAAAC	0.386	8.57e-11	1.93e-07	5.84	positive	1.01	0.575	CP043744.1	1925486	1925517
CCCCCTAAACTCCTCCCTGACAGAGGCCCGGATACC	0.386	8.57e-11	1.93e-07	5.84	positive	1.01	0.575	CP043744.1	1925543	1925578
GTGGCGGCCGATCTGGGCTATGCCAACGCCAGCCATTTCTCTGCCGCCTTCCAGAAACAGTTTGGCGTAAC	0.386	8.57e-11	1.93e-07	5.84	positive	1.01	0.575	CP043744.1	1925619	1925689
CCGTCATGACGGTGGCGGCCGATCTGGGCTATGCCAACGCC	0.386	8.57e-11	1.93e-07	5.84	positive	1.01	0.575	CP043744.1	1925660	1925700
ACGCCAGAAACTGCTGCGGGCGAAGGATCTGCTGCTGGCTGATCTGACGCAAGCGCCGGGCGTCGCGGAGCTGGCCAGAGAGTCCGGTCTGAGCGTTCTCAAAATTAAGCGAGGCTTCCGCGTTCTGTTCAACAACAGCGTCTATGGCCTGTTTCAGGCTGAACGAATGCAGGAAGCCAGAAGACGCCTGGCCAACGGCAATACC	0.386	8.57e-11	1.93e-07	5.84	positive	1.01	0.575	CP043744.1	1925702	1925906
GTTGCCTCTCCTGCCACTTCAACCCGATGGAACGCCAGAAACTGCTGCGGGCGAAGGATCT	0.386	8.57e-11	1.93e-07	5.84	positive	1.01	0.575	CP043744.1	1925877	1925937
CTGGTGCTGGATGAACATCGCGAAGACGCCAGTTGCCTCTCCTGCCACTTCAACCCGATGG	0.386	8.57e-11	1.93e-07	5.84	positive	1.01	0.575	CP043744.1	1925908	1925968
TCACGCGCTGATGCGCATGCACGGCGGCTTCAGTCATGAACAAAAGCCGTCGACGCTATGGTTGCAGGGGCAAAGTCTGGTCATGCTCAG	0.386	8.57e-11	1.93e-07	5.84	positive	1.01	0.575	CP043744.1	1925970	1926059
CATTAAGAATAAGATCGACTCCCACTGCTGTTGCCAGCAGCAGCGTTGTAATGCTGAAACCCACTTAACGGCTCAGGCCTTGC	0.386	8.57e-11	1.93e-07	5.84	positive	1.01	0.575	CP043744.1	1926061	1926143
CATTACATTACCCATACGCCAGACTGTCGCGGCAGCGCCTCCTATTGTGGCCGATTCGAGAGCATTACCCTCTCCTTCAGCCCTG	0.386	8.57e-11	1.93e-07	5.84	positive	1.01	0.575	CP043744.1	1926181	1926265
CCACACCGACTGGGAGCTTGCGCGCAATCGCCATTACATTACCCATACGCCAGACTGTCGC	0.386	8.57e-11	1.93e-07	5.84	positive	1.01	0.575	CP043744.1	1926236	1926296
GAGACGTTGCAGCTACACGACGATCTGGGCAGGATTAACTTCTCGTGCATCCTGGAAGGCACATCGCGCTTTGCGATTCAGGGACTCCGGCGCCACACCGACTGGGAGCTTGCGCGCAATCG	0.386	8.57e-11	1.93e-07	5.84	positive	1.01	0.575	CP043744.1	1926267	1926388
GGAGTCACCGCAAACGCAATCTGAAATCTCTATTCACCAGTTGGTGGTCGGGAAACCTGCAAACGATGGCAATATTCCTGCTCAGTGTGAACTGCTGCGCTGTTCGTTGCAGGAAGGTATGGATATTTTGCTCTGGAGGGGCCATTTTGCGCGGCC	0.386	8.57e-11	1.93e-07	5.84	positive	1.01	0.575	CP043744.1	1926390	1926545
CTAAGCCACAGGGAGATAACCAGGTCATGACGGAGTCACCGCAAACGCAATCTGAAATCTC	0.386	8.57e-11	1.93e-07	5.84	positive	1.01	0.575	CP043744.1	1926516	1926576
CGTTCTGAGAATTAATGTGAATAATAACCATTATCAATAACTCATCTACCCCATTCGGTTCTATTTATACCCGCATTGGTCTAAGCCACAGGGAGATAACCAGGTCATGA	0.386	8.57e-11	1.93e-07	5.84	positive	1.01	0.575	CP043744.1	1926547	1926656
CATAGCTAAAATAACCTTCCTGCGAACCGGTGTAATCACCTGCCAGAGAGGAAATCGGGACAGCGATTCAGTATTGGATGATTGAGATGACATGGGAGTAACTGAATTTCCTGATGAATTTTTACGGACGCCAAAAACGACAATTCAGGGTG	0.386	8.57e-11	1.93e-07	5.84	positive	1.01	0.575	CP043744.1	1926658	1926809
AGAAAAAGGAGCGCCCCCAGGCTGGTTAATGCCGCCAGCCCCGCCAGCG	0.386	8.57e-11	1.93e-07	5.84	positive	1.01	0.575	CP043744.1	1926811	1926859
GGCGGAAGCTGCAATGCTTTACGGGCTAACCTGCTGCGCAGAATGTTCTCCAGATGAAAAGCCGCGTAATGAGAGGTGTTGAACGCCTGTAAGCGCAGAACAAAAGTTAAGACCACGCAGCCGATCACGCCGCCCAGCGGCCAGGCCGGAATAGCGTCAGGCGTCGCGCGAATGTCACGCAGGCTCCACGC	0.386	8.57e-11	1.93e-07	5.84	positive	1.01	0.575	CP043744.1	1926861	1927051
TGACCCGCTGCCCATTTGCTGTAACACGCCAGGCGGAAGCTGCAATGCTTTACGGGCTAAC	0.386	8.57e-11	1.93e-07	5.84	positive	1.01	0.575	CP043744.1	1927022	1927082
CATAGAGCGGCGTGCTGTCGGCCACAAAAATATGTAACGACTTCACGTCATCCAGCATCACTTTCGCCACTGACCCGCTGCCCATTTGCTGTAACACGCC	0.386	8.57e-11	1.93e-07	5.84	positive	1.01	0.575	CP043744.1	1927053	1927152
ATTGTCGCCAGCGGCATGATGATCGCGCGGGCATAGAGCGGCGTGCTGTCGGCCACAAAAA	0.386	8.57e-11	1.93e-07	5.84	positive	1.01	0.575	CP043744.1	1927123	1927183
AACCGATCCAAACGCCAGTACCCCCAGCGTCGCGATTGCCAGCCGCCAGTCCAGCCAGAACAAGATAACGATTGTCGCCAGCGGCATGATGATCGCGCGG	0.386	8.57e-11	1.93e-07	5.84	positive	1.01	0.575	CP043744.1	1927154	1927253
ACCGCCGCGCTAACCTGCTCGCGCGCCTTATGATAACGCTGAGCCATAT	0.386	8.57e-11	1.93e-07	5.84	positive	1.01	0.575	CP043744.1	1927285	1927333
CGTTGATAGCGCAAAAAACTGGTGCTGCCGCTATCAAACGTTCTCACCACGGGCATGGCCTGCACGAACTCAAT	0.386	8.57e-11	1.93e-07	5.84	positive	1.01	0.575	CP043744.1	1927335	1927408
CAGGCCGTATCCCGACCAGATCAGGACAAACAGGGTCGGGAGAGGATTCAGAATCGAGAAGGAAAAACGCGCTGAAAAACCGGCTTTGCGATACCAGGTTTTGAGCACATCGACCCACTCTTCAAGGGC	0.386	8.57e-11	1.93e-07	5.84	positive	1.01	0.575	CP043744.1	1927410	1927538
AAAGCTCACCTGCTCAAAGGTAATGCTCGCCTCTTGCGGCTGCTGGTCAGACTGCGGCAGCGATAACTCCGGCATCGCGAGAACCTGATAAATACGCTGAATGCTTAAACGCGTTTGCGCGACCAGGTTATTGAGCATCATCATTGGCATTACGGCTTCGGCCATTCCGCTGCCCAGCAGTAAAACGGCCACCCACGCGATAAAATCGAAACTGCCATAGTGCA	0.386	8.57e-11	1.93e-07	5.84	positive	1.01	0.575	CP043744.1	1927540	1927763
AGCGCCACAATTTGCCCGGCAGGCACATGAAAGCTCACCTCCTGCAACGCG	0.386	8.57e-11	1.93e-07	5.84	positive	1.01	0.575	CP043744.1	1927790	1927840
CCGCTTGGCCCGACCAGCGCCACAATTTGCCCGGCAGGCACATGA	0.386	8.57e-11	1.93e-07	5.84	positive	1.01	0.575	CP043744.1	1927811	1927855
CCAATACGGATATGGCCTTTGTCCGGGTCGGCGTAACGCAGCAGCAAGCGCGCCACGGTGCTTTTTCCGGC	0.386	8.57e-11	1.93e-07	5.84	positive	1.01	0.575	CP043744.1	1927857	1927927
ACACAAACGAGAGTTGCTTCATCAGGGTGTCCGTCTGCATATCACGCAGATCCACGCC	0.386	8.57e-11	1.93e-07	5.84	positive	1.01	0.575	CP043744.1	1927929	1927986
CCCAGACGAATGTTATTGGCTATCGTGTCGGCAAAAAGGAAGTTGTCCTGA	0.386	8.57e-11	1.93e-07	5.84	positive	1.01	0.575	CP043744.1	1927988	1928038
GCGCCCAGACGAATGTTATTGGCTATCGTGTCG	0.386	8.57e-11	1.93e-07	5.84	positive	1.01	0.575	CP043744.1	1928009	1928041
GTGTTGTAACCTTCTGGCAGAGCGCTAATAAAATCATGGGCCTGCGCCACTCTGGCCGCCGCTAT	0.386	8.57e-11	1.93e-07	5.84	positive	1.01	0.575	CP043744.1	1928067	1928131
TGTCCGTCGGAAAACAGCAATATCACATCGGCCTGAGTCACCATTGAGAGACGATGCGCGACCATGATGACCGTCCGGCCACGCATGGCCGCCGCGAGCGCCTTGATAAGCGCCGCTTCGTTTTCCGGGTCAGCAAACGCCGTCGCCTCATCGAGCACCAGGATGGGGCGATCCTGCAAAAGCGCCCGGGCGATAGTAATGCGCTGCCGCTGGCCGCCGGAGAGAAATACCCCACGTTCCCCGACTCG	0.386	8.57e-11	1.93e-07	5.84	positive	1.01	0.575	CP043744.1	1928133	1928380
CACCTCTTCCTGTGTTCCACCCGGCACCCAATGCTGCGCCTGCTGATAGTGTTGCCAGAGCCGTTGATACAGGCCGCCCTGCGCCAACAGTTGCGTATGGTTCCCCATTTCCCTGAG	0.386	8.57e-11	1.93e-07	5.84	positive	1.01	0.575	CP043744.1	1928382	1928498
TGACGCGCCAGGCCAGGTTATCCGCAGGATTATTGTCTTTCATTTTCCA	0.386	8.57e-11	1.93e-07	5.84	positive	1.01	0.575	CP043744.1	1928500	1928548
CTGGCCTGACTGCCAACGCTGGAGATAAGCTGGCGCCAG	0.386	8.57e-11	1.93e-07	5.84	positive	1.01	0.575	CP043744.1	1928550	1928588
ATCCCCTGCATGAATGCCGCCAGCAACAGCGCCAGCATACTGCGTCGCAGCATCCTGGCCTGACTGCCAACGCTGGAGATAAGC	0.386	8.57e-11	1.93e-07	5.84	positive	1.01	0.575	CP043744.1	1928559	1928642
CGATCCCCTGCATGAATGCCGCCAGCAACAGC	0.386	8.57e-11	1.93e-07	5.84	positive	1.01	0.575	CP043744.1	1928613	1928644
TTAAGAAGTTGCGGCGCGTCTCCCCGTAACAGCG	0.386	8.57e-11	1.93e-07	5.84	positive	1.01	0.575	CP043744.1	1928675	1928708
AATTGCGGCGACGCTGAAGGCCATAGCCCAGTTAAGAAGTTGCGGCGCGTCTCCCCGTAAC	0.386	8.57e-11	1.93e-07	5.84	positive	1.01	0.575	CP043744.1	1928679	1928739
GCCTGCGCCAGATGACCACGGTATTCAAAGCCCAGGCCATACCAGCGTAGCACCAGCGTCACAATTGCGGCGACGCTGAAGGCCATAGCCCA	0.386	8.57e-11	1.93e-07	5.84	positive	1.01	0.575	CP043744.1	1928710	1928801
ATTTGTCGCCGCATCGCCGGGCGGCGCCAGTAATAAAACGGCACCAGCAGAGGGAAGATCAGCAACATCACCAGCCCCAGCCGCCAGTCTATCCACAATGTCGCCAGCGACGCCGTCAGCGGCGTGACAATGGTGAGCAGCAAAATATTGGCTATCGCAATAACATAATTGAGGTTTTCATCCACGCTGCCCAGCAGCAAGGCGTTCATTTCACCCGCCCTGCCGCGCTGGAGCTTCTCCAGCGGCACGCGGCGTAACTGCTCGCCAAGTCGCAGGCGCAACTCATGGGT	0.386	8.57e-11	1.93e-07	5.84	positive	1.01	0.575	CP043744.1	1928803	1929092
TCGCCGCTCAGACGCTGGTGCGCTTCCCCCAGCGTCTG	0.386	8.57e-11	1.93e-07	5.84	positive	1.01	0.575	CP043744.1	1929094	1929131
GCGCCAGCGCCCTGACGGTGAGTGCGGGTCTGTAAGTTTTCCAGCGCATTGAAATGCGCCAGCAGCGCCCGGCTTTTATCGGCATCGCTGCCGCAGGTGCGCAATACCATCATCCCCTGAGCAAATTCAACGATATCGCCGCTCAGACGCTGGTGCGCTTCCCCC	0.386	8.57e-11	1.93e-07	5.84	positive	1.01	0.575	CP043744.1	1929102	1929266
CTGATAAACATCGCCATCGGTTCTGCGAAGCGCATAATCATCGCGACGGCGGCAATCAAAAAGGCGAGGTTCAGAGTGCCCGTCACTACCCAGACGATCCCGGATAACACCACCACCTGTAGGCCCAACTCCACGACGCTGGCGATCAGCATCGT	0.386	8.57e-11	1.93e-07	5.84	positive	1.01	0.575	CP043744.1	1929268	1929422
GCTCAATCCGTTGCAGGGCGCTGGCGATCAGTTCCACAACCGAGGTGTA	0.386	8.57e-11	1.93e-07	5.84	positive	1.01	0.575	CP043744.1	1929424	1929472
CCTTCTTCGTAGCGATAGCTGACGTTGTCAAAGCGGATATCGTAACGTTCCGGCATCTCGCTTTGCTCTGCGACGGGAAGCGGTGCTATCGCCATAAAC	0.386	8.57e-11	1.93e-07	5.84	positive	1.01	0.575	CP043744.1	1929474	1929572
GTAGTTTTGCCTGCGCCGGAGGCACCCACCAGCGCGCTCATACTGGCTGCCGGGAACGTCAAAGAAACATGATTAAGCGCGT	0.386	8.57e-11	1.93e-07	5.84	positive	1.01	0.575	CP043744.1	1929581	1929662
CGGGCGGCCTCTTCTACCTCCTGCCGCGTCGCCTGTGGGCGCGCGATACGGATATTCGCCAGCAGCGTGTCATCAAACAGCCAGACATCCTGGAAAACAACAGAAATCAGGCTATTGAGCTGTTCCGGCGTCAGGCGGCGAATATCGACGCCGCCAATAGAAATCTGCCCTTGCTGCGGATCGGCATAGCGCATTAACAGTTTGGTGAC	0.386	8.57e-11	1.93e-07	5.84	positive	1.01	0.575	CP043744.1	1929664	1929872
CCCGATAGCTGGCCGCCCATCTCTCCCATTGGCGTCAGCCAGCCTTGCGGAAGACGGGAAATAAACTCAAGGCACTGCGCCGC	0.386	8.57e-11	1.93e-07	5.84	positive	1.01	0.575	CP043744.1	1929874	1929956
GGCGCGTTTTTCAATAACGCTCTGGCAATGGAAATCCGCTGGCGCTCGCC	0.386	8.57e-11	1.93e-07	5.84	positive	1.01	0.575	CP043744.1	1929958	1930007
AACCAGGTTATCGATCGCTTTTTGCACCGCCAGCTCGCTTTCAATATCCAGCGCGGCAGTCGGTTCATCGAGAATGACGAC	0.386	8.57e-11	1.93e-07	5.84	positive	1.01	0.575	CP043744.1	1930009	1930089
GCATGAGTACCCTGCTCAACCACCTGTCCCTCTTCCATCACCAGAATGTTTCCGGCCCCGGCGATGGTGGATAAACGGTGAGCGATGATAATCACCGTCCGGTTGT	0.386	8.57e-11	1.93e-07	5.84	positive	1.01	0.575	CP043744.1	1930091	1930196
CCCCGTCGTCGCGCCACACGCGCGCGGCCATTTGCGCCTGCCACAGCGCCTGATAACG	0.386	8.57e-11	1.93e-07	5.84	positive	1.01	0.575	CP043744.1	1930219	1930276
GGTTTCACATTCGACTGAACATCACTCATGCACCCACTCTCCAGACGCGGAA	0.386	8.57e-11	1.93e-07	5.84	positive	1.01	0.575	CP043744.1	1930278	1930329
GCAAAAATCACCCGCCCGGTCGTCAACGTCAG	0.386	8.57e-11	1.93e-07	5.84	positive	1.01	0.575	CP043744.1	1930331	1930362
TCACATAGACGCCGGCAATAGCAAAAATCACCCGCCCGGTCGTCAACGTC	0.386	8.57e-11	1.93e-07	5.84	positive	1.01	0.575	CP043744.1	1930333	1930382
TGCATAGACAGCGCCGATACCAGACTCTGCGTCACATAGACGCCGGCAATAGCAAAAATCA	0.386	8.57e-11	1.93e-07	5.84	positive	1.01	0.575	CP043744.1	1930353	1930413
CCGCCAGCAGCGCGCACCAGCGCGGGTAAGGACTGCATAGACAGCGCCGATACCAGACTCTGC	0.386	8.57e-11	1.93e-07	5.84	positive	1.01	0.575	CP043744.1	1930384	1930446
TCGATCCACGGCGCCCAAATAAACTTCAGCGCCCAGGGCAGCAT	0.386	8.57e-11	1.93e-07	5.84	positive	1.01	0.575	CP043744.1	1930481	1930524
GAACGGCGTTCCTGGCTACCGGGCGGAAGCCGCCAGCG	0.386	8.57e-11	1.93e-07	5.84	positive	1.01	0.575	CP043744.1	1930526	1930563
TCAGGATCGCCGCTAGCGCGACCTGACCACGCAGGATTAACAT	0.386	8.57e-11	1.93e-07	5.84	positive	1.01	0.575	CP043744.1	1930568	1930610
GCGACCGTGCCTGCCACCATAAACAGAACAAATAACGCGACGATTTGCGTATCGGG	0.386	8.57e-11	1.93e-07	5.84	positive	1.01	0.575	CP043744.1	1930655	1930710
AGGAACACCCCGCCGCCGCACATCATTCCCAGATAGCTGCCGCCGACCTGCACGCTGTTTCCCCAGCCGTAACCCG	0.386	8.57e-11	1.93e-07	5.84	positive	1.01	0.575	CP043744.1	1930764	1930839
CCATCATCAGCATGGCGACAGGCCAGCCGGATGC	0.386	8.57e-11	1.93e-07	5.84	positive	1.01	0.575	CP043744.1	1930853	1930886
CGCCATCATCAGCATGGCGACAGGCCAGCCGG	0.386	8.57e-11	1.93e-07	5.84	positive	1.01	0.575	CP043744.1	1930857	1930888
CGCTGTTCGCGTCGGCTCCGTAATGCGCCACAGCGGGA	0.386	8.57e-11	1.93e-07	5.84	positive	1.01	0.575	CP043744.1	1930911	1930948
GCCTGCTTCCTCCTTAGCGCATAACCTAACGCCGGAACATGC	0.386	8.57e-11	1.93e-07	5.84	positive	1.01	0.575	CP043744.1	1930957	1930998
GACATGCTCAACCCATGATCCAACAACAGCGG	0.386	8.57e-11	1.93e-07	5.84	positive	1.01	0.575	CP043744.1	1931066	1931097
TATGCCCGCTGCAATATTGCCGCCGCTGAACA	0.386	8.57e-11	1.93e-07	5.84	positive	1.01	0.575	CP043744.1	1931112	1931143
AATCCGCCGGCCAGCGTTCCTGCTATGCCCGCTGCAATATTGCCGCCGCTGAA	0.386	8.57e-11	1.93e-07	5.84	positive	1.01	0.575	CP043744.1	1931114	1931166
GTCATCACCACCGCCAGCAGCGCGATCCCCTGGACGCCATAAGCCGTCAACAGCGCTCTGCCGGGTGAGGTGTATTTCATCAG	0.386	8.57e-11	1.93e-07	5.84	positive	1.01	0.575	CP043744.1	1931168	1931250
AGCGACATCAGCGTGGCGTAAAGACAGACCAGCGCGCAGGCCAGCGAAATGGACTGGACAA	0.386	8.57e-11	1.93e-07	5.84	positive	1.01	0.575	CP043744.1	1931304	1931364
TCAGTACATTGAAAGAGGGTGAAGTCGACACCGGCCTGCAAAGGCGATGAAAGCGACATCAGCGTGGCGTAAAGACAGACC	0.386	8.57e-11	1.93e-07	5.84	positive	1.01	0.575	CP043744.1	1931335	1931415
CCCCGGCAAACAGGAAGCAGGCCGCATAGCCAAAATGTTGAGCAACAACGCC	0.386	8.57e-11	1.93e-07	5.84	positive	1.01	0.575	CP043744.1	1931450	1931501
AAATTCACTGATTTTCATCCCTTACCTCTCTGTGTTATTCCCGGATCAATCAATTGCGCTTGTCATCAGTTCTCTTGCCGAATGCAGCCGGATATAAGCAACCCACGCCGCCAGCAACGTGAAT	0.386	8.57e-11	1.93e-07	5.84	positive	1.01	0.575	CP043744.1	1931503	1931626
AAATACCAACAGGGTTGACGCTCATAGACATAACACTCTTCTTCTGCGAACTGGCGTAAAACGCCAGAAATCGTCGG	0.386	8.57e-11	1.93e-07	5.84	positive	1.01	0.575	CP043744.1	1931660	1931736
CAATAAATGTCGCCTGCGTTCCGTCGGCATTAATGTGCA	0.386	8.57e-11	1.93e-07	5.84	positive	1.01	0.575	CP043744.1	1931760	1931798
GCATCATCAATAAATGTCGCCTGCGTTCCGTCGGCAT	0.386	8.57e-11	1.93e-07	5.84	positive	1.01	0.575	CP043744.1	1931769	1931805
GGTGACATTTCCCTTTTCAAAAATAAGTTCTTCACGGGGAACGGTTAACGTCAGCAGCGGCCACTCCCCGGCGTTAAAGGCAATCCCCCGCGCATGCGC	0.386	8.57e-11	1.93e-07	5.84	positive	1.01	0.575	CP043744.1	1931918	1932016
CCATTGAGGGCGGTATCCACCGCCAGTGGTGCGTTCTGCGTCGTTGTAC	0.386	8.57e-11	1.93e-07	5.84	positive	1.01	0.575	CP043744.1	1932075	1932123
GCGCGCGAGACAATCACTTTGACATACTCGCCACGGCGGATCTCCGCA

## Sheet: Figure 3 barplots
Figure 3 barplots
Data for the barplots
VAG	Location	Phylogroup	Count	Percentage
cvaA	Chromosome	A	7	9.72222
cvaB	Chromosome	A	6	8.33333
iroD	Chromosome	A	4	5.55556
iroE	Chromosome	A	4	5.55556
iucA	Chromosome	A	14	19.4444
iucB	Chromosome	A	14	19.4444
iucC	Chromosome	A	14	19.4444
iucD	Chromosome	A	14	19.4444
iutA	Chromosome	A	4	5.55556
sitA	Chromosome	A	11	15.2778
sitB	Chromosome	A	11	15.2778
sitC	Chromosome	A	11	15.2778
sitD	Chromosome	A	11	15.2778
cvaA	Plasmid	A	1	1.38889
cvaB	Plasmid	A	1	1.38889
cvaC	Plasmid	A	2	2.77778
cvi	Plasmid	A	3	4.16667
etsA	Plasmid	A	1	1.38889
etsB	Plasmid	A	1	1.38889
etsC	Plasmid	A	1	1.38889
hlyF	Plasmid	A	2	2.77778
iroB	Plasmid	A	2	2.77778
iroC	Plasmid	A	2	2.77778
iroD	Plasmid	A	2	2.77778
iroE	Plasmid	A	2	2.77778
iroN	Plasmid	A	2	2.77778
iucA	Plasmid	A	2	2.77778
iucB	Plasmid	A	2	2.77778
iucC	Plasmid	A	2	2.77778
iucD	Plasmid	A	2	2.77778
iutA	Plasmid	A	2	2.77778
ompT	Plasmid	A	2	2.77778
sitA	Plasmid	A	3	4.16667
sitB	Plasmid	A	3	4.16667
sitC	Plasmid	A	3	4.16667
sitD	Plasmid	A	3	4.16667
cvaA	Chromosome	B1	5	12.1951
iroB	Chromosome	B1	1	2.43902
iroC	Chromosome	B1	1	2.43902
iroD	Chromosome	B1	1	2.43902
iroE	Chromosome	B1	1	2.43902
iroN	Chromosome	B1	1	2.43902
iucA	Chromosome	B1	1	2.43902
iucB	Chromosome	B1	1	2.43902
iucC	Chromosome	B1	1	2.43902
iucD	Chromosome	B1	1	2.43902
sitA	Chromosome	B1	4	9.7561
sitB	Chromosome	B1	3	7.31707
sitC	Chromosome	B1	4	9.7561
sitD	Chromosome	B1	3	7.31707
cvaB	Plasmid_and_chromosome	B1	1	2.43902
cvaA	Plasmid	B1	8	19.5122
cvaB	Plasmid	B1	8	19.5122
cvaC	Plasmid	B1	9	21.9512
cvi	Plasmid	B1	9	21.9512
etsA	Plasmid	B1	9	21.9512
etsB	Plasmid	B1	9	21.9512
etsC	Plasmid	B1	9	21.9512
hlyF	Plasmid	B1	9	21.9512
iroB	Plasmid	B1	11	26.8293
iroC	Plasmid	B1	11	26.8293
iroD	Plasmid	B1	11	26.8293
iroE	Plasmid	B1	11	26.8293
iroN	Plasmid	B1	9	21.9512
iucA	Plasmid	B1	10	24.3902
iucB	Plasmid	B1	10	24.3902
iucC	Plasmid	B1	10	24.3902
iucD	Plasmid	B1	10	24.3902
iutA	Plasmid	B1	11	26.8293
ompT	Plasmid	B1	10	24.3902
sitA	Plasmid	B1	10	24.3902
sitB	Plasmid	B1	10	24.3902
sitC	Plasmid	B1	10	24.3902
sitD	Plasmid	B1	10	24.3902
cvaC	Undetermined	B1	1	2.43902
cvaA	Chromosome	B2	26	23.4234
cvaB	Chromosome	B2	2	1.8018
cvaC	Chromosome	B2	1	0.900901
cvi	Chromosome	B2	1	0.900901
etsA	Chromosome	B2	1	0.900901
etsB	Chromosome	B2	1	0.900901
etsC	Chromosome	B2	1	0.900901
iroB	Chromosome	B2	34	30.6306
iroC	Chromosome	B2	34	30.6306
iroD	Chromosome	B2	34	30.6306
iroE	Chromosome	B2	34	30.6306
iroN	Chromosome	B2	34	30.6306
iucA	Chromosome	B2	33	29.7297
iucB	Chromosome	B2	33	29.7297
iucC	Chromosome	B2	33	29.7297
iucD	Chromosome	B2	33	29.7297
iutA	Chromosome	B2	18	16.2162
sitA	Chromosome	B2	81	72.973
sitB	Chromosome	B2	87	78.3784
sitC	Chromosome	B2	85	76.5766
sitD	Chromosome	B2	79	71.1712
cvaB	Plasmid_and_chromosome	B2	1	0.900901
cvaA	Plasmid	B2	16	14.4144
cvaB	Plasmid	B2	16	14.4144
cvaC	Plasmid	B2	16	14.4144
cvi	Plasmid	B2	19	17.1171
etsA	Plasmid	B2	15	13.5135
etsB	Plasmid	B2	15	13.5135
etsC	Plasmid	B2	19	17.1171
hlyF	Plasmid	B2	17	15.3153
iroB	Plasmid	B2	20	18.018
iroC	Plasmid	B2	20	18.018
iroD	Plasmid	B2	20	18.018
iroE	Plasmid	B2	20	18.018
iroN	Plasmid	B2	20	18.018
iucA	Plasmid	B2	15	13.5135
iucB	Plasmid	B2	16	14.4144
iucC	Plasmid	B2	16	14.4144
iucD	Plasmid	B2	16	14.4144
iutA	Plasmid	B2	16	14.4144
ompT	Plasmid	B2	17	15.3153
sitA	Plasmid	B2	3	2.7027
sitB	Plasmid	B2	7	6.30631
sitC	Plasmid	B2	6	5.40541
sitD	Plasmid	B2	4	3.6036
cvaA	Chromosome	C	1	2.77778
iroC	Chromosome	C	1	2.77778
iroD	Chromosome	C	1	2.77778
iroE	Chromosome	C	1	2.77778
iroN	Chromosome	C	1	2.77778
sitA	Chromosome	C	6	16.6667
sitB	Chromosome	C	6	16.6667
sitC	Chromosome	C	9	25
sitD	Chromosome	C	6	16.6667
cvaA	Chromosome	Clades	1	3.125
cvaB	Chromosome	Clades	1	3.125
iucA	Chromosome	Clades	5	15.625
iucB	Chromosome	Clades	5	15.625
iucC	Chromosome	Clades	5	15.625
iucD	Chromosome	Clades	5	15.625
iutA	Chromosome	Clades	4	12.5
sitA	Chromosome	Clades	7	21.875
sitB	Chromosome	Clades	7	21.875
sitC	Chromosome	Clades	7	21.875
sitD	Chromosome	Clades	7	21.875
sitA	Plasmid_and_chromosome	Clades	1	3.125
sitB	Plasmid_and_chromosome	Clades	1	3.125
sitC	Plasmid_and_chromosome	Clades	1	3.125
sitD	Plasmid_and_chromosome	Clades	1	3.125
cvaA	Plasmid	Clades	2	6.25
etsA	Plasmid	Clades	4	12.5
etsB	Plasmid	Clades	3	9.375
etsC	Plasmid	Clades	3	9.375
hlyF	Plasmid	Clades	4	12.5
iroB	Plasmid	Clades	2	6.25
iroC	Plasmid	Clades	2	6.25
iroD	Plasmid	Clades	2	6.25
iroE	Plasmid	Clades	2	6.25
iroN	Plasmid	Clades	2	6.25
iucA	Plasmid	Clades	1	3.125
iucB	Plasmid	Clades	1	3.125
iucC	Plasmid	Clades	1	3.125
iucD	Plasmid	Clades	1	3.125
iutA	Plasmid	Clades	1	3.125
ompT	Plasmid	Clades	4	12.5
sitA	Plasmid	Clades	1	3.125
sitB	Plasmid	Clades	1	3.125
sitC	Plasmid	Clades	1	3.125
sitD	Plasmid	Clades	1	3.125
cvaC	Plasmid	Clades	0	0
cvi	Plasmid	Clades	0	0
cvaB	Plasmid_and_chromosome	C	1	2.77778
sitA	Plasmid_and_chromosome	C	1	2.77778
cvaA	Plasmid	C	20	55.5556
cvaB	Plasmid	C	20	55.5556
cvaC	Plasmid	C	21	58.3333
cvi	Plasmid	C	23	63.8889
etsA	Plasmid	C	20	55.5556
etsB	Plasmid	C	21	58.3333
etsC	Plasmid	C	21	58.3333
hlyF	Plasmid	C	21	58.3333
iroB	Plasmid	C	22	61.1111
iroC	Plasmid	C	22	61.1111
iroD	Plasmid	C	22	61.1111
iroE	Plasmid	C	23	63.8889
iroN	Plasmid	C	22	61.1111
iucA	Plasmid	C	25	69.4444
iucB	Plasmid	C	25	69.4444
iucC	Plasmid	C	25	69.4444
iucD	Plasmid	C	25	69.4444
iutA	Plasmid	C	25	69.4444
ompT	Plasmid	C	21	58.3333
sitA	Plasmid	C	21	58.3333
sitB	Plasmid	C	21	58.3333
sitC	Plasmid	C	21	58.3333
sitD	Plasmid	C	21	58.3333
sitC	Undetermined	C	1	2.77778
iroD	Chromosome	D	1	5
iroE	Chromosome	D	1	5
iucA	Chromosome	D	7	35
iucB	Chromosome	D	7	35
iucC	Chromosome	D	7	35
iucD	Chromosome	D	7	35
iutA	Chromosome	D	3	15
sitA	Chromosome	D	14	70
sitB	Chromosome	D	14	70
sitC	Chromosome	D	15	75
sitD	Chromosome	D	15	75
cvaA	Plasmid	D	4	20
cvaB	Plasmid	D	4	20
cvaC	Plasmid	D	4	20
cvi	Plasmid	D	4	20
etsA	Plasmid	D	3	15
etsB	Plasmid	D	3	15
etsC	Plasmid	D	3	15
hlyF	Plasmid	D	4	20
iroB	Plasmid	D	3	15
iroC	Plasmid	D	3	15
iroD	Plasmid	D	3	15
iroE	Plasmid	D	3	15
iroN	Plasmid	D	3	15
iucA	Plasmid	D	2	10
iucB	Plasmid	D	2	10
iucC	Plasmid	D	2	10
iucD	Plasmid	D	2	10
iutA	Plasmid	D	2	10
ompT	Plasmid	D	4	20
sitA	Plasmid	D	3	15
sitB	Plasmid	D	3	15
sitC	Plasmid	D	3	15
sitD	Plasmid	D	2	10
cvaA	Chromosome	E	1	5.26316
iroB	Chromosome	E	1	5.26316
iroC	Chromosome	E	1	5.26316
iroD	Chromosome	E	2	10.5263
iroE	Chromosome	E	2	10.5263
iroN	Chromosome	E	2	10.5263
iucA	Chromosome	E	3	15.7895
iucB	Chromosome	E	3	15.7895
iucC	Chromosome	E	3	15.7895
iucD	Chromosome	E	3	15.7895
sitA	Chromosome	E	4	21.0526
sitB	Chromosome	E	4	21.0526
sitC	Chromosome	E	5	26.3158
sitD	Chromosome	E	4	21.0526
sitA	Chromosome	E_fergusonii_or_albertii	1	8.33333
sitB	Chromosome	E_fergusonii_or_albertii	1	8.33333
sitC	Chromosome	E_fergusonii_or_albertii	1	8.33333
sitD	Chromosome	E_fergusonii_or_albertii	1	8.33333
cvaA	Plasmid	E_fergusonii_or_albertii	0	0
cvaB	Plasmid	E_fergusonii_or_albertii	0	0
cvaC	Plasmid	E_fergusonii_or_albertii	0	0
cvi	Plasmid	E_fergusonii_or_albertii	0	0
etsA	Plasmid	E_fergusonii_or_albertii	0	0
etsB	Plasmid	E_fergusonii_or_albertii	0	0
etsC	Plasmid	E_fergusonii_or_albertii	0	0
hlyF	Plasmid	E_fergusonii_or_albertii	0	0
iroB	Plasmid	E_fergusonii_or_albertii	0	0
iroC	Plasmid	E_fergusonii_or_albertii	0	0
iroD	Plasmid	E_fergusonii_or_albertii	0	0
iroE	Plasmid	E_fergusonii_or_albertii	0	0
iroN	Plasmid	E_fergusonii_or_albertii	0	0
iucA	Plasmid	E_fergusonii_or_albertii	0	0
iucB	Plasmid	E_fergusonii_or_albertii	0	0
iucC	Plasmid	E_fergusonii_or_albertii	0	0
iucD	Plasmid	E_fergusonii_or_albertii	0	0
iutA	Plasmid	E_fergusonii_or_albertii	0	0
ompT	Plasmid	E_fergusonii_or_albertii	0	0
sitA	Plasmid_and_chromosome	E	1	5.26316
cvaA	Plasmid	E	1	5.26316
etsA	Plasmid	E	1	5.26316
etsB	Plasmid	E	1	5.26316
etsC	Plasmid	E	1	5.26316
hlyF	Plasmid	E	1	5.26316
iroB	Plasmid	E	1	5.26316
iroC	Plasmid	E	1	5.26316
iroD	Plasmid	E	1	5.26316
iroE	Plasmid	E	1	5.26316
iroN	Plasmid	E	1	5.26316
iucA	Plasmid	E	1	5.26316
iucB	Plasmid	E	1	5.26316
iucC	Plasmid	E	1	5.26316
iucD	Plasmid	E	1	5.26316
iutA	Plasmid	E	1	5.26316
ompT	Plasmid	E	1	5.26316
cvaB	Plasmid	E	0	0
cvi	Plasmid	E	0	0
cvaC	Plasmid	E	0	0
iucA	Chromosome	F	10	83.3333
iucB	Chromosome	F	10	83.3333
iucC	Chromosome	F	10	83.3333
iucD	Chromosome	F	10	83.3333
iutA	Chromosome	F	7	58.3333
sitA	Chromosome	F	9	75
sitB	Chromosome	F	9	75
sitC	Chromosome	F	9	75
sitD	Chromosome	F	9	75
cvaA	Plasmid	F	0	0
cvaB	Plasmid	F	0	0
cvaC	Plasmid	F	0	0
cvi	Plasmid	F	0	0
etsA	Plasmid	F	0	0
etsB	Plasmid	F	0	0
etsC	Plasmid	F	0	0
hlyF	Plasmid	F	0	0
iroB	Plasmid	F	0	0
iroC	Plasmid	F	0	0
iroD	Plasmid	F	0	0
iroE	Plasmid	F	0	0
iroN	Plasmid	F	0	0
ompT	Plasmid	F	0	0
cvaA	Chromosome	G	1	6.66667
cvaB	Chromosome	G	1	6.66667
iucA	Chromosome	G	2	13.3333
iucB	Chromosome	G	2	13.3333
iucC	Chromosome	G	2	13.3333
iucD	Chromosome	G	2	13.3333
sitA	Chromosome	G	2	13.3333
sitB	Chromosome	G	2	13.3333
sitC	Chromosome	G	2	13.3333
sitD	Chromosome	G	2	13.3333
cvaA	Plasmid	G	5	33.3333
cvaB	Plasmid	G	7	46.6667
cvaC	Plasmid	G	6	40
cvi	Plasmid	G	7	46.6667
etsA	Plasmid	G	7	46.6667
etsB	Plasmid	G	7	46.6667
etsC	Plasmid	G	7	46.6667
hlyF	Plasmid	G	7	46.6667
iroB	Plasmid	G	7	46.6667
iroC	Plasmid	G	7	46.6667
iroD	Plasmid	G	7	46.6667
iroE	Plasmid	G	7	46.6667
iroN	Plasmid	G	7	46.6667
iucA	Plasmid	G	7	46.6667
iucB	Plasmid	G	7	46.6667
iucC	Plasmid	G	7	46.6667
iucD	Plasmid	G	7	46.6667
iutA	Plasmid	G	7	46.6667
ompT	Plasmid	G	7	46.6667
sitA	Plasmid	G	8	53.3333
sitB	Plasmid	G	8	53.3333
sitC	Plasmid	G	8	53.3333
sitD	Plasmid	G	8	53.3333

## Sheet: Figure 3 volcanoplots
Figure 3 volcanoplots
Data for the volcanoplots
Unitig	VAG	beta	log_lrt_value
GGTTCCAGTAGCACGTTCATCTTGCTTCCCCCTGCACCGCTGACGGTCGATGTGCCACAAA	sitB	-1.21	0.460924
ACCGTTACCAGCATCAACGCACGCACAAAGG	sitD	1.94	4.14752
GCCTCGCCCTCACCTGCTCGATCGCATTTCA	sitA	0.399	0.315155
ATTGTCACCGATGCGCTGGAACGTGTCGATA	sitB	3.3	11.7305
TGACGCGATGAGTCATGCGGTTTTTCCTGGAATCGTGCTTGCCTGGATTCTGGGGTTACCT	sitD	0.638	0.307153
TGCGCTGGAACGTGTCGATATGGTGAATTTTCGCCAT	sitB	2.16	2.54363
CCTGGTTGCCTACGTCCCTCAGTCAGAAGATGTTGACTGGTCATTTCCTGTACTGGTGGAA	sitB	2.61	3.30103
TACCAGTACGCTGGTACAGGGAATTAAAGCTGGGAAAAGGGAGAAATAATGATGCAATCTG	sitA	2.38	2.77211
ACGTATATCGACCTTCTTAAGGTTACTACCAGT	sitA	2.68	3.70553
GCAGATTACGGAACTCCCTGAGAATCAGCGATGGATGG	sitA	2.04	2.39147
CAAACCCTTGCCCCCCTGCGTAAGCAGATTACGGAAC	sitA	2.88	4.16241
GCGGGAGATGCTGCAGAAGTCTCATCCATAACC	sitA	2.61	3.3098
CGTGGCGGGAGATGCTGCAGAAGTCTCATCCATA	sitA	2.57	3.21538
AAATGCACAAACCTACCAACGTAATGCCGAT	sitA	1.47	2.59517
GGCGGCAATCAGCGGCCCGATGACTCCGAGCGG	iroB	2.83	6.73283
TATAGAAAACCAGCTGGTTCGTGTGAACAACATTATTTCCCGTCTGGAAGAAAGTA	cvaA	2.79	1.81531
TGTGTTCATCATGACGTTTACCGTTATCAGTTTCAACGCACGCACAAAGGGAAACGCTCAT	sitD	0.992	0.477556
CAACAGGCGCAGGTAAGCGGTTTGCATACGCGATGGCTGCATTATGGGCTGCTGTGCATGG	sitD	0.992	0.477556
GGGGTAACCATCGGCGATATAATCCAGACGATGA	sitD	0.992	0.477556
CAGGTTAAGCCAGTGTGTTCCCCGGATCCCAGCCATACC	cvaB	0.983	0.267606
CCGAAGAGCAAATCCATCTTGGTTAACTTAATACCTGAATTGATCGCAT	cvaB	0.983	0.267606
CAAGTTGACGTATATCCGTGCCATTAACCAATA	cvaB	1.55	0.401209
ACTTGTAGCCTCATCCATAAATAATATTCCTGGTTTC	cvaB	1.55	0.401209
CTTTTTTATAGCAGCATTCACGAAACGTTCGCTTTCTGTATCAAGAGAACTTGTAGCCTCA	cvaB	1.55	0.401209
CTGATCACCATGCACGATAAGAACACCTTTA	iucD	3.19	9.50031
ATCTCGCCAGGTTCGGCTCTATATTCCGGAC	iroD	1.51	1.47496
ATCGGCATTACGTTGATAGGTTTGTGCATTTGCCGGATCGTATTTT	sitA	1.73	0.563837
AATAGTTACAGCAATTATGAGCAGGCGGGGGAAACGATCGGTTAACAACCATGCTGTTGCA	sitC	1.75	0.987163
AAAGACAAATGCTAAAAGAAACAGCAGTGTTTGCGCCACCACGATGATTCCACCTGTCGCG	sitC	1.47	0.623423
TGAGCGATCCTCCAGCGCTTTATGCGCACGTCGACGATTTGCCAAAAGCCCATGGGTGGGC	sitC	1.36	0.632644
TTGTGCCTCCTGCGCACGTTTAATATCGCCAGGGGTAG	sitA	1.62	1.0048
TCATCGTCAGTAATAATGCTTTCTTCCGAGGCGTTAAGTGTGACATGGCGCAGTACGCCGC	sitB	1.27	0.716699
ATCCGCCGGATCGATTGCCAGAATATTGCCTAGGACGATGGTCTGAATGTTCACGGATGTC	sitC	2.22	1.49214
TGTCGCCGAAAAGAATATGGTCAAGATGTATGTCTGGTTTGACTGCAATATACAAGATCAG	sitD	1.27	0.716699
GCCACAATGGTCAGGGAAACCATGCACAGCAGCC	sitD	1.51	1.007
GAGCAGAGAAATGGAGAGAATGATACCTACTGCTTTCAGCGT	sitD	1.66	1.1831
TATTACCGATATGCCAGTCGCCAGTAGGAGTGCAATATGAAAGCGTTGTGTCAGGAGTACC	sitD	1.27	0.716699
GTCATTGAGACTATTACCGATATGCCAGTCGCCAGTAGG	sitD	1.51	1.007
GAGCTGGTGCGCTGTCGATAAAAAAGGACAGCCA	sitD	1.83	1.61083
ATCCTGTCTATGAGCGTTTCCCTTTGTGCGTGCGTTGAA	sitD	1.51	1.007
ATGCTGCCCTCGGATGTTGTGCTAATTGGGGGATAACAGATCCTGTCTATGAGCGTTTCCCTTTGTGCG	sitD	1.25	0.705534
TTTTACGCTAATAACAAGTGTAACCAGCCCAGCAATAATCACCGTCTGGATTATATCGCCG	sitD	2.94	1.89963
GTCCTCCTCTTACTTCCGGTCGTACTACAGTGCCAGCCCGTCGTTGGGCAGAGGTTATGAT	iroE	3.17	2.92445
CAAATCGCGTGCGAGATAAGAAAAAGCCCCTTCACTGGTGACCATCCA	sitA	3.3	11.4789
ATTACTGATGAAGCCCAAAATACACTGCTGGTA	etsA	3.33	6.91721
TTGAGGGTAAAGAGATTATTGATGTCATAGTCTGATTGCAGGAAGGCCGCCAGGTTGGTGA	iutA	0.17	0.0520764
CTGGGGATGGTCACCCGGGCTCTTTCACTGGAG	cvaB	1.73	1.36653
AATGAACATCAGAAATGCCGTAATAAACACAATGCTTCCCAGCATGATTAACCA	cvaA	1.32	1.56384
ACGCTGGTATTCCACAAATCGTCTTCGGCCTGGGAGCCGATCGCCCGGTAAATGCCCGCGT	iroB	4.16	1.61618
GGTAGGCTGATACTCATGAATTTCTGCACCGGGCTTGGTTATGGATGAGACTTCT	sitA	0.648	0.600326
CGCCTGTGATCAGGTGGCGATTTTATGGCTGGGTGCAAGCCTTG	cvaB	1.44	1.63451
TGGAAAGCGTGTCCTGTCAGCAGCGCCTGCTCAGC	iucA	1.95	2.97469
CGTTCATCTTTCTTCCCTCTGCACCGCTGACGGTCGATG	sitB	3.14	8.77211
CTGAAATACAGGTTATTCATATCTTCAGCAGCCCAGCGGAG	iucD	2.88	9.73755
GATTATATCGCCGATGGTTATCCCGAGCATGTCGCCGAAAAGAATATG	sitD	3.61	11.1379
CGGGTGTCGATCAGTGCAAACACCCGCTCCA	iroC	1.81	3.46471
TTTTGTCTGCCATATAACGTCCAGTTGACGTTGGCAGAAAACGCCTGGGTGATGGTCCAGT	iroN	-0.247	0.0486625
CGGGCGTTGACTGACGGGAAAGTTGACTCCCTGAGTGTCA	cvaA	1.36	1.46092
TTCATGATGTGATAATGAAAATGCCAATGGGGTATGAAACGTT	cvaB	1.45	1.86646
CTGCCAGAAAGCGGAACGATGGATAATGTCGCTTTGTACCTGTCCGAAAAGCGTCAGCGCC	iucB	3.56	7.7986
GCTGAAATTGGCGCGACGCGTAGCGCCCTCA	iroN	2.64	5.52143
GGTTTCCGGCTGGCCTTTTTTGGTCACGATGTT	iutA	3.36	11.4157
GATAAAAAAAGTAACCATGCTCTTGGGGGGGCTCGCACTCACCTGCTCGATCGCATTTCAG	sitA	3.54	2.451
CAGCGCAATCAACTGGCGCTGACCTGCGGACAGATCGGCTCCGCCGTTATTCAC	iroC	2.02	3.34582
TGCTGACGCTTATTTCTGCTGGCCTGATGTTCT	cvaB	1.39	1.51999
TAATCTGCCCGGATGCAATCCAATAGCACGAGCGTGATTCTCGTCGAAAAAGGTCACCATA	sitC	-2.35	1.55752
GGAAGTGAATTCCTGGCGGAAACCCAGCAGA	cvaB	1.8	1.27246
GGTTATGGATCATGCGATTCCGGCGGGGGAC	cvaB	1.44	1.63827
ACGAAACGTTCACTTTCTGTATCAAGAGAAC	cvaB	1.56	2.3279
AACCAGTACTTTTCCACTATCTGGTTCAAAC	cvaB	1.58	1.88606
ATTTATTCCCCCGAAGAGCAAATCCATCCTG	cvaB	1.21	0.8041
CCTGTATGGTATTGCCACGGTAAAAATCCAG	cvaB	1.93	2.67162
CTTTCCATAAAATAGGAGCTGGCCCGGGCCC	cvaB	1.64	2.20761
TAAAATTAAGGTGTTTTCCGGCCCCATACCA	iroN	1.75	3.29671
AACTACCAGTGAAATCAGCAGTGCGTGACTTATAAAGGTGAACTGCAGTGGCTCCAGTAAT	sitD	-0.259	0.0757207
CCATTTTACGCTAATAACAAGTGTAACCAGC	sitD	1.99	3.93181
GCTGCGGTTGTTCAGCGCGAATCATCGGCAGCAGATGTCCGGCGATATCCTTTATCAGTTTGCTGCGCCCGCCGAGTATCTCAGTGCGT	iroD	1.96	3.15058
TTTCACTGGCATGGAAACAGGATTGTGTCATATGCTTCACACAGGGTGGTAAATAAGGTTG	iucD	3.05	8.70553
CTCGGTGCAGAATGTCAGGAACGGAAAATAGACTGCAAGGTATTTTTGT	iroC	2.25	5.30016
AGCCAGTATGTCTTTCCCACTGGTGAAAGAGCGTCTGAACTGGAATACCAATGCCACATGG	iroN	0.891	0.488117
TCCGGTTTGCGCGAAGACCCTACGACGCGCA	iroC	0.98	0.568636
CAGGCGTAGGGGTGCTGATACTGTTGCAGCA	iroC	2.18	3.3363
ACAGGGCGAGCAGGGCACAGAGGCCGATGGT	iroC	1.36	1.17587
CACAGGGCGAGCAGGGCACAGAGGCCGATGG	iroC	1.7	1.63639
CCAGCGCAATCAACTGGCGCTGACCTGCGGA	iroC	1.41	1.46344
CCTGCGATATCCTTTATCAGCTTGCTGCGCC	iroD	1.64	1.5817
CCACCTCTTTCGACTCTGTCGATGGCACACG	iroE	2.34	3.93181
CGGCCCGTGTCCCAGGTTGGGGAAATCCCAA	iroE	1.59	1.36754
CTGATTGCAGGAAGGCCGCCAGGTTGGTGATGTCATACGACGGAT	iutA	2.47	5.77989
TTACGTAATGAAAGCGCGTCTTCTATGCTGCTCATTGCCTTATAAAGTAG	etsC	1.59	0.372634
TGAGGCAATTTCAACGTCTTCATTGGTGGCGGAT	iroC	2.01	4.47886
CAAGTAACCCCTTATCAATAACGGCAATCAGATCGCAG	iroC	1.77	3.48149
GCATTGAACATCGGCCCGTGTCCCAGGTTGGGGAAATCCCA	iroE	1.65	1.47366
TCACGATGTTGATCAGGCCACCGGTACTGCCG	iutA	3.17	9.19518
TCCGGAAATCAGCGTCAATAAAGAAATTGGGCTGGAGTTCACC	iroN	2.11	3.79317
GCGCCAGACGTGCCAGGCGCATTCCTCGCTCCACCTCTTTCACAGACAGAGTACGGACGGAGTTGGTCAGCCGAACGCTCAGGGAGAACTTGATCATATCGCGG	iucA	3.52	7.60555
TGAGCCAGGTCGAAGAACATCTGGTTGGAGGTAAAGCGC	iutA	3.26	9.83268
GTAAGTTTGTTCAGAGCTGGCTCGTGACTGTCGGGATAACTGAACGTGACCTCATCAAGAT	iroC	2.18	4.91721
CAAAAAGCGTCAGCGCCTGTGGCTCCTCACGCCATTCGGCC	iucB	1.27	1.3439
CAATGGTCAGGGAAACCATGCACAGCAGCCCATAATGCAGCCAT	sitD	1.53	1.02182
CGATTAAGAATACGTGCAGATCTCCATGCCATCAGGCTGAGCTG	iucD	3.22	9.86646
ACTGTCACCTGGCGTAACGGGCACACAGCAC	sitB	3.04	10.757
GCACACGCGCGCCAGGCGAACTATCCATGACTGAGCCGGTGTG	iroC	0.572	0.331614
CAACGCCCGGATAATGATTTCGCCTTCCACATCAGTGTTAACCAGT	cvaA	1.88	2.82102
CCAGGGGAATATCTATGCGGGCGATACGCAGAACAGTTCTTCCAGTGCAGTTACCGAAAGC	iroN	0.571	0.334419
GGCCAAAAACGTGGCTGGAGATGCTGCAGAAGTCTCATCCATAACC	sitA	2.01	4.70997
ATAAATACTTTTGTTGCCGCCTGTGATCAGGTGGCGATTTTATGGCT	cvaB	1.49	1.77728
GCCGCTCAGTGCCGGGAATACGGTCGGAATTCAGCCCGTTACTGACGAA	iutA	3.03	8.74232
GGGCATCAGTGAGGGAAGTATTTGTGGCAAC	iucD	3.14	9.32148
ACCGGCAAATATCGGAAGAAACTCTTGTCAGG	cvaB	1.59	2.07779
TATAGTACTGTGTGATCAACTGAAGCTGCCGGGATTCATCGATGTTCA	iutA	3.17	9.45967
CAGGTTAAGCCAGTGTGTTCCCCGGATCCCG	cvaB	0.857	0.60206
TTGGTCTGAACTACTCTGTGCTGTTCTGACGGGGATGCTTTTGCAAC	iutA	2.09	1.9393
CCAGGGGAATATCTATGCGGGCGATACGCAAAACAGTTCTTCCAGTGCAGTTACCGAAAGC	iroN	2.14	3.85387
GTGCGTTGGTTAAGAAACAGCATGCTGCCCGC	sitC	1.99	4.0655
TGCTGCACTGGCTTCTGATACTGGGCTTTCTTTTACACCGGAGAAAATCAGTACGGAGATT	ompT	1.92	3.06298
CGGGAAAGTTGACTCCCTGAGTGTCACTGTCGGGCAAATGGTCAAT	cvaA	1.36	1.46092
CACTCAGGTCCGGCCGACGAAGATTCATTTCACTG	iucD	1.37	1.20066
GCGTCGGTCGCAAAAACCTGTTGTAGCCAGCGTGAA	iucC	3.17	9.45967
AAGTCCTTTAGCAAAAAGTGCCTGGCACCACAC	iucA	3.66	8.4389
AGCCTTTCCGGCAGAAAAATTTGGGCAGTTCTCTGCTACGG	cvaA	1.18	0.779892
AATAACCGCCAAATCGATATTCGCGGCATGGGGCCGGAAAACACC	iroN	1.72	0.514279
ATCAGCTTAATCAGCGTCGACTTACCCGCACC	iroC	2.03	4.65956
TGATATGCCAGGGGGTATGGCCGAAGCCTACGGTTTGCATCA	iroB	2.32	5.54668
AGCGCGTCAGGTTGCGCGTGAAACCGGCGCGCACTACGG	sitA	2.32	5.60906
ATGCCAATGGGGTATGAAACGTTAATAGGTGAACTGGG	cvaB	1.55	2.37059
ACCAGGAAAAACCGCATGACTCATCGCGTCA	sitD	0.93	0.565431
TGAAGCAATCAATCTGGTAATGCCGGTGGGGACTCAGCTGGTTATGGATCATGCGATTCCG	cvaB	0.899	0.286509
GTGTATTCTCCACTGGGATTTCAGTCACTTTGTCGTGCTGGTCAGCGTAAAGCGTAACCGT	cvaB	0.611	0.166853
GACCTGATATCTCTTCGCCGGAAGTTTAATCTCTCGGCCCGTGGA	cvaB	1.33	0.939302
CACTCTGGAGAGTCAGATTCAGACTCAGGCTGCAGATTTTGATAACCGTATCTACCAGATG	cvaA	1.26	0.832683
ATTATATTATCAGCAACAAAACAATCTTCTCAGCCTGAGCGGACAGAACGAACAGAATGCC	cvaA	1.26	0.832683
TAAAAATAATGAAAAACAATATGGAGAATTACAGAAACTATCAG	cvaA	1.33	0.939302
TTCAGGTGTACAGGGATTTGTTGTCAGGCAATTTGTTCATGAAGGGCAGTTGATAAAAAAA	cvaA	0.611	0.166853
TGTAATTGAAGCAATCAATCTGGTAATGCCGGTGGG	cvaB	1.26	1.25885
GATTAACAGTATTTACGGTATTAAAAGAACACTGGCGAAAATTTTCTGTCTGTCAG	cvaB	1.54	1.7986
ACCCGCATAAGTCTCCGTTCACTGATTAACAG	cvaB	1.59	1.6968
CGGTATTTTACGGGCATTGCACTTGAGGTCTGGCC	cvaB	1.43	1.59346
AGAAGATATCTCGGTCGGGAGGAAATGAGCCGGTATTTTACGGGCATTGCACT	cvaB	1.7	2.11634
CTTCGTCGTGCTGGTCAGCGTAAAGCGTAACCGT	cvaB	1.74	1.93554
TCTCCACTGGGATTTCAGTCACTTCGTCGTGCTGGTCAGCGTAAAGCGTAA	cvaB	1.48	1.51004
AGGAATCAATGGAATAGCGGAGCAGCTGGGGATG	cvaB	1.79	2.15243
TGCAACAGGACCGCTCAATGACTAACGGGAATTTCAGACAAATTAT	cvaB	1.41	1.46471
AAACACAGTGCAACAGGACCGCTCAATGACTAACGGGA	cvaA	1.39	1.48678
AGCAGATTATCAGATATGACGAAAAAAACCTCCCTCTGGAAAATGGAATGAAAGCCG	cvaA	1.14	0.661544
ACGCCGGGCGCCTCTGTTCCCTGGTATAAAGTCATTGCG	cvaA	0.887	0.636388
ACAGGAAATGTTGACCTATAAGGGAGCACCACAGAA	cvaA	1.38	1.34679
AGCCTTTCCGGCAGAAAAATTTGGGCAGTTTTCTGCTACGGTTAAAACTATATCCAGGACT	cvaA	1.35	0.829738
GGCGAAATCATTATCCGGGCGTTGACTGACGGGAAAGTT	cvaA	1.48	1.51004
GAGTTACAGAAAGAACTGGTTAACACTGATGTGGA	cvaA	1.43	1.62525
CAAAAGGGCTGATTAATAAAGATCAGTTAACTAACCA	cvaA	1.67	2.02733
TCAGATATTATACAGCGTGCAGAGGAAGGGATAAAA	cvaA	1.67	2.02733
GATACCCTGGAAAAACAACGCCTGCAATACACAGAT	cvaA	1.92	2.09528
ACCCGGGTGATTATTGCACACAGAGAAACTAC	cvaB	0.948	0.728158
TAGGTGAACTGGGGGAAGGTCTTTCCGGCGGTCAAAAACAGCGTATATTCATTGCCCGAGC	cvaB	1.42	1.96658
AATGAAAATGCCAATGGGGTATGAAACGTTAATAGGT	cvaB	1.47	2.13966
AAGTCATATTCATGATGTGATAATGAAAATGCCAATGG	cvaB	1.34	1.63451
AGCAAGTCATATTCATGATGTGATAATGAAAAT	cvaB	1.44	1.7986
TCAATTCGTGAAAATATCTGTGGGTTTGCAGAAGAAACAGACGACGAATGGATGACAGAATGTGCCA	cvaB	1.46	1.61798
ATTTTCAGGATCAATTCGTGAAAATATCTGTGGGTTTGCA	cvaB	1.53	1.67162
TATGCAGGACGACCGGCTATTTTCAGGATCAATTCGTGAAAATATC	cvaB	1.44	1.58336
TGTTATGCAGGACGACCGGCTATTTTCAGGATC	cvaB	1.3	1.37469
TATGATAGCCTGTGTTATGCAGGACGACCGGCTATTTTCAGG	cvaB	1.25	1.33348
TTTGAACCAGATAGTGGAAAAGTACTGGTTAATGGCACGGATATACGTCAACTTG	cvaB	1.7	2.08302
GGACTGTTTGAACCAGATAGTGGAAAAGTACTGGT	cvaB	1.4	1.56067
AGGATGGATTTGCTCTTCGGGGGAATAAATACTTTTGTTGCCGCCTGTGATCAG	cvaB	1.05	0.728158
ATGCGATCAATTCAGGTATTAAGTTAACCAGGATGGATTTGCTCTTCGG	cvaB	1.38	1.35164
CTGTATGGTATTGCCACGGTAAAAATCCAGGGT	cvaB	1.69	2.20343
GGGGGCCCGGGCCAGCTCCTATTTTATGGAAA	cvaB	1.75	2.41005
CGGCAAATATCGGAAGAAACTCTTGTCAGGGGGGCCCGGGCCAGCTCCTATTTTATGGA	cvaB	1.7	2.27409
CTCGGTTTTACCATGGTTTACGTTCTTATTCGTCTGGTGACATACGG	cvaB	1.59	2.07779
GATGATGCTGTTATATGGAGGATATCTTACCTGGATAGT	cvaB	1.58	1.92812
TGGGGCAATCATGGACAGTATTATGGTTGTGGGTGTTTTTGTGATGATGCTGTTATATGGA	cvaB	1.58	1.92812
CACTTTGAGGGCCACCTTTACCACCTGTGTGGTTGGGGCAATCATGGACAGTATTA	cvaB	0.751	0.530178
TTTTTTGAACGCCGTAAATTAGGTGATATCCAGTCGCGTTTTGGCTCCCTTGACACTTTGAGGGCCACCTTTACCACC	cvaB	1.27	1.41794
GGCCGCGGTGAGTATGCTGCGTGCATGGTCCTCACT	cvaB	1.36	1.54061
CTTGATATCAACCGTAGCTAGCGCCTCACGTAACTGCCACTCTTTAGCACTTATGTCAGGC	etsC	-4.4	2.41117
CCAGCCCGGCAGCCCCCAGCGCAGCGGTCACAGCAAAAGTGGAGTTAACCAGCAGGTAATAA	iucA	2.24	3.73755
ACGGGCAATATTACTTCCCGGAATACCACTATGGTTAAT	cvaA	1.44	1.61979
GTTAACCCTATATAGGGCATTTTAAAGTGTTGT	ompT	1.65	3.5391
TCCCTGTACCAGCGTACTGGTAGTAACCTTAAGAAGGTCGATATA	sitA	2.8	3.64397
CCGCAACACCCGGGACAATAGAGTGCGACAACGCATCGCCAATCAGCGACCAGCCTTTTAG	sitC	3.11	4.36856
AGTCACCACCAGACAGATCACCAGAAAGGCAC	sitC	3.52	12.1979
TCCGCCGCTTCTCCCCATTCCCCGCGTAATGCATTAAGG	iucD	2.83	9.64397
CCTCATTTCTGTGCACTGCCTGAATGGGTATCAGCAGTGTATTTTGGGCTTCATCAGTAAT	etsA	-4.4	2.41117
ATGACCGTTAACGCGAAATGCCTGCGCCAGGGACAGCACAGGATACAACAGCCCATAGAGA	iroB	1.79	1.60206
TTGTGCGAATTGTCCTCCGCTGGCGATCAGTACTTCATGACCGTTAACG	iroB	1.41	1.04048
CAGCTTCGGAATCCAGACCGGGGGCAGCGTCAAACACCACCAACCCGGCCTCTGCC	iroB	1.05	0.643974
CCTTCTCTCCCACCATGGTTCCCACACCGCACCACCGTTATA	iroB	0.699	0.360514
AGTGCCGAGACTCACCAGAAGACGTTTACGATCGGGCCTTCTCTCCCACCATGGTTCCCAC	iroB	0.77	0.403403
CATCGGTTTGACAGTGCCGAGACTCACCAGAAGACGTTTACG	iroB	0.699	0.360514
CGGTGAGATTCGCCAGTTGGTCCGAGGCCATTCCGGTTTGCGCGAAGACCCTACGACGCGC	iroC	0.817	0.440093
ACCCGATGCGCCCACCACCGCCACGGTTTCCCC	iroC	0.817	0.440093
AACAGCATCAACCGCTGAGGTGGTATCATCCAGGATTAACAC	iroC	2.11	3.8962
CGCTTCCGTAACAGCATCAACCGCTGAGGTGGTATCATC	iroC	2.15	4
GCACTGCGCTTAATGCCGTCAGCGCCAGGATCGGGTCGAGCCAGAACATGGTGGCGGCGAT	iroC	0.939	0.552842
CTGACCATGCGATTGCACGACACGCAGGCCGGAGACTTTTTCCTGC	iroC	0.666	0.361511
GACCTGCGAAGCTCCCACTAACAGAACGGCGGCATAGGAGGCCTCGGTGCAGAATGTC	iroC	1.06	0.705534
TGCGGACAGATCGGCTCCGCCGTTATTCACCGGTGT	iroC	1.18	1.06702
TTCCTCCTTCATGTTGTGCTGGCGATGGAGCGCAGTACTGCTGACG	iroC	2.1	4.12205
CGGCGAGGGTGGCAAAACGGCCTCCGGACAGTGCA	iroD	0.889	0.563837
GACCAGCCCGAGGGGCTGAGAAATATCAATGTCCGGAATATAGAGCCGAAC	iroD	1.01	0.68403
TTGTTCAGCGCGGATCATCGGCAGCAGATGCCCTGCGATATCCTTTATCAGCTTGCTGCGC	iroD	0.763	0.388277
AGCAGTTCGTCATCCAGGCGGTCCATAACTGCGTTACCGTCAAGCATATA	iroE	2.03	3.08938
TGTCCCAGGTTGGGGAAATCCCAAAATACGGCA	iroE	1.35	1.21467
AAAGGAGGCATTGAACATCGGCCCGTGTCCCA	iroE	2.01	2.62893
TGGACCATCACCCAGGCGTTTTCTGCCAGCTTCAACTGGACGTTATATGGCAGACAAAAAC	iroN	0.763	0.388277
AGTTCCTGGCGAACCAGCGGTGAGCTTAATATT	iroN	0.828	0.575118
TTCGCTGTCGTTATACACCAACCAGCCGGAAAGTAGCGA	iroN	1.94	2.02319
CTGGCACGGTTCGCTGTCGTTATACACCAACCAGCCGGA	iroN	1.81	1.69037
CCTTTCAGATATTATTCGTAAAATGCCTGGTG	iroN	0.842	0.609065
TATCAGTAGCCAAATACTCCGACGATGATAATGACGAGACTCTGGT	iroN	0.459	0.235824
AGAAGCCTTTCCCGAGATTAAGCCCGTAATCGTCGTCGCCCTGGCTT	iutA	3.17	9.45967
TAGGCATTTATTAGGGAATAGGAATGAGAATTAACAAAATCCTCTGGTCGCTA	iroN	0.709	0.417937
GATGATCGAGAGAATGCCAATGATAGTGAGTTGCAGGATATC	sitC	3.22	10.5735
TCGCTACTGGCATTACTGCATAATCCGGTCGGTTC	etsC	3.1	6.8041
GCGGTAACCAGCTTCGGAATCCAGACCGGGGGCAGCGT	iroB	1.16	0.756962
CAAAAAGCGTCAGCGCCTGTGGCTCCTCACAC	iucB	2.5	1.47625
TCGCCGAAAAGAATATGGTCAAGATGTACGTC	sitD	1.71	2.79317
GGGTATCCAGTCAACCAGGCGAACATTTGATGG	iroB	0.989	0.625252
GTCATGCGGGTCAGACGCGAATCGGCATGCTTTTC	iroC	1.57	1.40012
GTTACACTGCCAATAGTTACAGCAATCATGAGC	sitC	2.19	2.66354
AAAACAACGTCTGCAATACACAGATGCGTTTCGTCGCTCA	cvaA	0.436	0.137869
ATAAGAATCGACTTTCACGCCTTCCAGCTTGCTGTCG	iutA	3.05	9.04335
TCGTGCAATAAATATACGCTGTTTTTGACCACCAGAAAG	cvaB	1.55	0.401209
AACTGCACTGACCAGATCTTTCAGAAAGACAGTCTGCATATGACAATCCGGTACCAGCATA	iucD	2.5	1.47625
GCGACCGACGACCGCGACAACCATTCCCTCAGG	iroC	1.37	1.23433
TGTCCTAGGTTGGGGAAATCCCAAAATACGGCATTG	iroE	0.956	0.899629
GCACCGGGCTTGGTTATGGATGAGACTTCTGCA	sitA	0.604	0.560667
GTGTGCCATCGACAGAGTCGAAAGAGGTGGCGCTGAAATGGTAAAACACGGAGCCTTTAT	iroE	1.56	1.46597
GACAGACACCACTTTTACAGCCGAGAACCTAGAGCTGGCTTTTAGCGGCGTACTGCGCCAT	sitB	2.78	2.92445
TCACCCGGGCTCTTTCACTGGAGCTGGATGAA	cvaB	1.62	1.89963
TTATCGCATCTATTTTCATATTAAGCCAGTGTGC	cvaB	1.71	2.31785
CCAGCGCAATCAACTGGCGCTGACCTGCGGGCAGATCGGCTCCGCCGTTATTCACCGGTGT	iroC	1.04	1.02228
CAGATTGATTGCTTCAATTACAACTGACAGACAGAA	cvaB	1.46	2.06298
CTGCAGGCCGGTCTGGGTGTTATCAAGCAGGGTGGCATCGCCGTTACCG	iutA	1.82	1.52724
GCGTTGGTTAAGAAACAGCATGCTGCCCGCTG	sitC	0.625	0.568636
TATGACATGAAACACAGTGCAACAGGACCGCT	cvaA	1.59	1.86012
CCCTTTTGTGGCACATCGACCGTCAGCGGTGCAG	sitB	2.17	5.02182
CCGCATATCGCCCTGGAAGTCTTTCAGCAGA	iucC	1.53	1.47756
ATCGTCAGGGTAAGTTTGTTCAGAGCTGGCTCGTGACTG	iroC	2.16	4.92812
ATCCCGGCATAACCACGGCGCACATAGTTACCGATGAAATCAA	iroC	2.14	4.52578
TTATTACTTACAGGTGCAACAGGATTTCTTGGTGGCGCGGTCCTGGATAAGCTGCTGGATAACTGTAATAATATAAATTTGCTACTTTTAGTACGAGCACCTACTCCACAAGCGGGACTGGAAAGAAT	hlyF	2.15	3.57512
TCAGGCCAGGTCAGTTTTACCGGGTTCAGCACC	iucC	2.91	8.47625
GGCGTAGCTTTCCAGCACGCGTTGGTGGAAAGTTTCGCAGAGGGGAACTGGC	iucA	3.78	8.64975
AAAATGAGGATGTTCATCAAAGAAGAGACAGTCCAGTTCTTCG	iucD	3.25	10.4365
CGGTCCTGTTGCACTGTGTTTCATGTCATAGAAAGGAGAAAGCATCCACTGG	cvaA	1.74	3.52578
ACAACGCTTTCATATTGCGCTCCTGCTGGCG	sitD	2.73	4.96658
CCTGACCATTGTGGCGACGCTGAAAGCGGTA	sitD	2.16	3.52143
ACCATGCACAGCAGCCCATAATGCAGCCATC	sitD	3.76	13.7258
CCCATAATGCAGCCATCTCGTATGCAAACCG	sitD	3.84	13.0357
GCGACGAATGCCCCTGTAGCCAGAGGTAACC	sitD	2	4.12552
CCAGCGCTTTATGCGCACGCCGACGATTTGC	sitC	1.94	4.19586
AAAACGATCGGTTAACAACCATGCTGTTGCA	sitC	2.9	9.12033
ATCGGTTAACAACCATGCTGTTGCACCGGGA	sitC	3.37	11.9431
CGGGCTTACTATGCCGGAGTTACCGCATCATTCTGATCG	iroN	1.96	3.29671
CCCTTATAGGTCAACATTTCCTGTGTTGACGCAGGAGT	cvaA	1.75	2.97469
ATATATGCGCCTGCCAGCGGCTGATTGTTTTCGTCGCACTCCATCAGTGT	iucC	2.97	10.5638
ATAGAAAGGAGAAAGCATCCACTGGTAAATACGCCTTTTTTCCAGAAATAGTGTACTTTCG	cvaA	1.78	3.61261
AGAGGCCGGGTTGGTGGTGTTTGACGCCGCCCCCGGTCTGGATTCTGAAGCTGGTTACCGCCACCATGAGGCACAG	iroB	4.16	1.61618
CAGGCACAGGGCGAGCAGGGCACAGAGGCCG	iroC	1.19	1.36452
CGGCAGCCACGACGTGCCGGCCTCGCCTAAGTCTCTGATAAGT	iucA	3.8	9.16304
AGTAGTGAGGGAGGCTTCCGGGATGAAACGG	ompT	2.28	3.95468
ACAAACCAACAGTATCCGGCAAAGCTATTGG	etsB	-2.19	1.14388
ATTGGTGATACCTGTTCTTTCCGCATCCAGC	etsC	2.69	5.21042
GAAGCTGGTTACCGCCACCATGAGGCACAGC	iroB	2.35	5.47366
AATGCCTGCGAATCACACTCCCACACCGGCT	iroC	1.85	3.58503
AGGACGATTTGCCCGAGCACCGGTAGCGCCA	iroC	2.26	4.9914
ATCGCCTGCGGCGACACCGGAGTCAATGCCG	iroC	2.28	4.84466
GGCATTGACTCCGGTGTCGCCGCAGGCGATA	iroC	2.32	5.05257
GCCATATGCTGCGTCTTGGACTCCCCTGGCA	iroC	2.18	4.91721
CCTGACATTCTGCACCGAGGCCTCCTATGCC	iroC	1.9	3.97469
GCCACCAATGAAGACGTTGAAATTGCCTCAC	iroC	1.8	3.73049
CATGCGCATTATCGCCGGGAAATCTCGCCAG	iroD	2.08	4.77211
CGACCAGCCCGAGGGGCTGAGAAATATCAAC	iroD	2.22	4.29073
CGCCAAAATTATCTTTCCACCGTTGATCAGGGCTCGGGCAATACTCACGCGTTGCTGCTGACCGCCTGAAAGTTCG	etsB	-4.4	2.41117
AGGCAAGAAAGATGAAAGAAAATCGCTTTAT	iroE	2.25	5.46597
CAATAACTCGCTTAACTGGACCATCACCCAG	iroN	1.94	3.89279
CCAAACCTGTATCAATCCAGTGAAGGCTATC	iroN	2.18	4.78516
CCGCAGCAGAGCCAGAAATACCGCTGATATC	iroN	1.58	2.76955
CAAAATCCTCTGGTCGCTAACTGTGCTCCTG	iroN	1.38	1.8962
GTGTTTATTACGGCATTTCTGATGTTCATTA	cvaA	1.65	3.02641
AGTTCTCTGCTACGGTTAAAACTATATCCAG	cvaA	1.16	1.4023
GACTCCTGCGTCAACACAGGAAATGTTGACC	cvaA	1.94	3.51004
GTCAACACAGGAAATGTTGACCTATAAGGGA	cvaA	1.19	1.41341
CATTCCATTTTCCAGAGGGAGGTATTTTTCG	cvaA	1.5	2.30364
AGGTATTTATTCCTCCGAAGAGCAAATCCAT	cvaB	1.3	1.4828
ATGCTTCTGAAGGTATCCCTTCGGGTTTTTG	cvaC	1.1	1.16749
CAGAGAAGCAAAATGTATGCATGGATAAAAA	cvi	1.63	2.0846
AAAATGTATGCATGGATAAAAAGTCCTTTCC	cvi	1.81	2.66555
GCGGCGATAAATATCTGATCCAGCGCATCGCACAGCCACCCTGTCGGCAG	iucB	1.95	2.97469
GCGCTGGTGGAAAGTTTCGCAGAGGGGAACGGGCAGAAACAGTTGATG	iucA	1.95	2.97469
GTAGTGAGGGAGGCTTCCGGGATGAAACGGGATCATTTCCAGATGGTGAAAGAGCTATAGG	ompT	2.21	3.65956
GCCTGAAATGCGATCGAGCAGGTGAGGGCGAGG	sitA	0.522	0.450997
TGTAATGACCTTGAATTTTTCAGTTGCACTCGCCTGAAATGCGATCGAG	sitA	0.492	0.402305
GTTTTTGGCCATATCTGCGATGATGGTAAATGTTGTAATGACCTTG	sitA	0.53	0.462181
GACCATCCATCGCTGATTCTCAGGGAGTTCAGCAATCTGCTTACG	sitA	0.899	0.91364
GGAATCGACATAGAGTACACCGCCGTAGTGCGCGCCGGTTTCACGCGCAACC	sitA	0.874	0.856985
GGTGACAGTAACATCATTAACGACAATGCCCGCAGATTGCATCATTATTTCTCCCTTTTCC	sitB	0.853	0.853872
GGTGACAATCTGACGATCCCTCTTTTTGGCTATACGCAACATACCCATGTGCCCATAGCGGCCCATCATCAC	sitB	0.584	0.510042
CATGACCGTATAATCGCAAAATGTCGTGACTGAGCCGAGATTGTGCGTTGAGACAAGCATCGTCTTGCCTTCCGCGCGTAACTCCCTCAACAGG	sitB	0.791	0.752027
ATAAACAGCCCCAGGCCAAAAAAGGAGGAGAAGATCAGGCCGATGATGGCATCTTCT	sitC	0.632	0.578396
ACTGGTTACACTGCCAATAGTTACAGCAATTATGAGCAGGCGGGG	sitC	0.54	0.462181
ATTTGCCAAAAGCCCATGGGTGGGCGCAAATACAAATGCTA	sitC	-0.0236	0.0127808
ATACCAGGAAAAACCGCATGACTCATCGCGTC	sitD	1.16	0.801343
CAGAGGTAACCTCAGAATCCAGGCAAGCACAATACCAGGAAAAACC	sitD	0.807	0.484126
TAACAAGTGTAACCAGCCCGGCAATAATCACCGTCTGGATTATATCG	sitD	0.621	0.482804
CACAATGGTCAGAGAGACCATGCACAGCAGCCCATAATGCAG	sitD	1.99	3.49757
AAAGCGTTGTGTCAGGAGTACCGCAATGGCGCCAGGCGCA	sitD	2.38	5.56067
GAATAAGACGACAATCGTCGGAGCTGGTGCACTGTCGATAAAAAAGGACAACCAGACACCA	sitD	-0.324	0.202732
TTGTGCTAATTGGGTGATGACAAATCCTGTGTATGGGTGTTTCCCTTTGTGCGTGCGTT	sitD	-0.443	0.284833
GACTGCAATATACAAGATCAGACCTGCGGCAAACATGC	sitD	3.18	10.5243
GTCAACACAGGAAATGTTGACCTATAAGGGTGCACCACAGAATACGCCGGGCGCCTCTGTT	cvaA	0.611	0.166853
GATCATGTTACTCGACAGGCCGACGTCGCCGGGGATAATCCCGCAGCCGCGTTCG	iroB	0.639	0.331614
CGGGGAACACACTGGCTTAACCTGAAAATAGATGCGATCAATTCAGGTATTAAGTTAA	cvaB	1.32	1.56067
ACTCTCCAGAGTGGTTATCTGCAGGGCATTTT	cvaA	1.74	2.54516
ATGATCGACATATCGCCTGCGGCGACACCGGAGT	iroC	1.07	0.946922
ACGACACGCAGGCCAGAGACTTTTTCCTGCAGGGTGCTGTT	iroC	1.26	1.40671
CAGCGGGCAGCATGCTGTTTCTTAACCAACTCACTCGCTTAAAAGAAGATGCCATCATCGG	sitC	2.57	4.61261
AGGGCTGCTGACGCTTATTTCTGCTGGCCTGATGT	cvaB	1.5	1.69465
TGACTGAAATCCCAGTGGAGAATACACGGCGTTTTGAGGACT	cvaB	1.55	2.08249
GCGTGCATGGTCCTCACTGGTTATGAGCACGCTCATCAATATACAGTGGCAGTCGGGTCTGTTTAACCA	cvaB	1.51	1.79588
ACGTAGTGGTATTGTCACTGATAATCATCGTCGGGATATAGAAAACCAG	cvaA	1.38	1.34679
GCCGGGGGGGTGGTGAACATCATTACCAAACGTCCCACCAACGACTGGCACG	iroN	2.21	4.92812
ATTCATACCATTGGCGAGAATCAGTTGTGCC	sitA	3.34	11.3809
AGGTTTGTGCATTTGCCGGATCGTATTTTAT	sitA	2.53	6.61798
TAAAATACGATCCGGCAAATGCACAAACCTA	sitA	2.62	6.99568
AGTTCCGTAATCTGCTTACGCAGGGGGGCAA	sitA	2.29	2.65758
AGTGCTGTGTGCCCGTTACGCCAGGTGACAG	sitB	3.09	11.0227
CCTGGCGTAACGGGCACACAGCACTGCGCGA	sitB	2.89	9.44612
GTAAAAGGTTCATCCAGCAGGATCACATCAC	sitB	3.36	10.5969
CATCGTCAGTAATAATGCTTTCTTCCGAGCC	sitB	3.13	9.73518
CCCGCAACACCCGGGACAATAGAGTGCGACA	sitC	3.41	11.6904
GAGCAGGCGGGGAAAACGATCGGTTAACAAC	sitC	2.99	9.20482
ACACTGCTGTTTCTTTTAGCATTTGTCTTTG	sitC	3.62	12.4989
CACTGCTGTTTCTTTTAGCATTTGTCTTTGC	sitC	3.79	13.27
GCAGAATACTCCGGCGACGAATGCCCCTGTA	sitD	1.33	1.6925
CCACAATGGTCAGAGAGACCATGCACAGCAG	sitD	1.67	2.56543
CTACCGCTTTCAGCGTCGCCACAATGGTCAG	sitD	3.13	8.99568
AGGAGCGCAATATGAAAGCGTTGTGTCAGGA	sitD	3.22	9.82974
TCACCACCAGACAGATCACCAGAAAGGCACCAACCGTTTGCAG	sitC	3.53	12.2472
CGACTGGCATATCGGTAATAGTGTCAATGAC	sitD	2.95	4.31605
AGTCATTGACACTATTACCGATATGCCAGTC	sitD	2.49	3.19111
CCATCGTCCTGGGCAATATTCTGGCAATCGC	sitC	5.5	1.65561
CATGACTCATCGCGTCACCCATCAGTGCCCA	sitD	3.4	11.6737
AGCCCCCAGGTGATTTGCCAGCCGTCCATCGGTTTGCTGTTCAGAGTCAGTTTCATGCCGTACTG	iutA	3.12	9.09151
AAGTTTCTTACGTTCCCAGCACACGCGCGCTAGGCGAACTATCCATGACTGAGCCGGTGTG	iroC	1.98	3.1549
CCGTATCTACCAGATGGAACTGCAACGGTATGAGTTACAGAAAGAACTGGTTAACACTGAT	cvaA	1.16	0.366532
TTCAGATATTATTCGTAAAATGCCTGGTGTCAATCTTACCGGCAATAGCGCCTCGG	iroN	0.65	0.291579
CATGATGTTCATCACCCCGATACTGCCGATCATTAGTGAGATAC	etsB	2.39	4.383
GCTTCCCGACTTTCCGGGTAATGCAGGAGGA	iucA	1.89	2.86328
CCTGAGCGATCGCCTCGGTATCACTGTGCAA	iucA	3.04	10.9066
CCGTACGCAGCGCACAGTACTGGAGCCACGC	iucB	1.96	3.12784
CATCTACAACACCTCATGCTACCGGGGGATC	iucC	2.94	10.1068
CTTCTTTCACCAGCCGCATATCGCCCTGGAA	iucC	1.53	1.45593
CTGAGTGTCACTGTCGGGCAAATGGTCAATCCCGGAGACAACCTTCTGCAGGTTATTCCTGAGAACATTGA	cvaA	1.35	0.829738
TTCCGGCTGGCCTTTTTTGGTCACGATGTTGATCA	iutA	3.43	11.7235
CGACGAGAATCACGCCCGTGCTATTGGATTATATCCAGGAAGATTAAAAATCCTCTTCTTCACACTGCTGGCGGTATCGACCGTTGCAGCATTGCAAACGGTTGGGGCTTTTCTGGTGATCTGTCTGGTAGTGACCCCTGGCGCAACAGCATGGTTGTTAACCGATCGTTTT	sitC	4.73	0.801343
GGTTGAATAGCCAGGTATCAGTAGCCAAATACTCCGACGATGATA	iroN	0.366	0.177178
TGGTGGAAAGTTTCGCAGAGGGGAACTGGCAGAAAAAGTTGATGCCGGAGCTT	iucA	3.75	8.45223
TTTCACTGGCATGGAAACAGGATTGTGTCACATGCTTCACACA	iucD	1.28	1.10458
GAGTCCAAGACGCAGCATATGGCCGAAGCTACGCAAGCGCACCGAATGCTGAACTGATTCC	iroC	0.795	0.443697
TACCGGCAGCGGCAGCCAGTTGTGATCCAGCCCGTTTTCCTGCCAGACC	iucC	2.28	3.33724
CCGGCTTTAATTCCCTGTACCAGCGTACTGGTA	sitA	1.9	4.77728
CATCCGCCACCAATGAAGACGTTGAAATTGC	iroC	1.99	4.44249
AGCAGGGCCGTAACCCGGGCTGTAGTACAGTGGCGCACGCTGCCCCCAGACAGTGGTGTAGTCA	iutA	4.73	0.801343
CGCTGAGGTGGTATCATCCAGGATTAACACGTCCGGTGCA	iroC	1.95	3.31247
GAATACCTATAACGAGCCAGGCCGGGCTTATTATGCCGGAGT	iroN	1.46	1.1986
CTTTCAGCAGAACACGCTGTGGAACCCCCTCTT	iucC	3.26	9.61798
CATTGGTTTCCAGGGATATTGGCCCCATATCAGCAA	cvaB	1.97	2.82974
GATCCTGCTGGATGAACCTTTTACCGGCGTTGATGTGAAAACCGAAGC	sitB	1.98	4.22841
AGCTGCTGCAGGAGCCAGCGATTTTATTAACGCCCTGCCGAAAGGCTTCGATAGCCTG	iroC	1.72	1.63264
ACCACTATGGTTAATCATGCTGGGAAGCATTGTGTTT	cvaA	0.611	0.166853
ACTGATATCTAACAGTGCCTGGCGAAAGGAGGCATT	iroE	1.83	3.64397
GCCATCTCCGCTACGGTGCGATTGCTGCGGTTGGCAGACACCACGAACGTTTCATCATCGGTTTGTTGAGCGACTGCTGGCGCCATCATGGTAAGAAGCAGTGGGTTGAGAGCCCAAAGCGTATACTTTTTGCTTATCATCATTATTCCTCCA	iutA	3.22	9.86646
TTTTATCCACCGAAAACCACCGCAGTGGGAAGTGGGGTGCCATATC	iucA	1.87	2.77211
CACAGCGCAGTCCATATCCGCTGTGAACAATGTTT	iucB	3.75	8.45223
TACGGCATTGACGCCTTTATCTTTCAGTATAGT	iroE	1.25	1.84164
ATTTCTCTTCTCATTGCGCCTGGTGCCATTGCGGTACTC	sitD	2.43	4.43771
ACACGTAGTGGTATTGTCACTGATAATCATCG	cvaA	1.36	1.46092
CAGCACCACAACCCGGCTGGCTAGCTGAAGTGTTGAACGCCGTCGGGCAATCACCAGCAG	iroC	1.7	2.62525
GCGATTTGCGTTTTATCCACCGAAAACCACCGCAG	iucA	3.05	11.0066
CGCGACACCGTAGCGGCAAAGCAGGTGATACAG	iucC	3.07	11.0711
CTGAATCTGACTCTCCAGAGTGGTTATCTGCAGGGCATT	cvaA	1.87	4.01278
CAGAGAATAACTGCACCAGCCCACAATGACTAGGCACAGGGCGAGCAGGGCA	iroC	1.27	1.05159
GCTGATCAAATGCCGCTCAGTGCCGGGAATACGGTCGGAAT	iutA	2.97	8.48812
GCCAGGCCGGGCTTATTATGCCGGAGTTACCGCA	iroN	0.617	0.340084
ACATCTTCCACTAGTACAGGAAATGACCAGTCAACCTCTTCT	sitB	0.72	0.659556
TATGAATATATGCTCAATGCGATGTGGGTCGCGGCGATGGTCGGCGGTCTCTGCGCTTTCC	sitC	4.73	0.801343
TGCCGCTGGCTGTCGCCTGCTGCCAGGCGTCGACAATCCCTGATAACTG	iroC	2.26	5.29671
GTTCATCATGACGTTTACCGTTACCAGCATCAACG	sitD	2.74	6.03953
CAGCTCCGACAATTGTTGTCTTATTCGCGGTCATGTTCATCATGACGTTTACCGTTACCAGCA	sitD	2.64	5.05012
GCCATTGCGGTACTCCTGACACAACGCTTTCATATTGC	sitD	3.65	13.6517
GACGCTGAAAGCGGTAGGTATCATTCTCTCTATTTCTCTTCTCATT	sitD	2.19	3.6968
GGTTTGCATACGAGATGGCTGCATTATGGGCTGCT	sitD	3.9	13.2299
TAACCATCGGCGATATAATCCAGACGGTGATTATTGC	sitD	2.22	5.60906
GGGATAACCATCGGCGATATAATCCAGACGGTGA	sitD	2.77	6.60555
ACCAGACGTACATCTTGATCATATTCTTTTCGGCGACATGCTCGGGATA	sitD	2.82	5.65561
ATCGTGCTTGCCTGGATTCTGGGGTTACCTCTGGCTACAGGGGCATT	sitD	2.44	5.80688
ATTACTGGAGCCACTGCAGTTCACCTTTATGAGTCACGC	sitD	3.13	10.6596
CGTGCGCATAAAGCGCTGGAGGATCGCTCATGATGGCATTAT	sitC	2.22	5.35067
CAAATCGTCGGCGTGCGCATAAAGCGCTGGAGGATCGCTCA	sitC	1.97	4.29158
GCTTTTGGCAAATCGTCGGCGTGCGCATAAAGCGCTG	sitC	1.93	4.17783
GCAGTGTGACCAGTTTCCTCGGCGCGTGGGTCAGTTAC	sitC	2.95	6.18977
ATGATTGCTGTAACTATTGGCAGTGTGACCAGTTTCCTCGGCGCGTGGG	sitC	2.91	6.13668
CCCGGTGCAACAGCATGGTTGTTAACCGATCGTTT	sitC	3.3	11.6038
ATTAAAAATCCTCTTCTTCACCCTGCTGTCGGTTTCGA	sitC	2.13	4.76447
CCCGACATCCGTGAACATTCAGACCATCGTCCT	sitC	2.21	5.2204
GTGTCATTGAACCCGACATCCGTGAACATTCAGACC	sitC	2.25	5.51286
GCCTTCTTTTCCGGCGGACTGGCAGCGGGCAGCATGCTG	sitC	2.15	5.06601
TCTGGGAGCCTTCTTTTCCGGCGGACTGGCAGCGGGC	sitC	2.02	4.50307
GCTGATTGGCGATGCGCTGTCGCACTCTATTGTCCCGGGT	sitC	2.01	4.57349
CTAAAAGGCTGGTCGCTGATTGGCGATGCGCTGTCGCACTC	sitC	2.06	4.77728
CGGCGTTGATGTGAAAACCGAAGCGAAAATCATCAGCCTGTTGAGGGAGTTACGC	sitB	2.13	4.75203
ACCGATGCGCTGGAACGTGTCGATATGGTGGATTTTCGCCATCGA	sitB	2.26	5.27003
GTTACTGTCACCTGGCGTAACGGGCACACAGCA	sitB	3.1	10.9431
CAATCTGCAGGCATTGTCGTTAATGATGTTACTGT	sitB	2.71	7.08831
CCTTCTGAAGGTTACTACCAGTACGCTGGTACAGGGA	sitA	2.09	4.82681
GGTGTGCTCTATGTCGATTCCCTGAGCACAGAAAAC	sitA	3.46	10.857
GAATCAGCGATGGATGGTCACCAGTGAAGGGGCTTTTT	sitA	3.2	11.1972
CGGAACTCCCTGAGAATCAGCGATGGATGGTC	sitA	2.64	6.97062
CCAAGATTACCCAAACCCTTGCCCCCCTGCGTAAGCAGATT	sitA	3.74	14.757
CAACGTAATGCCGATACTTATAAAGCCAAGATTACC	sitA	2.36	6.31785
GATGCGTTTATAAAATACGATCCGGCAAATGCACAAACC	sitA	1.86	2.1986
CCCTATGAGGGCAAACCTAACCCCCATGCCTGGATGTCGCCAGATAATGCTCTGATTTAC	sitA	2.47	6.50585
GTAGGGATCACCGAAGGGCCCTATGAGGGCAAACCTAACCCCCATGCC	sitA	2.44	4.34486
CTCTTCGGGTGTGACGCCAGTAGGGATCACCGAAGG	sitA	2.41	4.45717
GATATGGCCAAAAACGTGGCTGGAGATGCTGCAGA	sitA	1.99	4.69465
AAGTAACCATGCTCTTGGGGTGCCTAGTCCTCACCTGCTCGATAGCATTTCAGGCGAGTGCAGCTGAAAAATTCAAGGTCATTACAACTTTTACCATCATCGCAGATATGGCCAAAAAC	sitA	2.78	5.44009
GAAAATATTTTCCGCCTGCGCCTCGTCAATGGTATCGAGCCACTCTGTCGCGTGAGGCATAAACGCGCTGCCCTGGCAGTCACGGTAAATAAATCCGACCGGCAGA	iucA	3.62	7.80967
CAAAGCAGGGGTTGCCCGAACCTTTAAAGCCCCAAAC	iroN	1.68	3.3363
GTTGAGACAAGCATCGTTTTGCCTTCCGCGCGTAACTCCCTCAACAGG	sitB	3.33	9.61261
ATTGATATTTCTCAGCCCCTCGGGCTGGTCG	iroD	0.816	0.525784
GCTCACGTCAAAGGAGGTGGTGCTCTGCACGCGCAGACTCCACGGGTCCGGTGCCCAGCCA	iutA	3.1	9.23284
CAGTCCGGAGAAGCCTGAAATATATTCAGGTGTAAAATACTCA	iucD	2.84	9.57025
TCAGTTGCACTCGCCTGAAATGCGATCGAGCAGGTGAGGGCG	sitA	0.467	0.374688
AACCCTTGCCCCCCTGCGTAAGCAGATTGCGGAACTCCCTGAGAATCAGCGATGGATGG	sitA	2.25	3.9914
TATAGTCGTAAGCCCTGCTGTTGAGATCGAAAGGGA	iroE	2.14	4.98297
CCTTCTGAAGGTTACTACCAGTACGCTGGTGCAGGGAATTAAAGCCGGGAAAAGGGAGAAGTAATGATGCAATCTGCGGGTATTGTCGTTAATGGCGTTACTGTCACCTGGCGTAACGGGCACACA	sitA	4.73	0.801343
GCCACTGCAGTTCACCTTTATGAGTCACGCACTGCTGATTTCA	sitD	3.13	10.7077
CTGTCGATAAAAAAGGACAGCCAGACACCGGTCATTGACACTATTACCGATATGCCAGTC	sitD	2.28	0.598599
ACCTCTGGCTACAGGGGCATTCGTCGCCGGAGTAT	sitD	2.12	4.45717
GCCGCCGTTCCATTCCGACAGGGCGGGAGCTTTATCAAG	iroD	2.19	5.08778
TGCCCACTGACGCTGCGGTTGTTCAGCGCGGATCATCGGCAGCAGATG	iroD	1.45	1.34199
TTTTACGGGCATTGCACTTGAGGTCTGGCCTGGAAGTGAATTCCTGGCGGAAACCCAGCAG	cvaB	0.363	0.0952845
GCGCCGAGGAAACTGGTTACACTGCCAATAGTTACAGCAAT	sitC	1.34	2.09366
GACAAGCTACTGAGTATCGGAATGCCTAAATCGCCAAAGTTTACTGATTATATTAAATACT	hlyF	-4.4	2.41117
TCCTGTTGGAGACAGATATACTAAAGTCAGTTATGACATACTGGCAATGAGCCGTCATGA	hlyF	2.24	3.87943
GTTAATTAATGGTGAGATTGTTCATATATCAGCAGGTAAAGAAAGTAGTGTGACGTTCTCTGCTATTGACGAAGCTGTAGCCCGTGCTTTGAACTGTG	hlyF	2.32	4.14448
TTATGTGCTCTCTGGATGATAAAATAGATGTTATCCCTGTAGATTATTGTGCTGATGCATTGCTAATGTT	hlyF	2.2	3.88941
ACCATCAATTATTGTTGGCCACAGTCGTTTAGGGTGCTTACCTTCAACCAGTATT	hlyF	2.23	4.00524
TTCTTTTGGTAATAATCCTTTTATATGGAATGTGAATGTTACAGGTACACTTGCTTTTGCAAGAAGAATGGCAAAAGTGGCAGGACTGAAACGCTTCCTTCATGTTGGTACTGCTATGTCTTGTACACCTCATACGGGGTCGCTAGTTAAGGAAGAGTCTGCTTCATCAGAAACAGGTGAACATTTAGTGGAGTATACGCATTCAAAAGCAACAATAGAATATCTGATGCGTAAGCAGTGTCCTGATTTACCTTTGTTGGTTGCCCGACCATCAATTATTGTTGGCCACAGTCGTTT	hlyF	2.08	3.32975
GATATGAAATTGTTATTACTTACAGGTGCAACAGGATTTCTT	hlyF	1.3	1.03198
CACTTTAAAATGCCCTATATAGGGTTAACCGGTAATTATC	ompT	2.28	3.95468
ATCATTTCCAGATGGTGAAAGAGCTATAGGCTACAAACAACACTTTAAAATGCCCTATATAGGGTT	ompT	2.28	3.95468
GTTTACCCGTTCAATTGCATCAATACGGCCAGTCGCCAGAACAGAATTTTCTATATCGCCT	etsA	-4.4	2.41117
GATTGAAGTTCTGCTTTCACTTCGTTGAGTGCAGCTTCGGCATTACGCAAATCGTTAC	etsA	2.49	4.30892
CATCCGGAGCTGGCGTTTAAAACGCAGTTCAGCCTGTTTCAGGAGCGCCTGCTT	etsA	2.55	4.62342
GTGCTTGTCCGGTTCGGAGAAGATAGAGAAACGGGCTTTTTGCCCAACAGAAATACGGGTTATATCAGCCTCGGAG	etsA	-4.4	2.41117
CAGCAGTGTATTTTGGGCTTCATCAGTAATCAGGGTAACCTGAGCAGTCATGGCAATA	etsA	2.33	3.92082
CCATCTGCTGCCAGCACCAGGACCTGTTGCTT	etsA	2.17	3.24489
GGCATTTTGTCCGTCGATGTAGTAATCACCTCTATTGGGTACGTCAAGGCAACCCATTATGTTCATT	etsB	2.39	4.08355
CGTTACCAAGTGCGCTAAGATCAGGTATCAGATGGTAGCGCTGGAATATAAAGCCAATGTG	etsB	-4.4	2.41117
CGTTCGCTGTTGGCGTAAATGGCCGGGATCTCCACG	etsB	2.12	3.49757
CGTTGCACGTTGCCGACGGCTGTCGCGTTCGCTGTTGGCGTAAATGGCCGGGATC	etsB	2.14	3.41454
ACGCGTTGCTGCTGACCGCCTGAAAGTTCGCA	etsB	2.36	4.01233
TCCGCCAAAATTATCTTTCCACCGTTGATCAG	etsB	2.2	3.54516
GGATTGCGAATCCAGAGCACCAGTTGGCTCGTCCGCCAAAATTATCTTTCCACCGTTGATC	etsB	-4.4	2.41117
TCGTGGGTCACCATTACTACAGTATGACCACGTCGATTAAGTTC	etsB	2.42	4.17393
CAATAGCTTTGCCGGATACTGTTGGTTTGTGGTAGTGTTTCCGTCGCAGATACGCAACC	etsB	-4.4	2.41117
GGATAAATGCTGACCACGTTTGTCCCCAGACTTTTAATCTCTTCCAGTGTTTCTTGCCT	etsB	2.68	5.09313
CTCAATGCTGTCATCGAACAAATCCTGCCCGGGATAAATGCTGACCACGTTTGTCCCCAGA	etsB	2.77	5.3536
TTACGAGTATTCTCATCGATAATAACTTCCTGTAGAGCGTTGCGATCGTCTCTAAAAGTAGTCCCTTGCAACAACTCAATACCTTTTACCCGGAAATGTTCCCGCCCAACGCCGTTAATGGACGCTATC	etsB	2.37	4.23359
TTGGGAGATAGCGCTGATTGCAGCCTCGTTATCCACATTGTCTTTTA	etsB	2.34	3.98716
CCCCGATACTGCCGATCATTAGTGAGATACATGCGACCATAAGAATTAAAATACTGAAGGTCATTGAGGTGTGTTCGATAGACTTTCTTATTTGTTCAAAGTTATAAAGCTGGAAGTCTT	etsB	2.47	4.29585
CGTACGCCAATTTCATGAGTTCGTTCCGTTACAGA	etsB	2.43	4.53313
AGTGAAATAACCGGGTCCATCCTTGCTGCCTTGCGGGCTGGGAGATACCCGAAGATTATGCC	etsB	2.65	4.81816
TAGCTATGTCGTTATTACTTGTCATCACCAGGTGAAGCCAGTTATCGAGATTAGGATCGTT	etsC	2.61	4.86328
CCTTTAGTGCAGGAGTATTGGTGATACCTGTT	etsC	2.07	3.26122
CTTAGGCAGGCTTCCTTTTGGCAGCGTTGTGGGCTCGACTATCTGGCAACCGGGCACGGTGCCGAGCAAAACGGCCTGCTGATTGAGTAGCTGTGAATGTTCTCGTTGTAGCCCTGTAAGCTGGTTCTCTTGCGTGAGCAGGTTTTGC	etsC	2.51	4.28735
CCGGATTATGCAGTAATGCCAGTAGCGAAGCGCTGCTGGTACCCAAAGCGCCTGTCAGGTTGAAGGTGGGGTAATATTCGCTACGCTTGATATCAACCGTAGCTAGCGCCTCACG	etsC	2.45	4.26281
GACCGGATTATGCAGTAATGCCAGTAGCGAAG	etsC	2.25	4.04672
ACGGTAGCGTCAGGTTAGCGCCTACGGAACTGACCGGATTATGCAGTAATGCCAGTAGCGA	etsC	-4.4	2.41117
TAGCTGTTTAAACTCCAGCACTCGCTGTTCGTAATCGTTACGGGCAATTTTTACCTCTATGTCCCGCTGTCGCCACTCCAGGAACGGTAGCGTCAGGTTAGCGCCTACGGAAC	etsC	2.38	4.08884
CTGCTCATTGCCTTATAAAGTAGCTGTTTAAACTCCAGCACTCGCTGTTC	etsC	2.36	4.16622
CCAGTTCTTCCCTGAGTCTTGTCTCCTGAAGCAGCAACTGGTTACGAAATGAAAGCGCGTCCTCTATACTGCTCATTGCCTTATAAAGTAGCTGTTTA	etsC	2.55	4.48017
CTCTGACTTACGTGCAAGTTCCAGTTCTTCCCTGAGTCTTGTC	etsC	2.5	4.59176
TCCTCTACCAGCCTGACGGTGAATGACAGAGATATCAGCGGTATTTCTGGC	iroN	1.02	0.806875
GACAGCACAGGATACAACAGCCCATAGAGAGGCGGGCCTACAAACAAAATACGCATGAGAAAATCCCTCTCCGCTTGACGAT	iroB	2.32	5.28988
ATGACCGTTAACGCGAAATGCCTGCGCCAGAGACAGCACAGGATACAACAGCCCATAGAGA	iroB	2.11	3.71444
ACTTCATGACCGTTAACGCGAAATGCCTGCGCCAG	iroB	2.35	5.47366
TTGTGCGAATTGTCCTCCACTGGCGATCAGCACTTCATGACCGTTAACG	iroB	2.04	3.4389
CTCTGCCGCTTTTTGTGCGAATTGTCCTCCACTGGCGATCAG	iroB	2.33	4.30277
GCGTCAAACACCACCAACCCGGCCTCTGCCGCTTT	iroB	2.29	5.25026
TTACTTTTTTTCCGCTGTGCCTCATGGTGGCGGTAACCAGCTT	iroB	2.46	6.07727
GCCATTTCTTCGCTGAAGAATGAGAAGTTGCCCATT	iroB	2.3	5.43297
GGCAATCAGCGGCCCGATGACTCCGAGCGGAGGGTAGAT	iroB	2.63	5.72125
CGGTATATCATATTTGGCGGCAATCAGCGGCCCGATGA	iroB	2.56	6.76955
CGACCGGTATATCATATTTGGCGGCAATCAGCGG	iroB	2.58	6.91721
TAGGCGTCCGTGAGCGAACGCGTTACACCCTTGATATGCCAG	iroB	1.84	2.98297
ACATTGTGGCGACGATAGGCGTCCGTGAGCGAACGCGTTACACCC	iroB	2.36	5.76195
CCAGGCCATATCACGTGGTGTGGCCCCCACATTGTGGCGACGATAGGCGTCCGTGAGC	iroB	2.3	4.54061
GGAATAATGGGTTCACCGTCGTTTTCCAGAATGCTCATACTCGGCGGTGTTACGTCGA	iroB	2.36	5.76195
GGGACGTACTGCATCGGAATAATGGGTTCACCGTCGTTTTCCAGA	iroB	2.11	4.64397
TCGGGCCTTCTCTCCCACCATGGTTCCCACAC	iroB	2.24	5.17587
ACTGGCAGAATCCATAACCCAGGCGATTAGATC	iroB	1.85	3.64782
AGCGAGCGCAAATCGGACCGCGCATTGGCTGAAATATGCAG	iroB	2.2	4.97062
GGAAGACACCCATGGGTATCCAGTCAACCAGGCGAACATTTGA	iroB	1.95	4.02919
GGGATAATCCCGCAGCCGCGTTCGGCAACAACGCGGGCATTTACCGGGCGATCGGCTCCC	iroB	2.03	4.24109
CATTGATCATGTTACTCGACAGGCCGACGTCGCC	iroB	1.61	2.79317
AGCATTGATCATGTTACTCGACAGGCCGACGT	iroB	1.71	3.10073
GTGATCAGGCTTTTCGCCACTTCACCTGGGCAGGGTTGCGCCGCCATTTCCGCTGCT	iroB	2.06	3.87943
TGGCATATGATTATCATGAAGGTGTAGTGGTTACCCTTTCTGTACCATTGTGATCAGGCTT	iroB	1.56	2.21896
GCGTCATTCACAGCCTGTCTTGTCAGCAGTGGCGTCAGCGCAGCCAGCAAAATAGTCGATACTGACGCTACCACCACGATGACACTAAGTTTCTT	iroC	1.97	4.02872
CCACGGCAGGCGGGCCGGATTGCCCGCCAGTGCGTCATTCACAGCCTGTCTTGTCAGCAGT	iroC	1.89	3.67366
CACGGCGCACATAGTTACCGATGAAATCAAAAAAAGCGATCAACAGTAACCCGCAGGCCAGC	iroC	2.05	4.14752
TGAATACTGTCGAATACCCGTCCTCTGAGGGTATGCTGCACCCAGAGTGAGAG	iroC	2.14	4.52578
ATCCTGGCCTGCGCCGTCAAGTTTCTGAATACTGTCGAATACCCGTCCTCTGAGG	iroC	2.33	4.55909
CCGGTTTGCGCGAAGACCCTACGACGCGCACGAAGCGCG	iroC	2.33	5.39577
GAGGCCAGCCCGGTTTGCGCGAAGACCCTACGACGCGCA	iroC	2.43	4.88941
CAGTTGGTCCGAGGCCAGCCCGGTTTGCGCGAAGACCCTA	iroC	2.42	4.77469
CGCCAGTTGGTCCGAGGCCAGCCCGGTTTGCGC	iroC	2.27	4.28735
TATATGTTCGGTGAGATTCGCCAGTTGGTCCGAGGCCA	iroC	2.32	5.33724
GTGGCCCCAGGCATCGCCTGCGAGATAACCGCACCGATGCGTACACGCACAATCTGCCGCGACTGCCTATCGAGCCAGTGCGTTTCACGCATCTCTGCCACACAGGATTTTACCACTGAGATCTGTGCCAGCACCTCGCGTATATG	iroC	2.44	5.79588
GTGCATGACCGACCACCCGCCGTAGCACAGCAGGACGATTTGCCCGAGCACCG	iroC	2	4.0655
TTTCACCGGCGCGCAGGGAAAAGGAGATATTGCTGAGGATATGTCTGTCGCCATGGTGGTA	iroC	0.942	0.879426
AGCATCAACAGGGTCGATTTTCCTGAACCCGATGCGCCCACCACCGCCACGGTTTC	iroC	2.19	4.81248
TCCGGAGCAGGGATCATAAAAACGCGCCAGTAGCATCAACAGGGTCGATTTTCCTGAACCC	iroC	0.437	0.2652
CCATAGGCGATATTTTCCGCCACCGTACCGGCAAAC	iroC	2.13	4.78781
GTTGCCTGAGGGTGGCCATAGGCGATATTTTCCGCCACCGTACCG	iroC	2.09	4.59517
GCGAATGTCGTCCGCCGTTGCCTGAGGGTGGCCATA	iroC	2.17	4.91721
ATAAAATCGCTGGCTCCTGCAGCAGCTGCCGCACGGCGAATGTCGTCCGC	iroC	2.35	5.67572
CAGGCTATCGAAGCCTTTCGGCAGGGCGTTGATAAAATCGCTGGCTCCTGCAGCAGCTGCC	iroC	1.56	2.42022
CCGCCGGAAAGATTCGTACCCCGTTCGGTTAACAGGCTATCGAAGCCTTTCGGCAGGGCGTT	iroC	2.12	4.64589
TCAGCATAGCGACCCAGCGCGGTATTAATCTCCGCTTCCGTAACAGCATCAACCGCTGAGGT	iroC	2.24	5.10458
ATATGCCCTTCGTCAGCATAGCGACCCAGCGCGGTATTAATC	iroC	1.73	3.26201
TCGGGCAATCACCAGCAGCATATGCCCTTCGTCAGCATAGCGACCCAGC	iroC	1.82	3.53462
TGGGACGTGGCCAGAAAATCGCTGTCGCCGGT	iroC	1.97	4.12843
CAGCCGGCCACAATTCGTTGTGGCTATTGTGGGACGTGGCCAGAAAATCGCTGTCGCCG	iroC	1.94	3.95861
AAAACCTTTATCCCCCGTATCCGTTACATCGTCTTGTGTCGCTGGTTCAGCCGGCCACAAT	iroC	2.01	4.27491
CCTTTACCGGCCAGCGCCTGCTGTACTGCATTTTCCGGTACG	iroC	1.9	3.88941
GATCAGCAGAGCGGCGATGACGAACATCCACGCCACAGGCTTCAGTAGTGACGTGACTTTG	iroC	2.3	4.54061
TCGACATATCGCCTGCGGCGACACCGGAGTCAATGC	iroC	2.29	4.86967
ACTGATTCCGCCGCTCTGGCGGCGAAGACCGTCTGCAGAGAATAACTGCACCAGCC	iroC	2.2	4.88941
CGCAAGCGCACCGAATGCTGAACTGATTCCGCCGCTCTGGCGGCGAAGACC	iroC	1.83	3.56703
GAGTCCAAGACGCAGCATATGGCCGAAGCTGCGCAAGCGCACCGAATGCTGAACTGATTCC	iroC	1.87	3.26043
GTCACCAGACTGGTGGCCGCACCGGCAAGGCCGTTTTGCAGAAAGCGGGCGAGAGA	iroC	2.01	4.19314
CGGGTCGAGCCAGAACATGGTGGCGGCGATTGCGAACAT	iroC	1.89	4.04721
CCGTCAGCGCCAGGAACGGGTCGAGCCAGAACATGGTGGCGGCGAT	iroC	2.09	4.00174
GCTTAATGCCGTCAGCGCCAGGAACGGGTCGAGCCAGA	iroC	2.19	4.39362
CCTGCTGACCATGCGATTGCACGACACGCAGGCC	iroC	1.07	1.38091
AACGCGCGCAGCCGGGCGCCCTCCAGTTCCTGCTGACCATGCGATTG	iroC	2.17	4.83565
TTTTTGTGCTCGCACACGGGTTGCGCGGAAACGCTCCGA	iroC	1.97	4.0846
CTCCCACTAACAGAACAGCGGCATAGGAGGCCTCGGTGCAGAATGTC	iroC	1.93	3.26761
AGGAAGAAAGCCGCCAGTACCCCGGCAGTCATTTCTCCAGCGGCGACCTGCGAAGCTCCCA	iroC	2.21	4.99568
TGCACTGGCCCATAGAATTGCCCCAGCAACAGGAAGAAAGCCGCCAGTACCCCGGCAGTC	iroC	2.26	5.29671
GTGACCTCATCAAGATGCAGTGCACCGGTGAC	iroC	2.03	4.64016
GGGATCGTCAGGGTAAGTTTGTTCAGAGCTGGC	iroC	2.1	4.74958
ACAACCATTCCCTCTGGGATCGTCAGGGTAAGTTTGTTCAGAGCT	iroC	2.04	3.49894
GCGACCGACGACCGCGACAACCATTCCCTCTGGGATCGTCAGGGTA	iroC	1.23	1.38722
GCAATCAGCTTAATCAGCGTCGACTTACCCGCA	iroC	1.98	4.49214
CGACAAGCCCAATCTGGCGACGATACTCAGTGAGCGAGGCATCAT	iroC	1.39	2.31426
GCCGTGAATAACGAATGTTTTCTGCAATATCAC	iroC	1.9	4.12726
GTCTTCATTGGTGGCGGATGGCCGTGAATAACGAATGTTTTCTGCA	iroC	2.21	5.05306
ATTTCAACGTCTTCATTGGTGGCGGATGGCCGTGAATA	iroC	2.13	4.66154
CAATTTCAACGTCTTCATTGGTGGCGGATGGC	iroC	2.11	4.60206
CATCTCATACAGCCCTGCCCGCTGTGAGGCAATTTCAA	iroC	1.96	4.3019
GGTGTCCGGAATCCCTGCGGCAGATTGCACACCATCTCATACAGCCCTGCCCGC	iroC	2	4.48413
GCATTCGCCAGTTGCGCGCGGGCCAGCGCAATCAACTGGCGCTGACCTGCGG	iroC	1.46	2.46725
GGATGTGCGATCCAGACATGACGTGGCTTCGT	iroC	2.33	5.64397
GATGTGCAACAATCAGCGCCGAGTGCTTCCCGGCATGCACGACATCTGTTAACG	iroC	1.96	4.26043
GTGGTCAGACGATGTGCAACAATCAGCGCCGAG	iroC	2.06	4.66959
TTCCTCCTTCATGTTGTGCTGGCGATGGAGAGCAGTACTGCTGACGCTGTCATGCCATAAG	iroC	0.736	0.5157
ATACATTACGTGTCCAGTAACTATCCCGGGGTTTCCTCCTTCATGTTGTGC	iroC	2.05	4.4045
TCATCTTCCGCTCCTTCGACTGGCGTCACAAGAGGAACATTCAGCG	iroD	2.08	4.64207
GGATGTCGGGCGCGCCACAGAAAGGTCACTTCTCG	iroD	1.43	2.3363
CAGAGGATGTCGGGCGCGCCACAGAAAGGTCACT	iroD	1.55	2.52578
AAACGCCCTGCAGAGGATGTCGGGCGCGCCACAGAAAGGT	iroD	2.16	4.84771
CCGGTTCAGACGCAGATAAACGCCCTGCAGAGGATGTCGGGCGCGCC	iroD	2.19	4.74473
CCTCCGGACAGTGCAATCGTCTCAGCCGTAGTGCCGGGGGG	iroD	2.03	4.50169
AAAACGGCCTCCGGACAGTGCAATCGTCTCAG	iroD	1.73	3.33442
AGGGTGGCAAAACGGCCTCCGGACAGTGCAATCGTCTC	iroD	0.897	1.07007
TTTGTTTAGCGGATCGGCCTTTCCGGCAAGGGTGG	iroD	0.969	0.924453
CCGGCATTTTGTTTAGCGGATCGGCCTTTCCGGC	iroD	1.23	1.81816
TTGCGTTTCCCCGAACGTTGATCTCCGGCATTTTGTTT	iroD	1.27	1.91721
GTCAGCACTGATTCCTTTGCGTTTCCCCGAACGTTGATC	iroD	1.36	2.13906
CCATTCCGACAGGGCGGGAGCTTTATCAAGTGTCAGCACTG	iroD	2.1	4.6925
CCGGTGTGGAAGCCGCCGTTCCATTCCGACAGGGCGGGAGC	iroD	2.17	5.09313
CAGTTGTCCGGTGTGGAAGCCGCCGTTCCATTCCGAC	iroD	2.08	4.77211
ATTTCCCGGCGATAATGCGCATGGAGGTAAGCAGTTGTCCGGTGTGGA	iroD	2.05	4.57512
TCCGGAATATAGAGCCGAACCTGGCGAGATTTCCCGGCGATAATGCGCAT	iroD	1.47	2.48945
AAATATCAACATCCGGAATATAGAGCCGAACCTGGCGAGA	iroD	1.24	1.41229
GCGCATACGCCAAGGTGATCAAACCAGGTTTCACC	iroD	2.21	5.20551
TTGCCGCGCATACGCCAAGGTGATCAAACCAGGTT	iroD	2.08	4.68194
AATGCCCAGTACAGCCACGGGCACGATGCGCC	iroD	2.04	4.54821
TTGCTGCGCCCGCCGAGTATCTCAGTGCGTTCATG	iroD	2.32	5.28988
GACTGGTTCTTTCTGGCGTCCACCACATTGAAGGAGAGTGGCTGAGCACCAGACCGAACGTTTCCGGTGCGTAACGAGCCCCCATTAG	iroD	2.04	4.6216
TCGACTGGTTCTTTCTGGCGTCCACCACATTG	iroD	2	4.43652
TTCCAGCGATCCCACGCACAGGCTGATACGTACGCCCTGCGGTGGGGCAGAAAGCAGATGC	iroD	2.16	3.83863
TGCTGAACGTGAGGCACTGTCGAACCTTCCAGCGATCCCACGCAC	iroD	2.01	4.03386
CCACCATGCGTAATCGTGACCACCGGTGTAGATTGCGCAATGGCTTTCGACGCCAGCGGTA	iroD	1.44	2.35853
CTGTAGTAAACCAATCCCGTCAATCAGTGCACCGCGCCACCATGCGTAATCGTGACCACCGGTGTA	iroD	2.12	4.88273
GGTCAACTCAACCCTGTAGTAAACCAATCCCGTCAATCAGTGC	iroD	1.91	4.08831
CGGGCGTGTTGAGCGATACTCGCGGGCATACATCTGATGATTATTCCTTTTCCGCAGGTGAC	iroE	2.12	4.88273
AGATGAAAGAAAATCGCTTTATGCGGGCGTGTTGAGCGATACTCGCGGGCATA	iroE	2.09	4.75449
TTGCGCACTACAGATAAGGGTGAGGCAAGAAAGATGAAAGAAAATCGCTTTA	iroE	1.95	4.23284
AAAATCGGGTAACCCGATGCCGGTGCGGTTGTATTCGGCACGGCCGTCCAT	iroE	2.16	5.04383
AAGCATATATAAAATCGGGTAACCCGATGCCGGTGCGGTT	iroE	2.3	5.6517
TCCATAACTGCGTTACCGTCAAGCATATATAAAATCGGGTAACCCGATGC	iroE	2.33	5.85078
CAATTGTTTGAGCAGTTCGTCATCCAGGCGATCCATAACTGCGTTACCGTCAAGCATATAT	iroE	1.41	1.64397
TGGAGATCTGTTTTTCTGCTTTCTGCTGCTGGCGTATAGTCGTAAGCC	iroE	2.2	4.91364
GCCCTGAGTGGAGATCTGTTTTTCTGCTTTCTG	iroE	1.99	4.42022
GCCACCACTCTTACGGCTAAAACGCCCTGAGTGGAGATCTGTTTTTCT	iroE	2.08	4.4034
GCGGCTTAGCAAAGCATCATAACCTCTGCCCAACGACGGGCTGGC	iroE	2.11	4.78516
GGCTCAACCGCCGTAACGCGGCTTAGCAAAGCATCATAACCTCTGCC	iroE	1.85	3.8729
GCGTTTCCCGGTTATCACCCTGTGTCGCCGAGCCTTCCATTATCGC	iroE	2.26	5.27572
AATTTTCGACAGCACCCCGACAGCATGCGTTTCCCGGTTATCACCCTGTGTCGCCG	iroE	2.2	5.24185
ATGAATTTTCGACAGCACCCCGACAGCATGCGT	iroE	2.24	5.11295
AGGGTGGTATGAATTTTCGACAGCACCCCGACAGCATG	iroE	2.35	5.47366
TGACGCCTTTATCTTTCAGTATAGTGAGGGTGGTATGAATTTTCGACAGCACC	iroE	2.15	4.68613
ATTGACGCCTTTATCTTTCAGTATAGTGAGGG	iroE	2.11	4.80967
GGCATTGACGCCTTTATCTTTCAGTATAGTGA	iroE	1.22	1.78516
AGGTTGGGGAAATCCCAAAATACGGCATTGACGCCTTTATCTTTCAGTAT	iroE	1.38	2.16749
TGCGTTTTCACCACTGATATCTAACAGTGCCTGGCGAAAGGA	iroE	2.15	4.81816
TGAAGGGGCGAATACCTATAACGAGCCAGGCCGGGCTTA	iroN	2.06	4.48678
CCGATCTTCTGAAGGGGCGAATACCTATAACGAGCCAGG	iroN	2.1	4.57187
AGATCTTCCGATCTTCTGAAGGGGCGAATACC	iroN	1.93	4.1707
CGTCAACTGGACGTTATATGGCAGACAAAAAC	iroN	1.92	3.68403
TGGACCATCACCCAGGCGTTTTCTGCCAGCGTCAACTGGACGTTA	iroN	2.09	4.10568
GGACGGTATCGAAGCCAGTATGTCTTTCCCACTG	iroN	1.71	3.31785
GGAAAGCTCTGGTGGACGGTATCGAAGCCAGTATGTCTTTCCC	iroN	1.74	3.42597
GCATATATCCTCAAGTGGCAGAATGGCGGGAAAGCTCTGGTGGACGGT	iroN	2.05	4.55596
GGATAACGTTATCGGGCAAACCGCTTCAGGCGCATATATCCTCAAGTGGCA	iroN	2.03	4.22403
CGGTAATAAAGATCTCGATCCGGAAATCAGCGTCAATAAAGAAATTGG	iroN	2.13	4.63451
CAGGCGGGTGCTACCTGATCGGTAATAAAGATCTCGATCCGGAAATCAG	iroN	2.1	4.77211
GAAAGGCAATGGCTGTCCAAAAGATATTACATCAGGCGGGTGCTACCTGATCGGTAATAAA	iroN	2.02	4.45717
GGGGTTGCCCGAACCTTTAAAGCCCCAAACCTGTATCAATCCAGTGAAGGCTAT	iroN	2.06	4.39041
GAATATCATTCCCGGCCTGCGCTTTGATTATCTCAGCGACTCCGGCG	iroN	1.67	3.2668
ATAACATTGAGCCGGTTCCTGGCACGAATATCATTCCCGGC	iroN	1.97	4.01863
TTGAAGATAACATTGAGCCGGTTCCTGGCACGAATA	iroN	1.46	2.4318
AAAATCATTCTCAAATCAGTGCGCTGTATATTGAA	iroN	1.68	3.13549
CTTTGAATGTGATGGTTGATCAAACGCTGACCGTTGGTGCAGAGTGGAACCGCGATAAGCT	iroN	1.95	4.11634
GAGCTTAATATTCCTTTGAATGTGATGGTTGATCAAACGCTGA	iroN	1.96	4.21681
CGTATTTTAGCGGGTGAAAAGTTTACGACCAATCGCCT	iroN	2.04	4.32698
GAGAAAACCAATAATACCCGCATGAATGAAGGATTATCCGGCGGTGGTGAAGG	iroN	2.01	4.27327
AACAGTTCTTCCAGTGCAGTTACCGAAAGCCTGGCAAAA	iroN	1.96	4.02136
GGGGTACGTAACAAAGATATTAACGGCGTTGTCTCGTGGAAATTAAATCCGCAGCAGATTC	iroN	2.23	5.09366
GACAGTTGGGATATTAATTCTCCGGTCGGTACGAAAAACGCAGCCGGGCATGAAGG	iroN	1.72	3.06956
CACGCGTTTGTATGGTAACCTGAATAAAACGGATGCTGACAGTTGGGATATTAATTCTCCGGTCGGT	iroN	2.13	4.53611
GGCTGGTAATGCTCTTACCACGCGTTTGTATGGTAACC	iroN	1.85	2.8041
CGTCGCGCCAATTTCAGCCTTAGTGGGCCTCTGGCTGGT	iroN	2.21	4.97881
CAGCCGGAAAGTAGCGATGAGGGCGCTACGCGTCGCGCCAATTTCAG	iroN	2.43	4.78252
TTACCAAACGTCCCACCAACGACTGGCACGGTTCGCTGTCGTTATACACCAA	iroN	2.07	4.40561
CCCTGCGGCGGCGCGCTACGGTTCGGGGGCAGCCGGGGGGGTGGTGAACATCATT	iroN	2.39	4.5157
CCGCGGCCCTGCGGCGGCGCGCTACGGTTCGGGGGC	iroN	2.22	5.00087
ACGTAACTCCGTGCGTTATAGCTGGCGTGGAGAGCGTGATACCCGCGGTGACACCAACTGG	iroN	2.52	5.17653
GGAAAACACCTTAATTTTAATTGATGGTGTACCGGTGACGTCACGTAAC	iroN	1.81	3.42829
AACCGCCAGATCGATATTCGTGGTATGGGGCCGGAAAAC	iroN	2.15	4.7122
AATCTTACCGGCAATAGCGCCTCGGGCACACGCGGTAA	iroN	2.21	5.04335
TCGGTTATTACCAGCGAGGATATTAAAAAGACCCCTCCGGTAAACGACCTTTCAGATATTA	iroN	1.84	3.55909
AAACAGCAGCCGGGCGTGTCGGTTATTACCAGCGAGGATATTAAA	iroN	1.93	3.92812
GATAATGACGAGACTCTGGTGGTGGAAGCCACCGCTGAG	iroN	1.72	3.18977
GGTTGAATAGCCAGGTATCAGTAGCCAAATCCTCCGACGA	iroN	1.74	2.54516
GTTGGGTTGAATAGCCAGGTATCAGTAGCCAAAT	iroN	1.48	2.44491
ACTGTGCTCCTGGTTGGGTTGAATAGCCAGGTATCAGTAGCC	iroN	1.47	2.09854
ATGAGAATTAACAAAATCCTCTGGTCGCTAACTGTGCTCCT	iroN	1.43	2.27654
AATGCTTCCCAGCATGATTAACCACAGTGGTATTCCGGGAAGTAATATTGCCCGT	cvaA	1.68	2.33819
TGCCTGACAACAAATCCCTGTACACCTGAATATATATTGACAGCTCTT	cvaA	1.84	3.83268
TTCATGAACAAACTGCCTGACAACAAATCCCTGTACACCTGAA	cvaA	1.83	3.63827
CGTGTACTTTTACTGATGTCAATCAGATAAACAGG	cvaA	1.92	4.16813
CCCGGCGATGATTATCAGTGACAATACCATTGCGTGTACTTTTACTGATGTCAATCAGATAA	cvaA	1.96	2.98716
TACTTTCTTCCAGACGGGAAATAATGTTGTCCA	cvaA	1.35	1.85078
TTTTTTACTTTCTTCCAGACGGGAAATAATGTTGT	cvaA	1.79	3.08197
CGTTGTTTTTCCAGGGTATCTAGCGTTATTTTTTTA	cvaA	2.08	3.68403
ATTCTCCATATTATTTTTCATTATTTTTATCCCTTCCTCTGCA	cvaA	2.12	3.41567
TTGGTTAGTTAATTGATCTTTATTAATCAGTCCTTTTGACTGATAGTATCTGTAATTCTCCATATTATTTTTCATTATTTTTAT	cvaA	1.72	2.44855
TTCATTTTGTCCGCTCAGACTGAGAAGGTTGTTTTGTTGTTGATAATAT	cvaA	1.45	1.87943
TTCCACATCAGTGTTAACCAGTTCTTTCTGCAATTCGAGT	cvaA	1.91	2.95861
AACTTTCCCGTCAGACAACGCCCGGATAATGATTTCGCCTTCCAC	cvaA	1.88	2.82102
GACCCAGAGAATAAGATAATAGTTTTCAATGTTCTC	cvaA	1.54	2.36251
GGGACCCAGAGAATAAGATAATAGTTTTCAAT	cvaA	1.74	2.97062
ATCATTCGGGACCCAGAGAATAAGATAATAGTTTTCA	cvaA	1.78	2.90658
ACCAGCCGAAATATAAGGAACAGCATCATTCGGGACCCAGAGA	cvaA	1.83	3.64782
GATATAGTTTTAACCGTAGCAGAGAACTGCCCAAATTTTTCTG	cvaA	1.75	2.97469
GTCAACATTTCCTGTGTTGACGCAGGAGTCCT	cvaA	1.74	2.84466
AACAGAGGCACCCGGCGTATTTTGAGGTGCTCCCTTATAGGTCAACATTTCCTGT	cvaA	0.818	0.703335
CGCAATGACTTTATACCAGGGAACAGAGGCACCCGGCGTATTTTGAGGTGC	cvaA	1.52	1.95861
ATTTTCCAGAGGGAGGTATTTTTCGTCATACCTGATTATCTGCTTTTC	cvaA	1.26	1.4908
CGGCTTTCATTCCATTTTCCAGAGGGAGGTATTTTTC	cvaA	1.62	2.62709
CTTTCGGCTTTCATTCCATTTTCCAGAGGGAGGT	cvaA	1.68	3.28651
GAAATAGTGTACTTTCGGCTTTCATTCCATTTTCCAGAGGG	cvaA	1.74	3.48149
TCCGTCTGATGAATAACCGGAACACGACGTTGCCAGCGCAAATCAAGCAGATTTATAATTTGTCTGAAATTCCTGTTAGTCATTGATCGGTCCTGTTGCACTGTGTTTCATGTCATA	cvaB	1.72	2.39147
TCATCCAACTCCAGTGAAAGAGCCCGGGTGGCCATCCC	cvaB	1.55	2.08249
ACGGCGTTTTGAGGACTCGAAGTTCATCCAACTCCAGTGAAAGAGCCCG	cvaB	1.55	2.08249
ACGACGAAGTGACTGAAATCCCAGTGGAGAATACAC	cvaB	1.61	2.98716
CTGGCCGGATCATGCAGTACATAACGGTTACGCTTTACGCTGACCAG	cvaB	1.57	2.97881
TGCCCCTGGCCGGATCATGCAGTACATAACGGTTA	cvaB	1.6	2.22403
AATACCGTAAATACTGTTAATCAGTGAACGAAGACTTATGC	cvaB	1.6	2.22403
TTCTTTTAATACCGTAAATACTGTTAATCAGTGAACG	cvaB	1.78	3.64016
ACAACTGACAGACAGAAAATTTTCGCCAGCGTTCTTTTAATACCGTAAATACTGTTAATC	cvaB	1.73	2.43063
AGAGCAGCAGAAATTAGCGTCAGTAGCCCTCTGTCCCCCGCAGGAATAGCATGATCCATAACCAGCTGTGTCCCCACCGGCATTAGCAGATTGATTGCTTCA	cvaB	1.71	2.18046
GAGCGTGCTCATAACCAGTGAAGACCATGCGCGCAGCGTACTCGTTGCAGCTTTGAGTAATATAAAAAACAT	cvaB	1.8	2.43063
CCACTGTACATTGATGAGCGTGCTCATAACCAGTGAAGACCATGC	cvaB	1.91	2.70115
CCCGACTGCCACTGTACATTGATGAGCGTGCTCATAAC	cvaB	1.95	2.83863
TAATTTTCGGCGTTCAAAAAACGCCAGCGGTAGTCTGAGAAGATGATCGAACAGCCCCGACTGCCACTGTACATTGA	cvaB	1.47	1.78516
CACACTGGTGGTAAATGTGGCCCTCAATGTGTCAAGGGAGTCAAAACGTGACTGGATATCACCTAATTTTCGGCGTTCAAAAAACGCCAGCGG	cvaB	1.4	1.67572
CAACCATAATGCTGTCCATTATGAACCCGATCACACTGGTGGTAAATGTGGCCCTCAATGT	cvaB	1.35	1.59517
AAACACCGACAACCATAATGCTGTCCATTATGAACCCGA	cvaB	1.47	1.78516
AGATATCCTCCGTATAACAGCATCATCACACAAACACCGACAACCATAATGCTGTCCATTA	cvaB	1.84	2.41794
GTGAGATATCCTCCGTATAACAGCATCATCACA	cvaB	1.47	1.78516
GTAAATTGTGGTAAAGCAGAGAACTATCCAGGTGAGATATCCTCCGTATAACAGCATCATC	cvaB	1.72	2.2644
CGAATAAAAATGTAAATTGTGGTAAAGCAGAGAACTATCCA	cvaB	1.47	1.78516
AACTCTTTCCGAAAACTGCCCACGAAAAGAACTAAACGCTACAAACATTCCTATTGTCATCTGATTATCG	cvaB	1.44	1.6968
GATTTCAATTTCAGGTTTCTTTTCCTCCTTTTCATGTAATGCAATATCTGCAATGCGCTCATTGTG	cvaB	1.15	1.25493
GATAAACTCAGAGCACTGAATATCGGTGCTGACTGACTGTCATA	cvaB	1.49	1.91009
AGTTATAGCCACACTTTCCCCCGGAGCTACAGATAAACTCAGAGCACTGAATATCGGTGCT	cvaB	1.92	2.66756
ATTTGGCGTATATCTATACCATTTATCAGTACCCTCCCGCTATCAGGTTCAAATAGTCCACATAGTACTTTCATTAATGTGGTTTTTCCCGCACCGGAAGCACCAGTTATAGCCACACTTTCCCCCGGAGCTAC	cvaB	1.25	1.36151
CAGATATTTTCACGAATTGAGCCTGAAAATAGCCGGTC	cvaB	1.3	1.50169
CCACTCTTCATCCATTTCCTCTGCAAAACCACAGATATTTTCACGAATTGAGCCTGAA	cvaB	1.78	2.35655
CTCATCCATAAATAATATTCCTGGTTTCCGGTATA	cvaB	1.49	1.91721
GCCTCATCCATAAATAATATTCCTGGTTTCCG	cvaB	1.32	1.56864
TCAACGTTGTTTCTCTGTGTGCAATAATTACCCTGGTGATATTCATGTTTTTTATGGCAACATTCACGAAATGTTCACTCTCTGAATCAAGAGCAC	cvaB	1.28	1.49894
TTGTAATTCCTCTATGGTTTAAATAGAAATAACTCTATCAACAGTTCTCAACGTTGTTTCT	cvaB	1.36	1.62525
AGGGATACCTTCAGAAGCATGGAACTATGCTGCGGGAAGATTGTGTAATTGGAGTCCAAATAATCTTAGTG	cvaC	1.15	1.22988
GGAACAATTAAGCAAAAACCCGAAGGGATACCTTCAGAAGCA	cvaC	1.22	1.34294
CTGCAATGTCTCCATCCGGTTTAGGGGGAACAATTAAGCAAAAACCCGAAGGG	cvaC	1.56	1.81531
CAATTTGTTGCAGGAGGAATTGGAGCAGCTGCTGGGGGTGTGGCTGGAGGTGCAATATATGACTATGCATCCACTCACAAAC	cvaC	1.24	1.42597
GAACTCTGACTCTAAATGAATTAGATTCTGTTTCT	cvaC	1.64	2.25026
CTTCTCTGCATTAATGTCTGCAATATGTTACTTTGTTGG	cvi	2.05	3.07779
ATAAATGCCACCGCAATATATATTGCATTAGCTATATATGATTGT	cvi	2.04	3.17914
GTTATTTGCATTTATAATAAATGCCACCGCAATATATATTGCATTA	cvi	1.9	2.78781
GGAATAACCTGCAGAAGGCTGTCTCCGGTATTGACCATTTGCCC	cvaA	1.84	3.2636
AACCGTTTGCAGCGCCGCAACGGTCGAAACCGACAGCAGGGTG	sitC	3.66	12.0904
CTGTTCGTGGGTTCCGTATTCCGCAAGTAACCCCTTATCAATAACGGCAATCA	iroC	1.86	3.79048
AAGCCAGGTTTCAGCGTCCAGTCCGGAGCGGTCGATATATGCGCCTGCCAGC	iucC	1.68	1.64016
CTTCCGCAATGATTACCAGAATAAGATCGTGGCCGGGGATAACGTTATCGGGCAAA	iroN	2.04	4.47756
TGACATCAGTCGTTCTTCGGATGTGCGATCCAGACATG	iroC	2.19	5.30539
CCTGCCTTCGGCAAAATCAGCGATGAAGTCTGTGGCGATTTTTTGCTGCCACTGCCACGGA	iucC	0.601	0.291579
TATTGCAGTCAAACCAGACGTACATCTTGATCATATTCTTT	sitD	2.78	5.50031
GGTATTTATTCCTCCGAAGAGCAAATCCATCCTGGTTA	cvaB	1.18	1.23958
CCTGCGCACGTTTAATATCGCCAGGGGTAGGCTGATACTCATGAATTTC	sitA	3.56	13.0155
GGCGGCCTCTATACCCGCTTATGGCATGACA	iroC	2.15	4.9431
GGGGCAGTAATATATTCTGGCACATCAGAGCTTCTCAGAAAGGTGAACAAAACGGTGATAATAATGATCAACAGTGTCAAGGTACAAATGATGGCGCGGTGAGA	etsA	2.39	4.01189
CCTGAGCATCAAGCCAGAATGAAATACGTACTGCACCATGCCGGTAACGAACTTCGTTTAACCACTCTGACTTACGTGCAAGTTCCAGTTCTTC	etsC	2.55	4.48017
GAGTGTACCCACCGGAAGCTGATAACTGCCAAGCAAATCGACGATGGTATAGCCATCGACCTTGTAGCCCTGCG	iutA	4.73	0.801343
CCGGGTGATTATTGCACACAGAGAAACTACG	cvaB	0.973	0.742321
TACAGTGGCAGTCGGGTCTGTTTAACCATCTTCTCAGACTGC	cvaB	1.51	1.15927
GATCAGCAGAGCGGCGATGACGAACATCCATGCCACAGGCTTCAGTAGTGACGTGACTTTG	iroC	0.835	0.508638
CTGAAATGCGATCGAGCAGGTGAGTGCGAGGCC	sitA	1.82	1.68825
GTTGTGCCCCCTGCGCACGTTTAATATCGCCAGGGGTA	sitA	3.32	10.719
AATTCCAGATTCATACCATTGGCGAGAATCAGTT	sitA	3.45	12.2815
CCACAATTCCAGATTCATACCATTGGCGAGAATC	sitA	3.33	11.3372
GAACCCCATTGAGATGCTGGTAAAAGCGTTGGAACCACAAT	sitA	2.88	7.56067
CATAGGGTCCTTCGGTGATCCCTACAGGCGTCACACCC	sitA	2.13	2.25493
GACATCCATGCATGGGGGTTAGGTTTGCCCTCATAGGG	sitA	2.23	2.40012
TGCATTTGCCGGATCGTATTTTATCAACGCATCACGA	sitA	1.81	3.35067
GGTAATCTTGGCTTTATAAGTATCGGCATTGCGTTGG	sitA	2.02	2.14874
GGTTTGGGTAATCTTGGCTTTATAAGTATCGGCATT	sitA	3.61	13.104
GTTCCGTAATCTGCTTACGCAGGGGGGCAAAGGTTTGGGTAATCTTGGCTTTATAAGTATC	sitA	-6.69	2.56864
CGCTGATTCTCAGGGAGTTCCGTAATCTGCTTACGCAGGGGGGCA	sitA	2.09	2.42366
AGAAAAAGCCCCTTCACTGGTGACCATCCACCGCTGATTCTCAGGGAGTTCCGTAATCTGC	sitA	-0.042	0.0127808
CCCCAAATCGCGTGCGAGATAAGAAAAAGCCCC	sitA	3.38	11.9318
TAATCGGCCACAGATAAAGCTCTTTTAGCCCC	sitA	3.66	13.3575
CCTTGTTGATCGGCATTAATCGGCCACAGATAAAGCTCTTTTAGCC	sitA	3.57	12.8477
CTTAACTATATCAACAACCTTACGTACCTGCTGCGG	sitA	2.72	6.90309
ATTTTTCTTAACTATATCAACAACCTTACGTACCTG	sitA	2.89	7.6925
GGGATATGATTTTTCTTAACTATATCAACAACCTTACG	sitA	3.01	8.48017
GCTCAGGGAATCGACATAGAGTACACCGCCATAGTGTGCGCCGGTTTCACGCGCAACCTGA	sitA	-6.69	2.56864
GTCGGTACCGGGCCGTTTTCTGTGCTCAGGGAA	sitA	2.87	3.73049
TGACAGCAACATCATTAACGACAATGCCTGCAGATTG	sitB	0.292	0.127844
GCCAGGTGACAGCAACATCATTAACGACAATGCCTG	sitB	0.13	0.0540393
GTGCTGTGTGCCCGTTACGCCAGGTGACAGCAACATCATTAACGACAA	sitB	0.0938	0.0329203
TGGTACTGTGAAGGATGCATCGCGCAGTGCTGTGTGCCCGTTA	sitB	3.06	9.54212
TCCACTTGGTACTGTGAAGGATGCATCGCGCA	sitB	1.37	2.10237
CGCCTGTCGCGTGGGAATACCCAGAACAGATATCTTT	sitB	2.06	4.15677
AGTACAGGAAATGACCAGTCAACCTCTTCTGACTGAGGGACGTAGGCAACCAGG	sitB	1.87	4.6517
TTCCACCAGTACAGGAAATGACCAGTCAACCTCTTCT	sitB	1.95	3.83565
CATCACCACATCTTCCACCAGTACAGGAAATGACCAGTCAAC	sitB	3.47	10.0026
ATAGCGGCCCATCATCACCACATCTTCCACCAGTACAGGAAA	sitB	3.3	9.28067
CCGGAAAGCTCGCCGATTTGTCGATGGCGAAAAT	sitB	3.52	12.1688
GATTTTGGCTTCGGTTTTCACATCAACGCCAGTAAAAGGTTCATCCAGCAGGATCACATCA	sitB	2.93	3.79317
GCGTAACTCCCTCAACAGGCTGATGATTTTGGCTTCGGTTTTCACATCAACGCC	sitB	3.32	4.72584
GCAAAATGTCGTGACGGATCCGAGATTGTGCGTTGAGACAAGCATCGTTTTGCCTTCCGCG	sitB	1.94	3.62525
CCGTATAATCGCAAAATGTCGTGACGGATCCGAGATTGTG	sitB	3.33	9.61261
CATGACCGTATAATCGCAAAATGTCGTGACGGATC	sitB	3.22	9.12726
TGTCTGTCGGCCCGCTTGCCAGGACGGTGCCTTTGACCATG	sitB	3.39	11.6021
AGTACGCCGCTAAAAGCCAGCTCCAGGTTCTCGG	sitB	2.16	5.54975
CGTTAAGTGTGACATGGCGCAGTACGCCGCTAAAAGC	sitB	3.58	12.6383
ATATATTCATAGCTGAAGGGTTCCAGTAGCACGTTCATCTT	sitC	3.12	10.4763
ATAGCATGACAGGAAAGCGCAGAGACCGCCGACCATCGCCG	sitC	3.51	11.8386
TTTAGCATCAGATAGCATGACAGGAAAGCGCAGAGAC	sitC	3.53	12.284
GACCAGCCTTTTAGCATCAGATAGCATGACAGGAAAGCG	sitC	3.52	12.2358
CGCATCGCCAATCAGCGACCAGCCTTTTAGCATCAGATAGCATGAC	sitC	3.59	12.719
CATATATGCCCCCGCAACACCCGGGACAATAGAGTGCGAC	sitC	3.32	11.1397
CAGAGAAAACGGAAGCCCCAGCATATATGCCCCCGCAA	sitC	3.5	12.1278
AAGAAGGCTCCCAGAGAAAACGGAAGCCCCAGC	sitC	3.39	11.2857
CATGCTGCCCGCAGCCAGTCCGCCGGAAAAGAAGGCTCCCAGA	sitC	3.07	4.17005
GCGTTGGTTAAGAAACAGCATGCTGCCCGCAGCCAGTCC	sitC	3.32	5.04866
CCGATGATGGCATCTTCTTTTAAGCGGGTGCGTTGGTTAAGAAACAGCATGCTGCCC	sitC	3.24	4.61083
CAGGCCGATGATGGCATCTTCTTTTAAGCGGGTG	sitC	0.579	0.248721
CACCATAAACAGCCCCAGGCCAAAAAAGGACGAGAAGATCAG	sitC	3.46	10.2418
AATGACACCATAAACAGCCCCAGGCCAAAAAAGGA	sitC	3.57	12.3788
GATGTCGGGTTCAATGACACCATAAACAGCCCCAGGCCAAAA	sitC	3.59	12.4895
CCGCCGGATCGATTGCCAGAATATTGCCCAGGACGA	sitC	3.04	8.50169
TGAGTTGCAGGATATCCGCCGGATCGATTGCCAGAATATTGCC	sitC	3.55	12.2434
ATTTGAAAAAAAGCACGATGATCGAGAGAATGCCAATGATA	sitC	3.37	11.426
CACGGGCGTGATTCTCGTCGAAAAAGGTCACCATA	sitC	3.39	13.2518
GATGCAATCCAATAGCACGGGCGTGATTCTCGTCG	sitC	3.47	13.8794
TGCCCGGATGCAATCCAATAGCACGGGCGTGATT	sitC	3.52	14.3799
TTTTAATCTGCCCGGATGCAATCCAATAGCACG	sitC	3.61	13.0867
TCGAAACCGACAGCAGGGTGAAGAAGAGGAGTTTTAATCTGCCC	sitC	2.29	2.26841
GCAACGGTCGAAACCGACAGCAGGGTGAAGAAGA	sitC	3.82	13.1938
GCCGCAACGGTCGAAACCGACAGCAGGGTGAAG	sitC	3.71	12.3251
AAAACGATCGGTTAACAACCATGCTGTTGCTCCGGGAGTCACCACCAGACAGATCACCAGA	sitC	0.311	0.115771
AGCAGGCGGGGAAAACGATCGGTTAACAACCATGCTGTTGC	sitC	3.16	10.0937
AAAGTAACTGACCCACGCGCCGAGGAAACTGGT	sitC	2.66	8.55752
CCGTCCAGAAAGTAACTGACCCACGCGCCGAGGAAACT	sitC	3.38	11.752
CCACCTGTCGCGCCGTCCAGAAAGTAACTGACCCACGCGCCG	sitC	3.39	11.8539
AAGAAACAGCAGTGTCTGCGCCACCACGATGATTCCACCTGTCGC	sitC	3.1	9.58838
AAATGCTAAAAGAAACAGCAGTGTCTGCGCCACCACGAT	sitC	3.12	9.74473
CGACGATTTGCCAAAAGCCCATGGGTGGGCGCAAA	sitC	3.39	11.6326
AACTGCAGTGGCTCCAGTAATAATGCCATCATGAGCGATCC	sitD	3.47	12.0937
AGCAGCGCACAGGGTATGGAAACTACCAGTGAAATCAGCAG	sitD	3.02	9.75449
TTTCAGGACCAGAAAGACCGACAGCAGCGCACAGGGTATGGAAAC	sitD	3.37	11.4685
CCTTTCAGGACCAGAAAGACCGACAGCAGCGC	sitD	1.61	2.8729
TGCCCAACCTTTCAGGACCAGAAAGACCGACAGCAGC	sitD	1.35	2.15864
CCAGGAAAAACCGCATGACTCATCGCGTCACCCATCAGTGCCC	sitD	3.57	12.6021
CAGAATCCAGGCAAGCACGATGCCAGGAAAAACCGCATGACTCATCGCGTCA	sitD	2.78	8.48678
CAGAATACTCCGGCGACGAATGCCCCTGTAGCCA	sitD	3.09	9.14146
CACCGCGCAGAATACTCCGGCGACGAATGCCCCTGT	sitD	1.25	1.53462
GTCGCCACCGCGCAGAATACTCCGGCGACGAATGC	sitD	1.35	1.77469
CCGTCGCCACCGCGCAGAATACTCCGGCGACG	sitD	1.27	1.62342
GTCTGGTTTGACTGCAATATACAAGATCAGACCT	sitD	3.3	11.1726
ATGTACGTCTGGTTTGACTGCAATATACAAGATCAG	sitD	3.09	9.41454
CAAGATGTACGTCTGGTTTGACTGCAATATACAA	sitD	3.34	10.5243
TGGTCAAGATGTACGTCTGGTTTGACTGCAATA	sitD	1.6	2.43415
AATATGGTCAAGATGTACGTCTGGTTTGACTGCA	sitD	1.53	2.27246
CCCGAGCATGTCGCCGAAAAGAATATGGTCAAGATGTA	sitD	1.78	3.29585
CGTCTGGATTATATCGCCGATGGTTATCCCGAGCAT	sitD	3.57	10.8861
TCATCGTCTGGATTATATCGCCGATGGTTATCCC	sitD	1.53	1.39147
TAACAAGTGTAACCAGCCCGGCAATAATCATCGTCTGGATTATATCGCCGATGGTTA	sitD	1.45	1.69037
TTTTACGCTAATAACAAGTGTAACCAGCCCGGCAATAATCA	sitD	1.37	2.13371
CATTTTACGCTAATAACAAGTGTAACCAGCCC	sitD	1.99	3.93181
CGCCATTTTACGCTAATAACAAGTGTAACCAG	sitD	3.56	12.6289
CTGCGCCTGTTGATAATCAAAGCTGAACAGCAA	sitD	3.4	11.4401
GCAGCCATCTCGTATGCAAACCGCTTACCTGCGCC	sitD	3.04	5.18376
CCATAATGCAGCCATCTCGTATGCAAACCGCT	sitD	3.58	10.9318
CACAATGGTCAGAGAGACCATGCACAGCAGTCCATAATGCAGCCATCTCGTATGCAAACCG	sitD	-6.69	2.56864
TACCGCTTTCAGCGTCGCCACAATGGTCAGAGAG	sitD	1.45	2.02273
AGAGAAATGGAGAGAATGATACCTACCGCTTTCAGCGTC	sitD	1.72	2.6038
CCAGGCGCAATGAGCAGAGAAATGGAGAGAAT	sitD	2.07	4.20691
GCCAGTAGGAGCGCAATATGAAAGCGTTGTGTCAGG	sitD	1.37	1.92812
TCATTGACACTATTACCGATATGCCAGTCGCCAG	sitD	3.13	4.82974
CCAGTCATTGACACTATTACCGATATGCCAGT	sitD	2.54	3.38722
CTGTCGATAAAAAAGGACAACCAGACACCAGTCATTGACACTATTACCGATATGC	sitD	1.44	2.02687
AATTGGGTGATAACAGATCCTGTGTATGGGAGTTTCCCTTT	sitD	2.79	3.94692
CTCGGATGTTGTGCTAATTGGGTGATAACAGATCCTGTGTATGGG	sitD	3.3	5.34486
AAGGCTGTCTCCGGTATTGACCATTTGCCCTACAGTGACACTCAGGGAGTCAACTTTCCCG	cvaA	1.99	3.12843
GACGCCAGCGGTAATCAGCCGCTGGTGAAGTTGCTGAACGTGAGG	iroD	1.45	1.34199
GGGGTATGAAACGTTAATAGGTGAACTGGGGGAAGGTCTTTCCGGCG	cvaB	1.54	2.29499
ATGTTTGTGGCATTTGGTTCTTTTCGTGGGCAGTTTTCGGATCGGGTTGCTTCGCTGACCAGTTTTCTTCTTCAACTGAGAATAATGAGTCT	cvaB	1.46	1.7167
TGGCGATTTTATGGCTGGGTGCAAGCCTTGTGATCGATAATCAGATG	cvaB	1.4	1.57512
TTATGACATACTGGCAATGAGCCGTCATGATTTTAAAAATATTTTTGGTCCCTGTAACGAA	hlyF	1.62	2.27572
GACGAACCGCCTGTACCGACAGAATTATGGCATTACG	iroN	1.84	3.64397
CCGCCGCCGTACAGGGACGTCGCACCGGAGATCACTTCA	iutA	3.17	9.40782
AGCGCCTGCTGTACTGCATTTTCCGGTACGC	iroC	2.11	4.61083
CTCTTGCGTGAGCAGGTTTTGCTGCGCGTCAATCACATCCAGCGACGAGATATTTCCTGCACGATAGCGAACCTCGGCCAGACGCAGCGTCTCTTTTGCATAGTCAAT	etsC	2.55	4.48017
AATAACGCTGGATACCCTGGAAAAACAACGCCTGCAATAC	cvaA	1.35	0.829738
GAACTGCGTTTTAAACGCCAGCTCCGGATGCTAAGAGAAAATGCCAGC	etsA	3.53	7.84164
GCCGTTTTGCAGAAAGCGGGCGAGAGAGTCCACATCAACGGTCATGCGGGT	iroC	2.13	4.62893
TGTTCAGCTTTGATTATCAACAGGCGCAGGCAAGCGGTTTGCATACGAGATGGCTGCATTA	sitD	2.59	4.8041
CAGCCACATCTGTGGCTGGTTTTTCAGAGGGC	iucA	1.93	2.89279
GGAGCGATTTCTGCTCATCCAGCGGGATGAGCAATTCGTCTGGCGGGTATTCTGTCAGTTT	iucA	1.6	1.85078
GGAGAAATAAGCCACTCTGAAATGGAGCGATTTCTGCTCATCCAGCGGGATGA	iucA	2.05	3.16052
CGACAGGATAACTGCCTGATGCCGTGACCAGA	iucA	3.22	12.5072
GTAAAGTCGACAGGATAACTGCCTGATGCCGTGACC	iucA	3.18	12.2967
GCTTTCCAGCACGCGCTGGTGGAAAGTTTCGCAGAGGGGAAC	iucA	1.85	2.77728
TGGCTTTCCAGCACGCGCTGGTGGAAAGTTTC	iucA	1.95	2.97469
TGACGGGCATCAATTGCCTGTTGCGTATGGACA	iucA	1.5	1.73755
CTCGCCAAAATTCAACGCTTTTTCACGCAGAGCGGCCCAGTCATG	iucA	1.5	1.70774
CTGCTCAGCCTCGCCAAAATTCAACGCTTTTTCACGCAG	iucA	2.67	8.16685
GCCTGCTCAGCCTCGCCAAAATTCAACGCTTT	iucA	2.66	8.09151
TGTCCTGTCAGCAGCGCCTGCTCAGCCTCGCCAAAATTCAACGCT	iucA	1.43	1.60555
TTGCGTTTTATCCACCGAAAACCACCGCAGTGGGA	iucA	1.95	2.97469
GCGTCAGCCGCTGTTGAAGGTTGAGATGCAAACTTTCACCGGCGATTTGCGTTTTATCCAC	iucA	1.73	2.3439
GTTGTCACTTAATTCGTTGAGTAACTGAGGCGCATTCTCTGCGGCAAATCGCGTCAGCCGCTGTTGAAGGTTGAGATGCA	iucA	2.05	3.16052
CAACAAGTGCCTGGCACCACCCCTGCTGCAAAAGATATTCCCCCTGCCACGGGTGC	iucA	2.16	3.57349
TTAGCAACAAGTGCCTGGCACCACCCCTGCTGCA	iucA	2.24	3.73755
GGCTGGTGGCACAGTAGAGGGAACGGGAAGAGGTGGTCGGCAGCCACGACGTG	iucA	2.05	3.16052
CGTACGCTCAGGGAGAACTTGATCATATCGCGG	iucA	1.59	2.10182
CTGCATTACCCGGAAAGTCGGGAAGCGGACCTGTAGCATCTGCCAGCCGTCGGTTTGAGCC	iucA	2.08	3.284
GCAGCCCGGCCCAGCCATCCTCCTGCATTACCCGGAAAGTCGGGAAG	iucA	1.66	2.21681
AAACAGACTTTCCTGCATGATGTTGCCGTTAAGATC	iucA	1.89	2.86328
TGGGCGGCCTGTTGCACAGTGATACCGAGGCGATCGCTCAG	iucA	3.04	10.9136
AGTATGCATCGACCCATGCATGGGCGGCCTGTTGCACAGTGATACCGAGG	iucA	1.94	2.90658
GCATCTGGACAAGAATATTTTGCTGATGCGCCAGCAGC	iucA	2.05	3.16052
TCCCCAAGCATCTGGACAAGAATATTTTGCTGATGCG	iucA	1.93	2.89963
GCGTGAGGCATAAAAGCGCTGCCCTGACAGTCACGGTAAATAAATCCGACCGGCAG	iucA	1.93	2.89963
TAATAAGGGAAATAGCGCAGCAACTGCTCATGGGTGAAAA	iucA	2.15	3.50864
AGTTAACCAGCAGGTAATAAGGGAAATAGCGCAGCAACTGCTCA	iucA	3.17	11.8477
AAAGTGGAGTTAACCAGCAGGTAATAAGGGAAATAGC	iucA	3.11	11.5702
ACCTTTTACGTTCCAGTACGGACTTTCCAGCACGTAGTTGAGAC	iucA	2.2	3.5817
GTCAACAATGGTGTTCTCGTTATGATCGTTCAGATAA	iucA	1.97	3.00436
AAATAGATCACCGAAGGGTCAACAATGGTGTTCTCGTTATGATCGTT	iucA	1.8	2.5376
CGCACAGCCACCCTGTCGGCAGCTCCCCGGAACAGTGCAACACCGCGCTATTG	iucB	-0.319	0.093665
CAGCGCATCGCACAGCCACCCTGTCGGCAGCTCCCCGG	iucB	2.13	3.49757
AGCGCCTGTGGCTCCTCACGCCATTCGGCCCAGGGGAGAGCCACTGCTGA	iucB	1.18	1.17653
ACTCAACCATAACGGTAACTGCCAGAAGGCAGTACGATGGATA	iucB	1.01	0.910095
TGGATCGTAACGGCGGTAAACCTCACCCTGTGGACGGGGTGGGCGCTGCGGGAAATAAATC	iucB	1.27	1.3439
CATGTTTACCGGTGAGCTGGCGCTCCAGATAGGCGGTCTGTACCTCCAGT	iucB	1.84	2.71897
AATGCGGTCTTCCGCCGCCCAGTAGATTTCGAAATA	iucB	2.59	7.73518
CGACCAATGCGGTCTTCCGCCGCCCAGTAGATTTC	iucB	2.93	10.3382
GTACGGGGCTCATCCAGCAGCAGGTAATGTGTCAGCCCGCGCAGCCAGCTTTGCACATAGTGGGC	iucB	2.04	3.29158
CGTGGCTCCAGTACTGTGCGCTGCGTACGGGGCTCATCCA	iucB	1.9	2.98716
CCCGCAGGCTCAAGATGGCGGAACAGGCGCTGGTTATCG	iucB	3.29	11.6162
TTGTGATTCATTACAGACCGACCTCCGTGAAGAAGTGATGACGA	iucB	2.81	9.68613
ATTCCGCGTGGAAAACCTGCTCATACTCCATCTCAGACAACATTTTTGCCACCAGCCGACGGTTAACAAAATCCCAGTCCTTGTGATTCATTA	iucC	1.97	3.00436
AAGCGCCATTGTGCTCCCGGCAGGTTAATGCAGTAG	iucC	3.1	11.3747
AGCCCCAGATACCACGTTCAGCGATGAAGCGCCATTGTGCTCCCGGCAGGTTAATG	iucC	2.82	9.06399
TACTGGTTCGTCCGTGCAGCGCAACGTTTGGGCATCAATCCACAGCCAGCCCCAGATACCA	iucC	1.73	2.3439
GCATCACTCATTGACAGCACCGGCTTTAGCTGCATCAGCAGCGTCTGCGC	iucC	1.83	2.71444
GCAACAGTGGCATCACTCATTGACAGCACCGGCTTTAGC	iucC	1.9	2.85078
CCCCAGCCACGGCGACCTTTATTAAAAACGAATTTAGGATGACCGCTCAGCAGGCATTGCAG	iucC	3	10.7471
CTCTGGCGCATATCGTTCCAGCGCCTCTTTGCCCCAGCCACGGCGACCTTTATTAAAAACG	iucC	1.97	3.14448
ATACTCTGGCGCATATCGTTCCAGCGCCTCTTT	iucC	3	10.7471
CCAGTGCAGTCTGAAGGTGTTGGTATACTCTGGCGCATATCGTTCCAGCGCCTC	iucC	1.5	1.70774
CAGCGCCAGATCATATGTTCACGTTTTACCGCCA	iucC	3	10.7471
CGTTTTCCTGCCAGACCTGACTGAAGCGTGTAAACTCCTGCGGATCCATTGCGGCAGTCAACAACTGCTGAATATCCAGATCGTT	iucC	1.95	2.97469
ATTTTTTGCTGCCACTGCCACGGATGTACCGGCAGCGGCAGCCA	iucC	3.01	10.8153
GTTTCACTGGAAACCACTGATTTAAGCTACCGGTATGACAGCCAGTCAGCACAGGTATTCAGTGGTCT	cvaB	1.66	2.17263
GTGGCGATTTTTTGCTGCCACTGCCACGGATGT	iucC	1.27	1.11976
ACCATCCTGCCTTCGGCAAAATCAGCGATGAA	iucC	3.11	11.341
CTGGCGTTGGTCAGGGTACGCAGCGACTGCTGGGCGAGCCACTGGTCGCCAAACTCGCCGAGA	iucC	3	10.7471
GATGGTCAGCGGCAGCTTGATATCCAGCCCTCCCCGGCGGCTGGCGTTGGTCAGGGTACGCAGCGACTGC	iucC	1.37	1.20066
TATCTGCCAGGGATCCCCCGGTAGCATGAGGTGTTGTAGAT	iucC	2.89	9.85699
TTTGCACCAGGGTGGCGTCGGTCGCAAAAACCTGTTG	iucC	1.14	1.01457
GCCTGCAGCCGGTTCACCAAGGATCACTGCGCCGCTTTGC	iucC	1.55	1.41794
GCATAGCCTTCATGGGACACATAGCCTGCAGC	iucC	1.28	1.10458
GTAGCGATAGGGAGCCCGGGCAAGCGCGGCATAGCCTTCATGGGA	iucC	2.98	10.5817
CAAGCATTTCCTGGTAGCGATAGGGAGCCCGGGCAAGCGCGGC	iucC	3.05	11.0241
GTCGCACTCCATCAGTGTTGCCATCAGAACAGGACTTTCATCCGGTTTCAGCCAGCGGCAC	iucC	0.601	0.291579
TTCGTCGCACTCCATCAGTGTTGCCATCAGAAC	iucC	3.04	10.9066
GACACCGTAGCGGCAAAGCAGGTGATACAGCGGAACCACAACCACCCGGAACAATTGCGTAAGCCAGGTTTCAGCGTCCAGTCCGGAGCG	iucC	1.37	1.20066
GTTATATTTTGTCCGTGTGCAATAAGCGCGACACCGTAGCGGCAA	iucC	1.28	1.10458
ACGCTGTGGTACCCCCTCTTTCATGGCGAGCGTTATATTTTGTCCGTGTGCAATAAGCGCG	iucC	1.37	1.20066
CTGGAAGTCTTTCAGCAGAACACGCTGTGGTACCCCC	iucC	1.37	1.20066
TTCTTTCACCAGCCGCATATCGCCCTGGAAGTCTTTCAGCAG	iucC	1.62	1.57025
CAAATCATGGATTAAGTAGTCCGCACTCAGACGGGATGTGACATCACGCACCTCCTGAGGCAAAGAGTCCATTTCGGGAAACGCTTCTTTCACCA	iucC	1.37	1.20066
CCCGTCTGCAAATCATGGATTAAGTAGTCCGCACTCAG	iucC	2.89	10.0026
CGAAATAAAACGCAGTACTGTCACGAAGTGGCCCGTCTGCAAATCATGGATTAAGTAGTCC	iucC	-0.53	0.177178
ACACTGCTGCCAGCAGTTGATAAAATCGCCTTTCAGGTACGCCAAGACGAACCATCAGTGG	iucC	2.62	8.45717
CTCAACACTGCTGCCAGCAGTTGATAAAATCGCC	iucC	2.61	8.39794
GGCCAGGTCAGTTTTACCGGGTTCAGCACCACGC	iucC	2.88	10.1746
TTTTCATGATTCATATTCCTGAGTTACCAGCCACAG	iucC	3.17	11.9586
AGCAATGCTGAGATTAAATGGCCCTGTCCCGACACCA	iucD	0.633	0.323306
TTCTTCGATCTGATGTGACAATGCAGCAATGCTGAGATTAAATGGCCCTGTC	iucD	0.633	0.323306
ACCCGGATGCCAGGAAAAATGAGGATGTTCGTCAAAGAAGAGACAGTTCAGTTCTTCGATCTGATGTGACAATGCAGCAAT	iucD	1.36	1.22548
GGTACCAGCATACCCGGATGCCAGGAAAAATGAGGA	iucD	2.95	10.6536
GTTATTCATATCTTCAGCAGCCCAGCGGAGATAGTCAGAAAACTCTTCACGGGATACTGTA	iucD	1.37	1.20066
TTTTCAACGGTATGACTGAAATACAGGTTATTCATATCTTCAGCA	iucD	2.88	9.52578
TTTTTTGTCGAAATCAATATTTTCAACGGTATG	iucD	1.28	1.10458
TCATTTCACTGGCATGGAAACAGGATTGTGTCA	iucD	2.9	10.0177
GTAATGCATTAAGGAACAGGTCTGCACCACTCTGTC	iucD	2.81	9.50724
TCTCCCCATTCCCCGCGTAATGCATTAAGGAACAGGTCTGCACCAC	iucD	2.79	9.41229
AGCAGCCTCATCCAGTGCGTTAAAATTATTACGCCG	iucD	2.85	9.67985
GTAAAATACTCATCAGCAAAAGCAGCCTCATCCAGTGCGTTAAAATTATT	iucD	2.79	9.37882
CCTGAAATATATTCAGGTGTAAAATACTCATCAGCAAAAGCAGCCTCA	iucD	2.9	9.91009
TCAAAACGGTGGTACAACTCACGATAAATGGTCAGTAAAGAATCGGCAGTGAT	iucD	2.85	9.67162
ACCACATCACTTTCCAGGCTCTCTCTGCCCTGATCCAGATGATGTTCCATCAATAACCTCCAGCCCGGACCACTACTTTCCAGAGTTG	iucD	0.179	0.076238
GCAGAACGGTAACCTGTGGCGAAAATCACCACAT	iucD	2.93	10.2358
TCTTTCGGGCCACTCCATTCCAGAGTGAAGTCATCACGCACTTTAAAGGTGTTCTTATCGTGCATGGTGATCA	iucD	3.04	10.9031
GCCATCAGGCTGAGCTGGGGTTCGGCGATGCCATG	iucD	2.99	10.6536
CCGGAGATCACTTCAATATGGTCGATATTAAAAGGATC	iutA	2.97	10.4855
CAAACCAGCCGCCAAATTTCTGATATGCCACGGAAAGACG	iutA	3.04	10.9031
ACTGCAGGCTGATCAAATGCCGCTCAGTGCCGGGAAT	iutA	2.82	9.65956
ACCGCAACGACTCATCGCGGTAGTAAACCTGA	iutA	1.05	0.841638
GCTGTTCAGAGTCAGTTTCATGCCGTACTGGTCGGT	iutA	2.96	10.3615
TCGAAGAACATCTGGTTGGAGGTAAAGCGCTCATG	iutA	3.08	11.0701
TCATAAGAATCGACTTTCACGCCTTCCAGCTT	iutA	3.04	11.0555
GGTAGTCCACCGCACCTTCCACGCCGTAAATACGGCG	iutA	3.04	11.0555
CCCCGAACGTTGATCTCCGGCATTTTGTTTAGCGGATCGGC	iroD	2.02	4.43415
TGTACACCTGAATATATATTGACAGCTCTTGGCCAGGTTGTGACCTCACCACTGACATTAACACGGCGGCTATAGGTACCAACAAT	cvaA	1.64	3.20066
CTGGAGTTCACCTGGGAAGATTACCACGCAAGTGTGACCTACT	iroN	1.73	3.41005
ACTCTGGTGGTGGAAGCCACCGCTGAGCAGGTATTAAAACAGCAGCCGGGCGTGTCGG	iroN	1.46	2.39794
CAGAAGATATCTCGGTCGGGAGGAAATGAGC	cvaB	1.63	1.26201
CGCTGAAATGGTAAAACACGGAGCCTTTATC	iroE	1.91	3.64397
GACCAGCCCGAGGGGCTGAGAAATATCAACATCCGGAATATAGAGCCGAA	iroD	1.89	3.10237
GGGGGGATTTCCAGCAGCGAATAGGAGCCGCAGTAACTTGCGG	iroD	1.94	4.18842
GACTCATCGCGTCACCCATCAGTGCCCAACCTTTCAGGACCAGA	sitD	1.32	2.05948
GCACCACAGAATACGCCGGGCGCCTCTGTTCCCTGGTATAAA	cvaA	0.827	0.580044
GGTAACTGCCAGAAGGCAGTACGATGGATAATGTCGCTTTTTACCTGC	iucB	1.27	1.3439
ACTGGACCATCACCCAGGCGTTTTCTGCCAGC	iroN	1.95	4.28067
ATATTGCAGTCAAACCAGACGTACATCTTGA	sitD	3.34	10.5243
CGGCCCGATGACTCCGAGCGGAGGGTAGATGATGAGGTCAGG	iroB	2.42	4.97062
GTATCATCCAGGATTAACACGTCCGGTGCAGTAATGAGC	iroC	2.07	4.383
TTGCCTCCGCAGACTCAAAATCTTCGTGTGAGCTGGCATTTTCTCTTA	etsA	2.49	4.46597
GCGCGCAGGGAAAAGGAGATATCGCTGAGGATATGTCTGTCGCCATGGTGGTA	iroC	2.22	3.28567
AGGTTCTCGGCTGTAAAAGTGGTGTCTGTCGGCCCGCTTGC	sitB	3.27	10.9957
GACCGACAGCAGCGCACAGGGTATGGAAACTACC	sitD	2.97	9.42366
CTGCCAGGCGTCGACAATCCCTGATAACTGCTGCACTGGCCCATAGAATTGCCCCAGCAAC	iroC	1.95	4.0511
CACCCGCTTAAAAGAAGATGCCATCATCGGTCTGATCTTCTCGTCCTTTTTTGGCCTGGGG	sitC	3	3.88941
ACCTACTCCACAAGCGGGACTGGAAAGAATTAAAGAAAATATGCGTAAATTTAATGTTTGTGAGGAAAGGTTGCATGCATTAACTAATGATAACATCTTGCCTGGGGATCTAAATAATCCGGAAGCCTTTCTCATGGATCCTCGTCTTGATGAAGTCACTCATGTTATAAACTGTGCGGCTATAG	hlyF	2.08	3.32975
CATTTATTAGGGAATAGGTATGAGAATTAACAAAATCCTCTGGTCGCTA	iroN	1.48	1.91364
TATCTGTCGGTAATTGCCGTATGTCACCAGACGAATAAAAATGTAAATTGTGGTAAAGCAG	cvaB	0.331	0.211125
ATACTCCGGCGACGAATGCCCCTGTAGCCAAAGGTAACCCCAGAATCCAGGCAAGCACGAT	sitD	2.11	2.39254
GATGCATCGCGCAGTGCTGTGTGCCCGTTAC	sitB	2.91	9.4045
GAGAGAATGATACCTACCGCTTTCAGCGTCGCCACAATG	sitD	3.36	10.1192
CCTTTTTGCGTGCGTTGATGCTGGTAACGGCAAACGTCATGATGAACAAAACCGCGAATAAGACGAC	sitD	2.47	2.93554
GTCAGCGGCAGCTTGATATCCAGCCCGCCCCGGCGACTGGCGTTGGTCAGGGTACGC	iucC	3.2	9.56067
CTGATCACAGGCGGTAACAAAGGTATTTATTCCTCCGAAGAGCAAATCCA	cvaB	1.24	1.35952
ACTTGGTTAGTTAATTGATCTTTATTAATCAG	cvaA	1.43	1.82974
TATTGCGATGGCTATAGGAACACTATCCGGGCAATTTGTTGC	cvaC	1.45	1.70774
TTGATAATCAAAGCTGAACAGCAAAAAATCCCGCCATTTTACGCTAAT	sitD	2.65	7.52871
ACGTTTACGCTCGGGCCTTCTCTCCCACCATGGTTCCCAC	iroB	2.48	5.15802
GAATGAGAAGTTGCCCATTTGGGTTCCGATATTACTTTTTTTCCGCTGTGCCTCATGGTGG	iroB	2.26	4.26841
GGGCGTTCATCGTCAGTAATAATGCTTTCTTCCG	sitB	3.21	9.6517
CACCAACCAGCAGATGCAGGCCACGGTCAAAGGGCTGCCACGAATAGTG	iucB	2.98	10.5901
CTCATGAATTTCTGCACCAGGCTTGGTTATAGATGAGACTTCTGCAGCATCTCCCGCCACG	sitA	-0.684	0.21467
CAGACGACGAATGGATGACAGAATGTGCCAGAG	cvaB	1.04	0.899629
ATAAATGGTCAGTAAAGAATCGGCAGTGATGCCATCCGATGTCATTTTCTGCTCATCCAGT	iucD	2.9	9.91009
CATCGGTTTGACAGTGCCGAGACTCACCAGCAGACGTTTACGCTCGGGCCTTCTCTCCCACCA	iroB	2.4	4.87615
TGTCCACCGGAAAGCTCGCCGATTTGTCGATGGCG	sitB	3.58	12.1267
TTTTTTTATCAACTGCCCTTCATGAACAAACTGCCTGACAACAAAT	cvaA	1.73	2.48812
ACGGTCGGAATTCAGCCCGTTACTGACGAATGGCGTGCTGGTCCCTCTGATGGCAGAGAAG	iutA	3.06	8.83863
CAATATATGACTATGCATCCACTCACAAACCTAATCCTGCAATGTCTCCATCCGGTTTAGG	cvaC	1.37	1.61979
TATCCAGTCAACCAGGCGAACATTTGATGGCAGCGAGCGCAAATCGGACCGCGCATTG	iroB	1.24	0.821023
TTCACGAATTGAGCCTGAAAATAGCCGGTCATCCTGCATAACACAGGCTATCATCCGGTGATAATTATTTATTCC	cvaB	1.36	1.55129
TGTAGCATCTGCCAGCCGTCGGTTTGAGCCAGGCGTGCCAGGCGCATCCCACGCTTCACTTCTTTCACGGACAGAGTACGGATGGAGTTGGTCAGCCGTACGCTCAGGGAGAACTTGATC	iucA	1.97	3.00436
GGCAAGAAAGATGAAAGAAAATCGCTTTATGCGGGCGT	iroE	2.23	5.33348
CGGCAATAGCGCCTCGGGCACACGCGGTAACAACCGCCAGATCGATATTCGTGGTATGGGG	iroN	1.88	2.84771
ACCACTCTGTCCTCCACCAACCACGGTTATCCGTTTT	iucD	2.57	7.53165
GAAAGGACTTTTTATCCATGCATACATTTTGCTTCTCT	cvi	1.78	2.53165
GGGAAGATTACCACGCAAGTGTGACCTACTTCCGCAATGATTAC	iroN	1.8	3.61979
AGGATATGTCTGTCGCCATGGTGGTAGTCAAAGCTCATATTCTCCAGTTCCAGTCCGACAACCTGACTGTTAATCGACTCCGTCCCGTCCTCCATCTGTGAA	iroC	2.14	4.52578
GTATTCAGAATGGGGTTAATGTTGCAAAAATTTATGTGCTCTCTGGATGATAAAATAGATG	hlyF	2.2	3.95078
ACTGGTTAACACTGATGTGGAGGGCGAAATTATTATCCGGGCGTTGACTGACGGGAAAGTT	cvaA	0.611	0.166853
TGCTGATGCATTGCTAATGTTGCTTGAAAGCTCGTTAATTAATGGTGAGATT	hlyF	1.61	1.95861
CATACCCGGATGCCAGGAAAAATGAGGATGTTC	iucD	3	11.0048
CCATTGATTCCTGCAAGGGTTGCTCCACGGGCAGAGAGATTAAACTTCCGGCGAAGATATATCAGGTCAATATTCTT	cvaB	1.66	2.2815
GATAACAGCTGTTCGTGGGTTCCGTATTCCGCAAGTAA	iroC	2.19	5.2161
TATGCAGGATGATCTCGGCATCGACCTCACTGGCAGAA	iroB	2.16	4.84466
AACAAAGCTGTAGGGATTTGTAGGTGCAACTGCACTGACCAGATCTTTCAGAAAGAC	iucD	1.37	1.20066
AAAGACGGTCTGCATATGACAATCCGGTACCAGCATA	iucD	2.77	8.84771
GTTGCGCGGTGGTCAGACGATGTGCAACAATCAGCGCC	iroC	2.08	4.72125
GTGGCATTATATTATCAGCAACAAAACAATCTTCT	cvaA	1.22	1.27084
TGGATGATCACTTCGGAGCAAAAAGACACCGGTAATCCT	iroN	1.81	3.6216
AGATTATTGTGCTGATGCATTGCTAATGTTGCTTGAAAG	hlyF	2.3	4.07572
TACTACAGTATGACCACGTCGATTAAGTTCATTCAGAATGGCTAACACTTCTTGC	etsB	2.51	4.4034
GGACGATTTGCCCGAGCACCGGTAGCGCCAGCAT	iroC	2.12	4.45469
GATACTCAGTAGCTTGTCGTTACTGAAACAAACATTGAGCATACTGAACGCTCCATATAAA	hlyF	3.15	6.55752
GAGTTACCAGCCACAGCGGATTTTGCAGATCCTCAAGGTAATTCGGCAGCATGCGGCTGCCGCCATCCAGATCAGGCCAGGTCAGTTTTACCGGGTTCAGC	iucC	3.16	9.57025
CCGTAGGAGTGCCCCCATAAGCCGCGGCGTTGCCGATCGATATTCAGTCCCTG	iroE	2.09	4.79048
CAGGCTGAGCTGGGGTTCGGCGATGCCATGGGTTTGCATACTG	iucD	3.24	9.97062
TTCACTGGCATGGACTGCCCACTCAGCAACATCACGCTGACGGGCAATTTTTCCCCAGAGATCCAGCTCATAGCTGGTGCCAAGGCTGGCAGAACCGCTTTTTGCCCAGCCGGACGAGTTATTCAGCTGTTTTTTTCCGTCCATACTCAGTGCC	etsC	2.51	4.28735
TGGTGATAATTATTATTCAATATCCGATAAGATAAAAAGGAGATCATATGA	cvi	1.81	2.66555
CCACCGTTATACGGGACGTACTGCATCGGAATAATGGGTTCA	iroB	2.15	4.24642
CGGCGGTGTTACGTCGATCCAGGCCATATCACGTGGTGTGGCCCCCAC	iroB	2.37	4.74473
TTGATCAGGCCACCGGTACTGCCGCCGCCGTACAGGGACGTCGCACCGGAG	iutA	3.11	8.9431
AATGCACAAACCTACCAACGTAATGCCGATACTT	sitA	1.5	2.75449
TTTAGGGTGCTTACCTTCAACCAGTATTTTCTGG	hlyF	2.05	3.7986
GCGGTGGCGACGGGATACCTGAAAGACAACA	sitD	3.28	10.9101
ACTCAGCTGGTTATGGATCATGCGATTCCGGCGGGGGA	cvaB	1.41	1.6216
ATAACCGTGGTTGGTGGAGGACAGAGTGGTG	iucD	2.5	7.18376
AAGGCACTGAGAACCTCGGGTCCTCTTCGGGCCTCCCTGTCACCGGTGCACTGCATCTTGA	iroC	1.75	0.444906
GCCGTAAATACGGCGTTTGTCGTCCACCACGCTGATGGTCAGATCTTTATTCGCCACCACG	iutA	3.19	9.84771
CCCCAAATCGCGTGCGAGATAAGAAAAAGCTCCTTCACTGGTGACCATCCATCGCTGATTC	sitA	1.68	0.41005
CCCAGGTTGGGGAAATCCCAAAATACGGCATTG	iroE	1.43	1.35067
TGCGCCACCACGATGATTCCACCTGTCGCGCCGTCC	sitC	3.5	11.8827
AGGAGGCATTGAACATCGGCCCGTGTCCCAGGTTG	iroE	1.06	0.68403
GGACTTTCATCCGGTTTCAGCCAGCGGCACGGATTCTCCCGCCAGATAACACCAAGCATTTCC	iucC	3.04	10.9066
CCAGGCCATCAGGCTGAGCTGGGGTTCGGCGATG	iucD	1.21	1.01412
CCTTCTCTCCCACCATGGTTCCCACACCGCGCCACCGTTATACGGG	iroB	2.45	4.98297
CATCTCGTATGCAAACCGCTTACCTGCGCCTGTTG	sitD	1.91	3.31876
ATCGTCAGTAATAATGCTTTCTTCCGAGCCGTTAA	sitB	3.15	9.82974
GGTATGGGGCCGGAAAACACCTTAATTTTAATT	iroN	1.84	3.60033
TGGTTACACTGCCAATAGTTACAGCAATCATG	sitC	2.1	1.99568
GTCGTTCTTCGGATGTGCGATCCAGACATGACGTG	iroC	2.22	5.36251
CTCAGTGCCTTCTGTCGCCAGTAGTTCATCAATATGTTTGCCGCTGGCTGTCGCCTGCTGCCAGGCGT	iroC	2.03	4.57025
GTCATGCCATAAGCGGGTATAGAGGCCGCCTGCAGATAACA	iroC	0.587	0.333482
TATAGAAAACCAGCTGGTTCGTGTGGACAAGATTATTTCCCGTCTGGAAGAAAGTAAAAAA	cvaA	1.35	0.829738
CCGGAGCGGTCGATATATGCGCCTGCCAGCGGCTGATTG	iucC	1.58	1.51999
CACTTTGAGGGCCACCTTTACCACCTGTGTTGTTGGGGCAATCATGGACAGTATTATGGTT	cvaB	2.15	1.26043
CACCATAAACAGCCCCAGGCCAAAAAAGGAGGAG	sitC	0.549	0.471083
AAATGCAGCAACAGCAGCCTGCCACGAATATATAGCTGCGAATATCCCGTCCGCCAGAGCGTTAAAGAGCGCACCTGTGATATACGACAGTGCAATACCGAGTGCGCCACCAATCAGGCAAACCAATACGGCCTCAATAATAAACTGTTGCATAATGTCGCTGCGTCTCGCGCCAACCGCCATTCGTACGCCAATTTCATGAGTTCGTTCCGTT	etsB	2.5	4.21538
TATAAGGCTCGTGCAATAAATATACGCTGTTTTTG	cvaB	1.26	1.43297
GAGAGAGTCCACATCAACGGTCATGCGGGTCAGACGCGAATCGGCATGC	iroC	1.62	1.49621
GCATGGAGGTAAGCAGTTGTCCGGTGTGGAAGCCGCCGTTCCA	iroD	2.04	4.59007
CCCTCTCCCAGTTCACCTATTAACGTTTCATACCCC	cvaB	1.55	0.401209
TGTGCAATAAGCGCGACACCGTAGCGGCAAAGCAGGTG	iucC	2.94	10.3507
AGGTAACCCCAGAATCCAGGCAAGCACGATGCCAGGAAA	sitD	2.9	9.21538
CTCATTGCGCCTGGTGCCATTGCGGTACTCCTGACACAACGCTTT	sitD	2.2	3.81531
GGATCGTATTTTATCAACGCATCACGAATATTATCGACGTAAATC	sitA	1.9	3.61439
CGCGACAGGTGGAATCATCGTGGTGGCGCAG	sitC	3.26	10.2967
TGCTGCTGGCGTATAGTCGTAAGCCCTGCTGTTGAGATCGA	iroE	2.3	5.35952
TAAGTTAACCAGGATGGATTTGCTCTTCGGGGG	cvaB	1.56	1.58503
TTTAGGATGACCGCTCAGCAGGCATTGCAGACGATCGGCATCAAGATTAATCAGGTCACTGGCACTCAGTCCGCGACGGGCCTTCAGCAGTTGCAGGTCGCCCAGTAGCGTGGCATACAAATCCTGCATATGCTCTGCAACAGTGGCATCACTCATTGACAGCACC	iucC	1.93	2.91721
TGGCGACGTCGTGTTCCGGTTATTCATCAGACGGA	cvaB	1.36	1.46092
CCGAAGAGGACCCGAGGTTCTCAGTGCCTTCTGTCGCCAGT	iroC	1.62	2.53018
ATATCAACAACCTTACGTACCTGCTGCGGCGTGCCTTGTTGATCGGCATTAATCGGCCACAGA	sitA	0.886	0.88941
ATCATAACCTCTGCCCAACGACGGGCTGGCGCTGTAGTACGACCGGAAGTAAGAGGA	iroE	1.38	2.19179
CCAGGGGTAGGCTGATACTCATGAATTTCTGC	sitA	3.52	12.3716
TATTACTGACGATGAACGCCCTTTTGTGGCACATCGACCGTCAGC	sitB	2.59	4.84164
CGTTCCCAGCACACGCGCGCCAGGCGAACTATCCATGA	iroC	0.793	0.518557
AATGAGCCGGTATTTTACGGGCATTGCACTTGAGGTC	cvaB	1.65	1.98716
ATACTCAACGCGCGGATCATTCATCCAGCGGGTGAAACGTTCTGCATCAGAAACGGGATCG	iucB	2.05	3.16052
GGCGACCTGCGAAGCTCCCACTAACAGAACGGC	iroC	1.45	1.19314
TTTTCTTCTTCAACTGAGAATAATGAGTCTGCATAATGAGCGCATTGCAGATATTGCACTA	cvaB	1.55	1.80967
CTTGACACTTTGAGGGCCACCTTTACCACCTGTGT	cvaB	1.22	1.31158
ACTTTTACTGATGTCAATCAGATAAACAGGATC	cvaA	2.02	4.48678
CTGTCAGTTGTAATTGAAGCAATCAATCTGGTAATGCC	cvaB	0.99	0.580044
TCTGTACCTCCAGTGAGCCACTTTGCTCCCAGAAA	iucB	2.74	8.95861
GGTTCGGCGATGCCATGGGTTTGCATACTGGCGTTGACCACGAAGATGTTGTTCTCTTTCGGGCCACTCCATTCCAGAGTGAAG	iucD	3.31	10.2472
TATATCAACAACCTTACGTACCTGCTGCGGTGTTCCTTGTT	sitA	2.79	7.16749
GTCTGCATATGACAATCCGGTACCAGCATACCCGGATGCCAGGAAAAA	iucD	3	10.9066
TGTAAAAGTGGTGTCTGTCGGCCCGCTTGCCAGGACGGTGC	sitB	3.24	10.7645
CCAGTGTCCGGCAAACTCCACCAGATGGTCGGCCATTTCTTCGCTGAAGAATGAGAAGTTG	iroB	2.37	4.86012
GTCTGGCTGTCCTTTTTTATCGACAGCGCGCCAGCTCCGACAATTGTTGTCTTATTCGCGG	sitD	2.86	5.4034
CCACGGATGTACCGGCAGCGGCAGCCAGTTATGATCCAGTCCG	iucC	3.79	8.58503
ATATTCTTACCAAAATGACCGCATATCATTGC	cvaB	1.9	3.98297
ACCGATGCGCTGGAACGTGTCGATATGGTGAATTT	sitB	2.28	2.69037
GCCAGGGGAGTCCAAGACGCAGCATATGGCCGAAGCT	iroC	1.86	3.72125
CCTGGAATTCACTTCCGGGCCAGACCTCAAG	cvaB	-1.83	0.471083
CAAACCCTTGCCCCCCTGCGTAAGCAGATTGC	sitA	2.33	6.03292
ATATCAGCGGTATTTCTGGCTCTGCTGCGGATCGCAGCAGT	iroN	1.64	2.97881
ATCGCAATGACTTTATACCAGGGAACAGAGG	cvaA	0.887	0.636388
CAAGGCCTGCTCCCAGCCATAAAATTACAATCTGATCACAGGCGGTAACA	cvaB	1.62	2.0752
CCACGGATGTACCGGCAGCGGCAGCCAGTTGTGATCCAG	iucC	1.95	2.97469
AAAGCTCGCCGATTTGTCGATGGCGAAAATC	sitB	2.07	4.7122
ACACTGCCAATAGTTACAGCAATCATGAGCAGGCGGGGAAAACGATC	sitC	3.42	10.5031
TCCGTTTTCTCTGGGGGCCTTCTTTTCCGGTGGACTGGCTGCGGGCAGCATGCTGTTTCTT	sitC	4.73	0.801343
TCAGGAGTACCGCAATGGCGCCAGGCGCAATGAGCAG	sitD	2.44	5.93181
CCGCTTGCCAGGACGGTGCCTTTGACCATGAC	sitB	3.29	11.0947
CGTATGCAAACCGCTTACCTGCGCCTGTTGATAATCAAAGCTGA	sitD	1.98	3.8729
TTTCTCCAGCGGCGACCTGCGAAGCTCCCACTAACAGAAC	iroC	2.26	5.29671
TCATGAATATGACTTGCTCTGGCACATTCTACCATCCACTCTTCATCCATTTCCTCTGCAAAACC	cvaB	1.53	1.86012
CCACCGCAGTGGGAAGTGGGGTGCCATATCAGGCAGGTAGCGTTC	iucA	1.8	2.6517
GCACTGCGCTTAATGCCGTCAGCGCCAGGAACGGGTC	iroC	2.37	4.64016
GTTGAACGCCGTCGGGCAATCACCAGCAGCATATGCCCTTC	iroC	2.24	5.10458
GGTTGTTTTCCTGTACCAAGGCAGATATTGCGGGCAAAATATTCTCCC	iucD	3.18	10.3565
CGATCCGGCAAATGCACAAACCTACCAACGTAATGCCGA	sitA	1.37	2.27654
CATTGTGATCAGGCTTTTCGCCACTTCACCAGGGCAGGGTTGCGCCGCCATTTCCGCTGCT	iroB	0.639	0.331614
TAATGAAAGATGACTCTCTCGCCAGCAACACTTCAGCATCAGGCTCCGGAACTTCAAATGC	etsA	3.33	6.82102
GCTGCATTATGGGCTGCTGTGCATGGTCTCCCTGACCATTGTGGCGACGCTGAAAGCGGT	sitD	2.36	4.12726
ACCACGATGATTCCACCTGTCGCGCCGTCCAGAAAGTAACTG	sitC	3.53	12.3372
GGCGTCGCAATGACTTTATACCAGGGAACAGAGG	cvaA	1.41	1.77728
GTAAGCCCTGCTGTTGAGATCGAAAGGGAGGTTGGTCTGATAC	iroE	2.29	5.73993
TCCCGTCTGGAAGAAAGTAAAAAAATAACGTTAGATACCCTGGAAAAACAACGTCTGCAAT	cvaA	0.611	0.166853
GTGTCGGTTATTACCAGCGAGGATATTAAAAAG	iroN	2.13	4.69037
CTTGGCTTTATAAGTATCGGCATTACGTTGATAGGTTTGTGCATT	sitA	1.57	0.55752
AGCAGCCTCCGGCTGCGGTTTTTTCCGGCTGCCGCTGCGCCACTGAATCAGTGCGGGCGGCATA	iucD	1.21	1.01412
TCGAAGCCAGTATGTCTTTCCCACTGGTGAAAGA	iroN	2.05	4.55129
ACCGACGACCGCGACAACCATTCCCTCAGGGATCGTCAGGGTAAGTTTGTTCAGAG	iroC	1.28	1.13018
TGACGCTTATTTCTGCTGGCCTGATGTTCTTTATATTGCTCAGGGCCGCGGTGAGTATGCTGCGTGCATGGTC	cvaB	1.36	1.50864
CTGATGGCGAATATCTTCCTCCAGTCCGGAGAAGCCTGAAATATATTCAGG	iucD	3.06	8.74232
GTATTGCCACGGTAAAAATCCAGGGTATGGTCGGGATCCGGGGAACACACTGGCTTAACCT	cvaB	0.767	0.511449
CCAAGAAAGACTATTTGCCCCAGAGCCTGTAACCCTGTGTTGTCGAAAATGGC	etsB	2.53	4.80967
GCGGCGTCAAACACCACCAACCCGGCCTCTGCC	iroB	2.46	4.97062
TGAAAACTATTATCTTATTCTCTGGGTCCCAAATGATGCTGTTCCTTATATTTCGGCTGGT	cvaA	0.611	0.166853
GCGGTAACCAGCTTCGGAATCCAGACCGGGTGCGGCGTCAAACACCACCAACCCGGCCTCT	iroB	2.11	3.71444
TTGCGTTTTATCCACCGAAAACCACCGCAGCGGGAAGTGAGGTGCCATGTCAGGCAGGTATCGTTCAGCTTCCTGGCGGTTAAACGGTTCATGAGACTTAGGTGCAGGGTGGAAAGCGTGTCCTGTCAGCAGTGCCTGCTCAGCCTCGCCAAAATTCAACGCT	iucA	3.52	7.60555
GGCAGCGGCAGCCAGTTATGATCCAGTCCGTTTTCCTGCCAGACCTGA	iucC	3.75	8.45223
CACAAACCTACCAACGTAATGCCGATACTTATAAA	sitA	2.1	5.14752
TACCAACGTAATGCCGATACTTATAAAGCCAAG	sitA	2.13	5.26761
AACGCATCTGTGTATTGCAGACGTTGTTTTTCCAGGGTATC	cvaA	1.66	2.55752
TGTTGCTGGCGAGAGAGTCATCTTTCATTACCGATTCTGGTGCCAGTTCAACGGCACGCAGTGTTGCGCTGTAGTGCTTGTCCGGTTCGGAGAAGATAGAG	etsA	2.34	3.86012
GTTTACCCCAACCAGAGCGGCAATAGATCCACTTGGTACTGTGAAG	sitB	1.68	2.96658
TTTATATGGAGCGTTCAGTATGCTCAATGTCTGTTTCAGTAACGACAAGCTACTGAGTATC	hlyF	-4.4	2.41117
GTTTCCCTTTGTGCGTGCGTTGATGCTGGTAACGG	sitD	0.204	0.127261
GCAGATATTGTGGGCAAAATATTCTCCCCGACTGGTCTGAA	iucD	0.451	0.198596
TGATCATATCGCGGCTGGTGGCACAGTAGAGGGAACGGGAAG	iucA	1.73	2.3439
TCGCCTGCGGCGACACCGGAGTCAATGCCGTGCTG	iroC	2.25	4.75945
GAGATCGAATAAATCACGCCCCAGTACGCGATTAAGAATACGTGCAGATC	iucD	1.51	1.41454
GTTAAACGGTTCATGAGACTTAGGCGCAGGGTGGAAAGCGTGTCCTGTCAGCAGCGCCTGC	iucA	1.75	2.38091
GAATTATGGCATTACGCATAATGGTATCTGGGACTGGGGA	iroN	1.84	3.68825
TGACGTGGCTTCGTCGAGCAGCAGGATGTGGGCATTCGCCAGTTGCGCGCGGGCCAGCGCA	iroC	1.04	1.02228
AAGTTTAATCTCTCGGCCCGTGGAGCAAACCTTGCAGGAATCAATGGAATAGCGG	cvaB	1.16	1.10568
TGACGATCCCTCTTTTTGGCGATACGCAACATACCCATATGCCCATAGCGG	sitB	3.37	9.78516
AATTTCAGCCTTAGTGGGCCTCTGGCTGGTAATGCTCTT	iroN	2	3.27491
AAAAACCCGAAGGGATACCTTCAGAAGCATGGAACTATGC	cvaC	1.2	1.35853
GAGCATTTGCACACCGATTCTGATGTTGCCGTGCGTGGGGAAATACAACCC	iroC	1.98	4.49214
GCGCCCGCCGAGTATCTCAGTGCGTTCATGTTCATT	iroD	2.21	4.93554
CAGGGACTGGCTGGATACGAGCAATCCCGGAACCTGGACTGATGAGAGTAAACATCCGAATACCCGTCTAAATTTTGCTAATGAATTCGACCTGAATATTAAGGGATGGCTCCTGAATCAACCAGACTATCAGTTAGGTCTTATGGCTGGTTACCAGGAAAATCGTTATAGCTTTACAGCAAAAGGAGGCTCTTATATCTA	ompT	2.27	3.99568
CCAGTTCTTCCCTGAGTCTTGTCTCCTGAACCTGCAGCTG	etsC	1.59	0.372634
GGACACATAGCCTGCAGCCGGTTCACCAAGGATC	iucC	1.55	1.41794
AACAAAGCTGTAGGGATTTGTAGGTGCAACAGCACTG	iucD	-0.932	0.149967
GCGGCGTTGCCGATCGATATTCAGTCCCTGTTCCACTTTTGGGGCAATACGCGTTTCCAGTAACTGGCGGAAGTTGTTGCTGCCACCACTCTTACGGCTAAAA	iroE	2.15	4.9431
CCCTCCAGTTCCTGCTGACCATGCGATTGCACGACACGCA	iroC	1.77	3.38405
AACTGCCACTCTTTAGCACTTATGTCAGGCCGGCGCATCAGTATGCTGGCAGGAATATTCGCATTGACCTTAGG	etsC	2.45	4.26281
AAAGCGGTGATGCTGGGTTGGGGAGAAATAAGCCACTCTGAAATGGAGCGA	iucA	3.22	12.2328
ATTACTTCCCGGAATACCACTATGGTTAATCATGCTGGGAAGCAT	cvaA	1.67	2.02733
TGATTCATATTCCTGAGTTACCAGCCACAGCGGATTTTGCAGAT	iucC	3.22	12.2426
TTAGCTGAAGAAGAAAACTGGTCAGAGAGGCAACTCTTTCCGAAAACTGCCCACGAAAAGA	cvaB	1.44	1.71444
CATCGTCCAACAAAATGGGTGCAGTACAAACCTGTATCAATCCAGTGAAGGCTATC	iroN	0.404	0.0942041
ATGTCATAGAAAGGAGAAAGCATCCACTGGTAAAT	cvaA	1.63	3.1349
CCTGCCTTCGGCAAAATCAGCGATGAAGTCGGT	iucC	3.36	11.5045
CCTTCATGAACAAACTGCCTGACAACAAATCC	cvaA	1.72	3.34582
ACGCGGGCATTTACCGGGCGATCGGCTCCCTGGCCGAAGAC	iroB	1.71	3.14267
GGCCCGGTTTGCCGGTGAACTCAACCATAACGGTAACTGCCAGAAGGC	iucB	1.51	1.92445
CAAAGCAGGGGTTGCCCGAACCTTTAAAGCTCCAAACCTGTATCAATCCAGTGAAGGCTAT	iroN	0.927	0.29243
ACGCATCACGAATATTATCGACGTAAATCAGAGCATTATCTGGCGAC	sitA	3.52	12.5935
GGAAATGCAAAGCGGTGATGCTGGGTTGGGGAGAAATA	iucA	3.17	11.9469
AGGAGTATTGGTGATACCTGTTCTTTCCGCATCCAG	etsC	2.75	5.13312
GTGGGGTGCCATATCAGGCAGGTAGCGTTCAGCCTCCCGCCGGTTA	iucA	1.88	2.84466
TAAGGAACAGCATCATTCGGGACCCAGAGAATAAGATAATA	cvaA	1.87	3.8041
TAGTAAACCTGACCGACCAGCTCCTGTCCCAG	iutA	3.03	8.74232
TGTCCTCCACCAACCACGGTTATCCGTTTTTCACTCAGGTCCGGCCGACGAAGATTCATTT	iucD	0.601	0.291579
CACAGAGGCCGATGATCGACATATCGCCTGCGGCGACACCG	iroC	1.02	0.88941
TATGGTATTGCCACGGTAAAAATCCAGGGTATGG	cvaB	1.55	1.95468
CGCATCTATTTTCATATTAAGCCAGTGTGCCCCCCGAATTCCGACCATCCCCTGGATTTTT	cvaB	0.84	0.721246
GCCTGGCGAAAGGAGGCATTAAACATTGGCCCGTGTCCCAGGTTGGGGAAA	iroE	1.33	0.329754
ATTGCATCATTATTTCTCCCTTTTCCCGGCTTTAATTCCCTGTACCA	sitA	0.782	0.928118
GCACTGACCAGATCTTTCAGAAAGACGGTCTGCATATGACAATC	iucD	2.8	9.03245
GAGCCAGGCCGGGCTTATTATGCCGGAGTTAC	iroN	1.28	1
ATCGATATTCGTGGTATGGGGCCGGAAAACACCTTAATTTT	iroN	2.15	4.77728
CAGTTCTTCGATCTGATGTGACAACGCAGCAATGCTGAGATTAAATGGCC	iucD	3.33	10.8153
TAGTGTGCGCCGGTTTCACGCGCAACCTGACGCGCT	sitA	3	4.23433
GGGTGTGACGCCAGTAGGGATCACCGAAGGCCCCTA	sitA	2.74	0.835647
GACAGCCAGGAATCCAGCACGAAGAGGCCGCCGTAGGAGTGCCCCCATAAGC	iroE	2.05	4.56543
GATACTTATAAAGCCAAGATTACCCAAACCCTTGCCCCCCTGC	sitA	3.81	15.1561
TAATGGTATCTGGGACTGGGGACAAAGTCGCTTTGGT	iroN	2.15	4.75696
CATAACGATAGCTTAAACCATTGGTTTCCAGGGATATTGGCCCCATAT	cvaB	1.9	2.82391
CCCCAGGCCAAAAAAGGACGAGAAGATCAGGCCGATGATGGCATCTTCT	sitC	2.03	3.85699
TGGTAGTGTTTCCGTCGCAGATACGCAACCTCCACTATCAGCGATGATTTCGCC	etsB	2.58	4.57187
GGCCGAAGACGATTTGTGGAATACCAGCGTGTAGCGCTGTC	iroB	2.02	3.7122
TTCCTCTACCAGCCTGACGGTGAATGACAGTGATATCAGCGGTATTTCTGGCTCTGCTGCG	iroN	1.48	1.98716
TTTGTGGCACATCGACCGTCAGCGGTGCAGAGGGAAG	sitB	2.57	6.31605
AGCACGATGATCGAGAGAATGCCAATGATAGTGAG	sitC	3.2	10.6216
ATTGCGCTCCTGCTGGCGACTGGCATATCGATATTGGTCTCAATGACT	sitD	2.66	4.78781
TTGGTGATACCTGTTCTTTCCGCATCCAGCTGCGCCCGATGTATCC	etsC	2.75	5.13312
ACAGAAATACGGGTTATATCAGCCTCGGAGATCTGTGCTTTAATGGTCATGACAT	etsA	2.46	4.19586
CTCAGCTTCGCGCCAGAAGTCAGTAAGGTTAGCAATG	iroD	2.08	4.64207
CACTGATAATCATCGGCGGGATATAGAAAACCAGCTGGTTCGTGTG	cvaA	0.56	0.118045
CGGCTTTAGCTGCATCAGCAGCGTCTGCGCCA	iucC	1.9	2.85078
AATTCCGACCATCCCCTGGATTTTTACCGTGGCAATACCATAT	cvaB	1.37	1.61439
GTATTGCAGACGTTGTTTTTCCAGGGTATCTA	cvaA	1.8	2.84164
CGTCTGGATTATATCGCCGATGGTTACCCCGAGCATGTCGCCGAAAAGAATATGGTC	sitD	0.755	0.716699
AATAACTGCACCAGCCCACAATGACCAGGCACAGGGCGAGCAGGGCACAGAGGCC	iroC	1.23	1.42946
CGTTTCCGGTGCGTAACGAGCCCCCATTAGCGCACTGATCCCGCCGAGGCTCTGCCCGGCC	iroD	1.65	3.1891
TCCGTTTTCCTGCCAGACCTGACTGAAGCGGGCAAACTCCTGCGGATCCATTGCGGCCGTCAACAACTGATGAATATCCATCTCGTTATCACAGCGCCAGATCATATGTTCA	iucC	3.75	8.45223
TCGCCGGGGATAATCCCGCAGCCGCGTTCGGC	iroB	1.47	1.1798
GGTCTCTGCGCTTTCCTGTCATGCTATCTGA	sitC	3.62	12.8416
CCGTAGCAGAGAACTGCCCAAATTTTTCTGAGGGGAAGGCTTCATAACGAATATTCACTTTGTCA	cvaA	1.43	1.78252
TTACGTTCTTATTCGTCTGGTGACATACGGCTATTACCGGCAAATATCGGAAGAAACTCTTGTCA	cvaB	1.64	2.20761
GGCTTGTCGAGTTTTTCACAGCGCAGTCCATATC	iucB	2.92	10.2716
TATCAGTAGCCAAATCCTCCGACGATGATAATGACGAGACTCTGGT	iroN	1.22	1.4045
GGTTTGCACCAGAAACAATCGACGTTTTTTATCGAAATCAATGTTTTCAACGGTATGACTGAAATACAGGTTA	iucD	2.96	8.16813
GGTTTCACCATCGGGCAGCACGACCAGCCCGAGGGGCTGA	iroD	1.92	4.10513
GTTTTCTGTGCTCAGGGAATCGACATAGAGTACACC	sitA	0.23	0.166853
CAATCGCCTGAGTTCCTGGCGAACCAGCGGCGAGCTTAATATTCCTTTGAATG	iroN	2.06	3.56703
GGTTTGTGCATTTGCCGGATCGTATTTTATCAACGC	sitA	1.74	3.05306
GAATGAAGGATTATCCGGCGGTGGTGAAGGACGTATTTTAGCGGGTGAAAAGTTTACGACC	iroN	0.285	0.139063
CTCCTGAGCCTGCAGCGGGTTAGCGAAATCGAAATAGATCACCGAAG	iucA	1.99	3.11295
TCGCAGCGCCAGATCATATGTTCACGTTTTACC	iucC	1.95	2.97469
GCTATTGGATTGCATCCGGGCAGATTAAAAATCCTCTTCTTCACCCTGCTGTC	sitC	2.01	4.65758
GCCAAAAAGAGGGATCGTCAGATTGTCACCGATGCGCTGGA	sitB	2.18	5.15614
GCTGAGGATATGTCTGTCGCCATGGTGGTAGTCA	iroC	2.08	4.30452
CGGATGCAATCCAATAGCACGGGCGTGATTCT	sitC	3.54	14.5171
GGTGTCTGGCTGTCCTTTTTTATCGACAGCGC	sitD	2.67	5.47886
GATATTTTCACGAATTGATCCTGAAAATAGTCGGTCGTCCTGCATAACACAGGCTATCATA	cvaB	2.01	0.931814
CACCAGAAAGGCACCAACCGTTTGCAGCGCCGCAACGGTCGAA	sitC	3.38	11.2291
GTCTCAATGACTGGTGTCTGGCTGTCCTTTTTTATCGACAGC	sitD	2.57	4.72125
AAGTGACTGAAATCCCAGTGGAGAATACACGGC	cvaB	1.64	3.18376
AAATCCCATAATCGCTTTAAACAACGTCGATTTTCCGGAACCGTTTACCCCA	sitB	3.37	11.1051
CATCCTGCCTTCGGCAAAATCAGCGATGAAGTC	iucC	3.05	11.0066
GAGACTCTGGTGGTGGAAGCCACCGCTGAGCAG	iroN	1.57	2.75449
TTACCTGCGCCTGTTGATAATCAAAGCTGAACA	sitD	1.95	3.73283
ACAACAGGTTTTTGCGACCGACGCCACCCTG	iucC	-0.347	0.0695604
GGTGCGGTTGTATTCGGCACGGCCGTCCATACCCGATAATGGCGTGTGCCATCGACAGAGTCGAAAGAGGTG	iroE	2.2	5.24185
GGTAGCAGACGGATATTTCTTGGTTTTCTCAGAAC	iucD	2.79	9.25649
GCAGGCATTGTCGTTAATGATGTTACTGTCACC	sitB	2.8	7.71897
ATCCGGAATATAGAGCCGAACCTGGCGAGAT	iroD	1.12	1.23508
GTCTTCCGCCGCCCAGTAGATTTCGAAATAGCTGAATGGCCGATCGTCGAAGCAC	iucB	1.37	1.50864
TTTACACCGGAGAAAATCAGTACGGAGATTGATTTTGGCACTTTAAGTGGCAAGGCCAAAGAACGGGTTTATCTGCCTGAAGAAAAAGGGCGCAAAGCCAGCCAGCTGGACTGGAAATACAGTAATGCGCCAATTGTCAAGGGGGCATTTAACTGGGATCTGTTACCCAGAGTATCTGTCGGTGCCTCAGGGTGGACAACATTAGCTGGTCGTGGAGGCAATATGGTGG	ompT	2.2	3.75449
GATTTGCCCGAGCACCGGTAGCGCCAGCATGGTGGCCCCAGGCATCGCCTGCGAGAT	iroC	2.06	3.81248
GAGTTACCAGCCACAGCGGATTTTGCAGATTCTCAAGGTAATTCGGCAGCATGCGACTGCCGCCATCC	iucC	1.36	1.22548
CATTGTGCTCCCGGCAGGTTAATGCAGTAGTGGTCATCGCCCTGAGATTCCGCGTGGAAAA	iucC	2.05	3.16052
AAGGCCGTTTTGCAGAAAGCGGGCGAGAGAGTC	iroC	2	4.45593
ATGCGCGGCAATTGACGCCGCCATAAATAAC	iroD	2.05	3.16494
TAATTCGGCAGCATGCGACTGCCGCCATCCAGGTCCGGCCAGGTCAGTTTTACCGGGTTCA	iucC	0.318	0.133713
CCCGCGCAGCCAGCTTTGCACATAGTGGGCCCCGCGCCATTGCTGT	iucB	1.93	3.02457
GCGGCATAGGAGGCCTCGGTGCAGAATGTCAG	iroC	1.91	3.96257
CCATGGTTCCCACACCGCACCACCGTTATATGGGACGTACTGCATCGGAATAATGGGTTCA	iroB	0.77	0.403403
AACGTCATGATGAACACAACCGCGAATAAGACGACAATCGTCGGAGC	sitD	0.356	0.270026
CATGATTGCTGTAACTATTGGCAGTGTAACTAGTTTCCTCGGCGCGTGGGTCAGTTACTTT	sitC	0.918	0.505845
TCGGGCAGCACGACCAGCCCGAGGGGCTGAGAAATATCAA	iroD	2.04	4.61798
GTGTGGTTGGGGCAATCATGGACAGTATTATGGTT	cvaB	0.83	0.616185
CTTTCCTGCATGATGTTGCCGTTAAGATCGAGCAGCCCGGCCCAGCCATCCTCCTGCATTA	iucA	1.37	1.20066
ATGGATGACAGAATGTGCCAGAGCAAGTCATATT	cvaB	1.17	1.13312
CTGATGGTCAGATCTTTATTCGCCACCACGCTCTTATCAGAAATCGAATAGTAGGCCGCGATTTGGGT	iutA	3.17	9.74715
AAGCGCGACACCGTAGCGGCAAAGCAGGTGATA	iucC	2.99	10.6038
CTGCGATATCCTTTATCAGCTTGCTGCGCCCGCCGAGTATCTCAGTGCGT	iroD	1.7	1.45593
GGTTCCCACACCGCGCCACCGTTATACGGGACGTACTGCAT	iroB	2.45	4.98297
GCAAGTTCCAGTTCTTCCCTGAGTCTTGTCTCCTGAA	etsC	2.48	4.61979
GTGAGGGTGGTATGAATTTTCGACAGCACCCCG	iroE	2.29	5.23062
GGTTCCAGTAGCACGTTCATCTTGCTTCCCTCTGCACCGCTGACGGTCGATGTG	sitB	1.25	1.29757
TCCGAGCGGAGGGTAGATGATGAGGTCAGGCCGCCAG	iroB	2.31	4.55284
CCTTCCTCTGCACGCTGTATAATGTCTGATGAGCGACGGAACGCATCTGTGTATTGCAGACGTTGTTTT	cvaA	1.88	2.82102
AATGCCTGCGAATCACACTCCCACACCGGCACAGTCATGGATAGTTCGCCTGGCACGCGTGTGCTGGGAACGTAAGAAACTTAGT	iroC	4.16	1.61618
GCGCCTGAAACACTACGATCAGAATGATGCAGTAACTCCGGCATAATAAGCCCGGCCTGGC	iroN	4.16	1.61618
GATCAACGGTGGAAAGATAATTTTGGCGGATGAGCCAACTGGTGCTCTGGATTCGCA	etsB	3.15	6.30892
CCTTACGTACCTGCTGCGGTGTTCCTTGTTGATCGGCATTAATC	sitA	2.96	7.7122
CTTTACAGCAAAAGGAGGCTCTTATATCTATAGTAGTGAGGGAGGCTTCCGGGATGAAACG	ompT	2.21	3.65956
TGAAGCGTTGAACGCCGTCGGGCAATCACCAGCAGC	iroC	1.72	1.67572
TGCTGAAGATATGAATAACCTGTATTTCAGCCATACCGTTGAAAATATTGATTTCGACAAA	iucD	1.86	0.354578
TGTCGAGTTTTTCACAGCGCAGTCCATATCCGCTGTGAACAA	iucB	3.53	7.76195
GCGCTGCTGTCGGTCTTTCTGGTCCTGAAAAGTTGGGCACTGATGGGTGACGCGATGAGTC	sitD	2.86	5.57025
ATCAGACCTGCGGCAAACATGCCAGAAAAAACAAT	sitD	3.36	11.3197
CGTAAGCAGATTGCTGAACTCCCTGAGAATAAAAGATGGATGGTCACCAGTGAAGGGGCTTTTT	sitA	4.73	0.801343
GGCATACTGAGATCGAATAAATCACGCCCCAGTACGCG	iucD	1.42	1.30803
TTTTTATCCATGCATACATTTTGCTTCTCTATATTAATGTCTGCAATATGTTACTTTGTTG	cvi	0.476	0.111259
GTGTTAACCAGTTCTTTCTGCAATTCGAGTCGTTGCAGTTCCATCTGATAGATACGATTATCAAAATCTGCTGCCTGAGTCTGAATC	cvaA	1.74	2.54516
CACAGGGCGAGCAGGGCACAGAGGCCGATGAT	iroC	0.826	0.730487
TAGTGCTTGTCCGGTTCGGAGAAGATAGAGAA	etsA	2.38	4.04576
ATTCTCAGGGAGTTCAGCAATCTGCTTACGCAGGGGGGCAAGGGTT	sitA	1.01	1.11407
TTGGCTTTATAAGTATCGGCATTGCGTTGGTAGGTTTGTGCATT	sitA	2.27	2.50864
CAGTTCAGCCTGTTTCAGGAGCGCCTGCTTAGATTGAAGTTCTGCTTTCACTTCGTTGAGT	etsA	-4.4	2.41117
CTTTCTGCTGCTGGCGTATAGTCGTAAGCCCTGCT	iroE	2.35	5.47366
TAAGCCGGGAGAGAGTGGTAAAGTCGACAGGATAACTGCCTGATGCC	iucA	3.23	12.5901
ACCCCTACGCCTGCCGCAGAATCGAGTGCGATCAGCAGAGCGGCG	iroC	2.22	4.48678
AACGGAAAATAGACTGCAAGGTATTTTTGTGCTCGCACACG	iroC	2.15	4.74232
TGCACCGGTGACAGGGAGGACCGAAGAGGACCCGAGGT	iroC	1.44	2.22113
CCAGAGGCTCCAATGATTGCCACCATTTCTCCAGCAA	etsB	1.93	2.16052
AGAACTCAGCCATAACGGTAACTGCCAGAAAGCGGAACGATGGATAATGTC	iucB	3.38	6.99568
GGTCACGATGTTGATCAGGCCACCGGTACTGC	iutA	3.19	9.29671
ACAGAAAGAACTGGTTAACACTGATGTGGAGGGCGAAAT	cvaA	1.67	2.02733
CTGAGTGGAGATCTGTTTTTCTGCTTTCTGCTGCT	iroE	2.12	4.59517
CGTACAGTGAAGCAGGGCCGTAACCCGGGCTGTAGTACAG	iutA	1.57	1.64016
CTAAATGAATTAGATTCTGTTTCTGGTGGTGCTTCAGGGCGTGATATTGCGATGGCTATAGGAACACTATCCGG	cvaC	1.41	1.73518
CATCCAGTAACTGATGGCGAATATCTTCCTTCAGTCCGGAGAA	iucD	1.21	1.01412
CCAACCGTTTGCAGCGCCGCAACGGTCGAAAC	sitC	3.43	11.5986
TCGACAGGATAACTGCCTGATGCCGTGACCA	iucA	3.17	12.2211
GAAATGCGATCGAGCAGGTGAGGGCGAGGCACCCCAAGAGCATGG	sitA	0.507	0.411168
AGCGCATCGGTGACAATTTGACGATCCCTCTTTTTGGCGATACGCAAC	sitB	2.58	3.14146
GTGCAGCTTCGGCATTACGCAAATCGTTACGCTGAGGTAGGTCATCAATTTCGGCAATCAACTGCCCTTTAGTC	etsA	-4.4	2.41117
CAAACCTTGCAGGAATCAATGGAATAGCGGAGCA	cvaB	1.44	1.61979
CGTTTTCTGCCAGCGTCAACTGGACGTTATATGGCAGACAAAA	iroN	2.05	3.9393
AGACATGACGTGGCTTCGTCGAGCAGCAGGATGTG	iroC	2.1	4.70333
ATGTGCGATCCAGACATGACGTGGCTTCGTCGAGCAGCAGG	iroC	2.23	5.28233
ATGAGCGTTTCCCTTTGTGCGTGCGTTGAAGCTGATAACGGTAAACGTCATGATGAACACA	sitD	3.11	0.9914
AAATATCTGATCCAGCGCGTCGCACAGCCATCCTGTTGGCAGCTCCCCGGGCCAGTGCAAC	iucB	4.73	0.801343
CCTGAGCGGACAGAACGAACAGAATGCCCTGCAGATAACCACTCTGGAGAGT	cvaA	1.43	1.62525
CCAGGTATCAGTAGCCAAATCCTCCGACGATGATA	iroN	1.23	1.40782
ATGGGGCCGGAAAACACCTTAATTTTAATTGA	iroN	1.97	4.06449
AAGAAACAGCATGCTGCCCGCAGCCAGTCCGCCGGAAAA	sitC	3.24	4.61083
ATTTCGCCTTCCACATCAGTGTTAACCAGTTCTTTCTG	cvaA	1.91	2.95861
TCGCCAGTAGGAGCGCAATATGAAAGCGTTGT	sitD	1.3	1.77728
GAATACCTATAACGAGCCAGGCCGGGCTTACTATGCCGGAGTTACCGCATCA	iroN	1.88	3.07831
GTTATGGATCATGCGATTCCGGCGGGGGACAGAGGG	cvaB	1.14	0.777284
ATTCTCGTCGAAAAAGGTCACCATAAGATCTTTC	sitC	3.48	12.0301
ACTGGTTACACTGCCAATAGTTACAGCAATCA	sitC	2.25	2.34582
ATCGACTCCGTCCCGTCCTCCATCTGTGAACGGGTGTCGATCAGTGCAAACACCCGCTCC	iroC	1.81	3.44249
CGACAGAGTCGAAAGAGGTGACGCTGAAATAGTAAAACACGGAGCCTTTATCGGCTATATT	iroE	-5.61	2.58503
GGGTGTGACGCCAGTAGGGATCACCGAAGGGCCCTATGAGGGC	sitA	2.47	4.39147
ACATCATGAATATGACTTGCTCTGGCACATTCT	cvaB	1.55	2.59346
ACCTACCAACGTAATGCCGATACTTATAAAGCC	sitA	2.15	5.32514
GAACGGTCTGCCCACTGACGCTGCGGTTGTTCAGCGCG	iroD	2.01	4.39577
TATTGCGATGGCTATAGGAACACTATCCGGACAATTTGTTGCAGGAGGAATTGGAGCAGCT	cvaC	-0.152	0.0366845
AACTGCACTGACCAGATCTTTCAGAAAGACGGTC	iucD	0.601	0.291579
AGAAATTCATGAGTATCAGCCTACCCCTGGC	sitA	3.65	13.4078
CAACATTTCCTGTGTTGACGCAGGAGTCCTGGATATAGTTTTAACCGTA	cvaA	1.36	1.78252
TTATCAAAATCTGCTGCCTGAGTCTGAATCTGACTCTCCAGAGTG	cvaA	1.82	3.41005
AGTCCTGGATATAGTTTTAACCGTAGCAGAGAAC	cvaA	1.36	1.78252
GGCCTGCGTGTCGTCCAATCGCATGGTCAGCAGGAACTGGAGGGC	iroC	4.5	2.1831
ACCATCGCCGAGACCCACATCGCATTGAGCATATATTCA	sitC	3.41	11.466
TAACCGTTATGTACTGCATGATCCGGCCAGAGG	cvaB	1.4	1.50864
ACCCGGGCTCTTTCACTGGAGCTGGATGAACTTGGTGCCCTCAAAATGCCGT	cvaB	1.39	1.50446
CGCCTTTTTTCCAGAAATAGTGTACTTTCGGCTTTCATTCCAT	cvaA	1.63	3.1349
GGAGACCGCTGAATGTGGACTGGCCTGCCTGGCAATGATATGCGGTCATTTTGGTAAGAAT	cvaB	1.44	1.61979
TGGGCTGGAGTTCACCTGGGAAGATTACCACGCA	iroN	1.68	2.67366
GACTGGAATTCACTTCCGGGCCAGACCTCAAG	cvaB	1.6	2.22403
CACAGGCTTCAGTAGTGACGTGACTTTGCGACCTTTACCGGC	iroC	1.36	2.04964
GACCGTCTGCAGAGAATAACTGCACCAGCCCACAATGAC	iroC	2.33	5.47366
GCGGAAAGAACAGGTATCACCAATACTCCTACACTAAAGGCGGCACTGAGTATGGACGGAA	etsC	2.98	1.6925
GAGCGAGGCATCATCGAGCATTTGCACACCGATTCTGATGTTGCC	iroC	1.94	4.31336
CGCAACGACTCATCGCGGTAGTAAACCTGACCGA	iutA	2.81	9.5157
TCCCGCCCAACGCCGTTAATGGACGCTATCGCAGATTTACCCAGAAAACGAATGTTGTCTGAAGCGCTAACTTCCGGGCTGACG	etsB	2.78	5.52288
GGAAATTGAAATCGTTGCTGACATGAGCCCGGTTTCACTGGAAACCACTGATTTAAGCTAC	cvaB	1.73	2.24185
ACAAACATTCCTATTGTCATCTGATTATCGATCACAAGG	cvaB	1.34	1.60555
ATCGGCCACAGATAAAGCTCTTTTAGCCCCAAATCGCGTGCGAGATAAGAAAAAGC	sitA	3.64	13.2434
CCCCTCCGGTAAACGACCTTTCAGATATTATTCGTAAAATGCCTGG	iroN	1.93	3.92812
GAGACCCACATCGCATTGAGCATATATTCATA	sitC	3.32	10.9547
ATAACTGCCTGATGCCGTGACCAGACGTGCAGGAAATGCAAAGCGGTGATGCTGGGTT	iucA	2.05	3.16052
TACGCGATTAAGAATACGTGCAGATCTCCAGGCCATCAGGCTGAGCTGGGGTTCGGC	iucD	2.5	1.47625
GCTGGCAGGAATATTCGCATTGACCTTAGGCAGGCTTCCTTTTGGCAGCGTTGT	etsC	2.35	4.22403
CCGCTGACGGTCGATGTGCCACAAAAGGGTGTTCATCGTCAGTAATAATGCTTTCTTCCG	sitB	0.767	0.696804
GCCAATTTCATGAGTTCGTTCCGTTACAGAAATCAACATGATGTTCATCACCCCGATACTGCCGAT	etsB	2.39	4.1549
GCCCATGGGTGGGCGCAAATACAAATGCTAAAAGAAACAGCAGTGTCTGC	sitC	0.0141	0.00788851
CTTTGTGCGTGCGTTGATGCTGGTAACGGTGAACGTCATGATGAACACAACCGCGAATAAG	sitD	-0.324	0.202732
AAATCCGACCGGCAGATCCCCAAGCATCTGGACAAGAATATTTTGC	iucA	1.81	2.57025
ATTAATGTCTGCAATATGTTACTTTGTTGGTGATAATTATTATTCAATATCCGATAA	cvi	1.64	2.25026
CCAGTTTATTTCCGCCGCTTCTCCCCATTCCCCG	iucD	2.88	9.85699
GCTCGGAAGAAAGCATTATTACTGACGATGTACGCCCTTTTGTGGCACATCGACCGTCAGC	sitB	0.0511	0.0101054
ATGACTCATCGCGTCACCCATCAGTGCCCAAC	sitD	2.92	9.27084
ACTGTCGAACCTTCCAGCGATCCCACGCACAGGCTGATACG	iroD	2.12	4.88273
AGGTTTTCAATGCTGAAGCTGAGTGTACCCACCGGAAGCTGATAACTGCC	iutA	3.16	9.4908
TATACAGCGCACTGATTTGAGAATGATTTTCACTGCTGCGATCCGCAGCAG	iroN	2.51	0.9914
AACAGATCCTGTGTATGGGAGTTTCCCTTTTTGCGTGCGTTGATGCTGGTAACGG	sitD	2.69	3.4908
AGGTGTTTGGTGCAGAATTGCAGAGGCTCAACCGCCGTAAC	iroE	1.1	0.675718
TGGGTGAAAATATTTTCCGCCTGCGCCTCGCCAATAGAATCGAGCCAGTCTGTCGCGTGAG	iucA	2.13	3.38195
TAATTATCGGTATGATAGCTTTGAGTTCGGGGGGAGTTTCAAATATAGCGGATGGGTGAAG	ompT	1.6	2.17005
AATAGCGCAGCAACTGCTCATGGGTGAAAATATTTTCCGCCTGCGCCTCG	iucA	2.24	3.73755
GAGCTGGTGCGCTGTCGATAAAAAAGGACAACCAGACACC	sitD	2.67	3.7167
GAGCAGTGTTTTCCAATAGCTTTGCCGGATACTGTTGGTTTG	etsB	-4.4	2.41117
ATGGCTGCATTATGGGCTGCTGTGCATGGTCTC	sitD	3.89	12.8182
GACTGGCATATCGGTAATAGTCTCAATGACTGGTGT	sitD	1.26	0.737549
CACCAGTCATTGACACTATTACCGATATGCCA	sitD	1.44	2.02687
CCTTCGGTGATCCCTACAGGCGTCACACCCGAAGAGACAATTACTTCT	sitA	2.22	2.33348
TTCATACCATTGGCGAGAATCAGTTGTGCCCCCTGC	sitA	3.1	9.44009
AGAAGTAATTGTCTCTTCGGGTGTGACGCCAGTAGGG	sitA	2.36	6.12436
AGCACTGTGCGCGAACGGTCTGCCCACTGACGCTGCGGTTGT	iroD	2.15	4.96257
CGGCGGCGGCAGTACCGGTGGCCTGATCAAC	iutA	3.07	8.78781
TTTCTTCCAGACGGGAAATAATGTTGTCCACACGAAC	cvaA	1.17	1.47625
TTATCTGATTGACATCAGTAAAAGTACACGTAGTGGTATTGTCACTGATAATCAT	cvaA	1.59	1.86012
GATTTTTTGCTGCCACTGCCACGGATGTACC	iucC	3.06	11.083
ACGCGGTAATAACCGCCAGATCGATATTCGTGGTATGGGG	iroN	1.61	1.40671
CATGCGCATTATCGCCGGGAAATCTCGCCAAGTTCGGCTCTATATTCCGGACATTGATATT	iroD	-0.247	0.0486625
GGAAAGCGCAGAGACCGCCGACCATCGCCGAGACCCACA	sitC	3.62	12.1561
GTACGATGGATAATGTCGCTTTTTACCTGCCCAAAAAGCGTCAGCGCCTGTGGCTCCTCAC	iucB	1.74	2.49485
GGTATCATTCTCTCTATTTCTCTTCTCATTGCGCCTGGTGCCATT	sitD	2.38	4.31158
GCGGGCTGGGAGATACCCGAAGATTATGCCGATTAAGGTTGAGCAAA	etsB	1.77	2.13371
GCGCTCATTGTGCAGACTCATTATTCTTAGCTGAAGAAGAAAACTGGTCAGAGAGG	cvaB	1.62	2.0752
CTGACTCTAAATGAATTAGATTCTGTTTCTGGTGGT	cvaC	1.81	2.66555
GCCGGTGTGGGAGTGTGATTCGCAGGCATTAAGCCTCCTCCGTCTGTAAAATACGATCCACTGGCCGGATCGTTCCGCAAAAAAGCCAGCAC	iroC	2.18	4.77469
AACCCTATATAGGGCATTTTAAAGTGTTGTGATCTTACCCAGCAATAGTGGACACG	ompT	1.27	2.3363
ACCTTTATGAGTCACGCACTGCTGATTTCACTGGT	sitD	3.33	11.7645
GGTTTGAGTTAACGGTTTGCCCTTGCTGAGTGACAATGGCAATAACAATTCCATCCATTGG	etsA	2.51	4.35853
CGGGAAGAGGTGGTCGGCAGCCACGACGTGC	iucA	3.22	12.383
TGATGTGATCCTGCTGGATGAACCTTTTACCG	sitB	1.84	3.67162
ACTGGTAGTAACCTTAAGAAGGTCGATATATGTCGGTACCGGGCCGTTTTCTGTGCTCAGG	sitA	-0.507	0.163043
GCTGATTAATAAAGATCAGTTAACTAACCAGGTGGCATTATATTATCAGCAACAAAACAAT	cvaA	1.61	1.8729
CCTGCCACGGGTGCAACGGGAACAGCCATTGGTTGTCACTTAATTCGTTGAGTAACTGAGG	iucA	2.16	3.48545
GCCGGGGATAACGTTATCGGGCAAACCGCTTCAGG	iroN	2.08	4.42136
GTTTTCGTCGCACTCCATCAGTGTTGCCATCAG	iucC	3.01	10.7496
ACTATCAGTAAGTTGGAGTCATTACCTCCTCCCGAACTCAAAGCTATCATACAGATAATTA	ompT	1.12	1.85699
GCGCCTGCTGTACTGCATTTTCCGGTACGCGGGTCATACGGGCGACAAAACCTTTATCCCC	iroC	2.02	4.284
TTTTGGCCTGGGGCTGTTTATGGTGTCATTAAACCCGACATCCGTAAATATTCAGACCATCGTCCTGGGCAATATTCTG	sitC	4.73	0.801343
AAGTTTCTTACGTTCCCAGCACACGCGCGCCAGGC	iroC	1.23	0.931814
CCGGTTCCTGGCACGAATATCATTCCCGGCCTGCGCTTTGATTA	iroN	1.64	3.17522
GGTCTGCAGGGTTTCCGACTGGAATTCACTTCCGGGCCAGACCTCA	cvaB	1.6	2.22403
CGGAGATCTGTGCTTTAATGGTCATGACATCCAGACGAGCGAGTTTAATAATTGTTGGGGCACTCTGGTTTGAGTTAACGGTTTGCCCTTGCTGAG	etsA	2.49	4.23732
GAATGAGAAGTTGCCCATTTGGGTTCCGATGTTACTTTTTTTCCGCTGTGCCTCATGGTGG	iroB	1.79	1.60206
AAGTTCATCCAACTCCAGTGAAAGAGCCCGGGTG	cvaB	1.48	1.96658
AGGTCCGGCCGACGAAGATTCATTTCACTGGCATGGAAACAGGATTGTG	iucD	2.95	10.2644
GATATCCTGCAACTCACTATCATTGGCATTGTCTCAGTCATAGTGCTCTTTTTCAAATGGAAAGATCTTATGGTGACC	sitC	4.73	0.801343
GGTACCGGGCCGTTTTCTGTGCTCAGGGAATCGACATAGAG	sitA	3.61	12.7471
GAACAGATATCTTTCCGCTGGTCAGACGCACAAATCCCATAATC	sitB	2	4.04964
GATAATCATCGTCGGGATATAGAAAACCAGCT	cvaA	1.49	1.30803
GCCACGTTTTTGGCCATATCCGCGATGATGGTA	sitA	2.89	3.91364
GTCTGGCTTTTCGGCTGATCCACCAGCAGATTTTCACGCAGGGCAAACAGACTTTCCTGCATGATGTTGCCGTT	iucA	1.97	3.00436
TGCGCTTTGATTATCTCAGCGACTCCGGCGGGAACTTCAGCC	iroN	1.68	3.28735
GGTGCGGCCTGAGTCAGGGAGACCAGTACGTT	iucA	1.89	2.86328
ATTGCAGACGTTGTTTTTCCAGGGTATCTAGCGTTATT	cvaA	1.88	2.82102
TCACCGTCTGGATTATATCGCCGATGGTTACCCC	sitD	0.543	0.39794
GTTATACACCAACCAGCCGGAAAGTAGCGATGAGGGCGCTACG	iroN	3.92	2.70997
TCGTAACGGCGGTAAACCTCACCCTGCGGACGGGGTGGGCGCTGCGGGAAATAAATC	iucB	2.5	1.47625
CACGACATCTGTTAACGATGACATCAGTCGTTCTTCGGATGTGCGATC	iroC	2.06	4.73518
TTATGTGGGAAGTCGAACTCTTTAATTGTCCGGTATCCCGCAGGCTCAAGATGGCGGAACAGGCGC	iucB	3.05	11.0066
CCGGTTCAGACGCAGATAAACGCCCTGCAGGGGATGTCGGGCGCGCCACAGAAAGGTCACT	iroD	-0.0905	0.0329203
GACCCACATCGCATTGAGCATATATTCATAGCTGAAGGGTTCCAGTAGC	sitC	3.3	10.857
TCAGCGCCTGTGGCTCCTCACACCATTCGGCCCAGGGGAGAGCCACTGCTGA	iucB	2.5	1.47625
GTAAAACACGGAGCCTTTATCGGCTATATTCGGCCCCAGTGGCCGCATATCCGGCTTCGCATAAACTTGCGCACTACAGATAAGGGT	iroE	2.12	4.88273
TCTCGCCAGAAAGACGCGTTTCTTTTGTCCACCGGAAAGCTCGCCGATTTGTCGA	sitB	3.5	11.7852
GCCTGAGTCTGAATCTGACTCTCCAGAGTGGTTATCTG	cvaA	1.77	3.59517
CTGCGACCGACGACCGCGACAACCATTCCCTC	iroC	1.51	2.5986
GCTGTTTATGGTGTCATTGAACCCGACATCCGTGAACATT	sitC	2.17	5.10735
CGCCAAAGTTTACTGATTATATTAAATACTGTATAGAAACGACAAAACACCTTTCAATTCAACAACAAATGGAAGTTGATTTTAAATAATATTTATCATAATCAGAATTATTGTTGGTGTTGCACTCATAA	hlyF	1.88	2.76955
CAGCCGCTGGTGAAGTTGCTGAACGTGAGGAACTGTCGAACCTTCCAGCGATCCCACGCAC	iroD	1.05	0.617983
GGGTGCTTACCTTCAACCAGTATTTTCTGGGT	hlyF	2.1	3.92445
AGCAATCATGAGCAGGCGGGGAAAACGATCGGTTAAC	sitC	3.32	10.1343
TTCTTCCCTCTGCACCGCTGACGGTCGATGAGCCACAAAAGGGCGT	sitB	2.76	3.66154
CAGCAAAAAATCCCGCCATTTTACGCTAATAACA	sitD	2.84	8.58838
CATGATGAACAAAACCGCGAATAAGACGACAATCGTCGGAGC	sitD	2.32	2.84164
CCTTTCAGATATTATTCGTAAAATGCCTGGCGTCAATCTTACCGGCAATAGCGCCTCGGGC	iroN	1.98	3.26122
GCACGCTGCCCCCAGACAGTGGTGTAGTCACGGTCGAA	iutA	3.16	9.4908
AGCCAGTATGTCTTTCCCACTGGTGAAAGATCGTCTGAACTGGAATACC	iroN	2.02	3.96658
CAGCGCATCCTGGCCTGCGCCGTCAAGTTTCTGAAT	iroC	2.48	5.06048
CCGTATCTACCAGATGGAACTGCAACGGTACGAGTTACAGAAAGAACTGGTTAACACTGAT	cvaA	1.16	1.06098
GGATCGTCAGATTGTCACCGATGCGCTGGAACGTGTCGAT	sitB	2.48	6.34008
TATCGCCAGGTGTTTGGCGCAGAATTGCAGAGGCTCAACCGCCGTAA	iroE	2.26	4.50169
CGGCAAACATGCCAGAAAAAACAATCCCCATCACTGTATCTTGCTTGATTCGGCTGTTGTCTTTCAGGTATCC	sitD	3.45	11.8794
AGTTGTGGTGCGGCGATAAATATCTGATCCAGCGC	iucB	3.19	11.0283
CCGAACTCAAAGCTATCATACAGATAATTAC	ompT	1.2	2.08831
TATGAGTCACGCACTGCTGATTTCACTGGTAGTT	sitD	2.95	9.76195
CAGCATATATGCCCCCGCAACACCCGGGACAAT	sitC	3.41	11.6556
ATTAGCTATATATGATTGTGTTTTTAGAGGAAAGGACTTTTTATCCATGCATACATTT	cvi	1.98	3.06651
TTGCACACCATCTCATACAGCCCTGCCCGCTGTGAGGC	iroC	2	4.48413
GCTGCTGGTGATTGCCCGACGGCGTTCAACA	iroC	1.82	2.89963
AACAGAATTTTCTATATCGCCTTTGCGCACTGGGGCAGTAATATATTCTGGCACATCAGAG	etsA	-4.4	2.41117
TGGTGCGCTGTCGATAAAAAAGGACAGCCAAACACC	sitD	1.25	0.705534
AAAGCGATCAACAGTAACCCGCAGGCCAGCCACGGCAGGCGGGCCGGATTGCCCGCCAG	iroC	2.08	4.34775
GGTATTTATTCCTCCGAAGAGCAAATCCATTCTGGTTAGCTTAATACCCGAATTTATCGCA	cvaB	1.57	0.395774
GGTCTATATATGCGCCTGCCAGCGGCTGATTGT	iucC	3.1	9.08938
GGTGCAAGCCTTGTGATCGATAATCAGATGACAATAG	cvaB	1.46	1.7167
TTGCCTTCCGCGCGTAACTCCCTCAACAGGCTGATGATTTT	sitB	3.6	12.5143
ATCGGCCTTTCCGGCGAGGGTGGCAAAACGGCCTCCG	iroD	0.587	0.333482
CAAAATCCTCTGGTCGCTAACTGTGCTCCTAGTTGGGTTGAATAGCCAGGTATCAGTAGCC	iroN	0.639	0.331614
CCACTGTGGTTAATCATGCTGGGAAGCATTATGTTTATTACGGCATTTCTGATGTTCATTA	cvaA	3.32	1.46725
ATTCTTACCAAAATGACCGCATATCATTGCTAGGCAG	cvaB	2.05	3.11634
AATGACAGAGATATCAGCGGTATTTCTGGCTCTGCTGCG	iroN	0.93	0.69897
CCCTGCGGCGGCGCGCTACGGTTCGGGGGCCGCCGGGGGGGTGGTGAACATCATTACCAAA	iroN	1.05	0.659556
GTAATCATTGCGGAAGTAGGTCACACTTGCATGGTAATCTTCCCAGGTGAACTCCAGCCCA	iroN	4.16	1.61618
GTTAACTTAATACCTGAATTGATCGCATCTA	cvaB	1.27	1.44855
AGCCTGTAACCCTGTGTTGTCGAAAATGGCCTTACGAGTATTCTCATCGATAATAACTTCC	etsB	2.43	4.46092
ACCCATGTGCCCATAGCGGCCCATCATCACCACATCT	sitB	0.425	0.334419
GGTGTTTTTGTGATGATGCTGTTATATGGAGGATATCTTAC	cvaB	1.48	1.83268
TATGAGTCACGCACTGCTGATTTCACTGGTTGTTTCCATACCCTGTGCGCTGCTGTCGGTC	sitD	2.18	0.879426
TCCGGAAATCAGCGTCAATAAAGAAATTGGACTGGAGTTCACCTGGGAAGATTACCACGCA	iroN	1.16	0.756962
GTTACCTCTGGCTACAGGGGCATTCGTCGCCGG	sitD	2.07	4.2993
AACTATCCATGACTGAGCCGGTGTGGGAGTGTGATTCGCAGGCAT	iroC	1.75	3.24795
AACGTCGATTTTCCGGAACCGTTTACCCCAACCAGAGCGGCAATAGATCC	sitB	3.41	11.6216
GCCAAATTTCTGATATGCCACGGAAAGACGTCCGGAGATATG	iutA	2.88	9.86012
CTGTGCCTCATGGTGGCGGTAACCAGCTTCGGAATCCAGACCGGG	iroB	2.02	4.1831
GCCAGATCATATGTTCACGTTTTACCGCCAGCCAGTGCAGTCT	iucC	3	10.7496
GCTTCCCGGCATGCACGACATCTGTTAACGATGACAT	iroC	1.99	4.41005
AGCTTATCAATAATAAGCCGGGAGAGAGTGGTAAAGTCGACAG	iucA	3.23	12.3152
ACGAAGCGCCTCCAGTCTGATATCGCGAAGATTTTGTCGGCCTTCGCTGGTGTTGAGCCATATCTTTCCGGAGCAGGGATCATAAAAACGCGCCAG	iroC	2.35	5.47366
ACTGAAGCTGCCGGGATTCATCGATGTTCAGC	iutA	3.2	9.56067
CGCTTCAGGCGCATATATCCTCAAGTGGCAGAATGGCGGG	iroN	2	4.36151
ACAAGAATATTTTGCTGATGCGCCAGCAGCACCA	iucA	2.99	10.5258
GCGCAACCTGACGCGCTGGTTTATCGGAAATCGTACTCTCGCTAAAGACTGCCGGGATAT	sitA	3.73	13.58
GCAGAATCGAGTGCGATCAGCAGAGCGGCGATGACGAACATCCA	iroC	2.11	4.61083
TAAATCCGCAGCAGATTCTCGATTTCGAAGCCGGATATAGCCGCCAGGGGAATATC	iroN	2.2	4.37675
ACAATATGGAGAATTACAGAAACTATCAGGCAAAAGGGCTGATTAATAAAGATCAGTTAA	cvaA	1.67	1.24718
GCTCAGGGAATCGACATAGAGTACACCGCCGTAGTG	sitA	0.707	0.655608
GTCGTCCGCCGTTGCCTGAGGGTGGCCATAGGCGATATTT	iroC	1.95	4.10347
TGGTAAGAATATTGACCTGATATCTCTTCGCCGGAAGTTTAAT	cvaB	1.73	1.36653
CCATCCCCAGTTGCTCCGCTATTCCATTGATTCCTGCAAGG	cvaB	1.35	1.73518
CAGAATGGCGGGAAAGCTCTGGTGGACGGTATCGAAGCCA	iroN	1.84	3.79048
CCAGATTCATACCATTGGCGAGAATCAGTTGTGC	sitA	3.33	11.3372
GCAGTGTTTAGTGGCTTAACTCATGACAACCTGCTG	iroE	1.8	3.64207
AGCCTCAAACTCCATCATGGTTTCCGGCTGA	iutA	0.244	0.10513
ATGATCTCGGCATCGACCTCACTGGCAGAATCCATAACCCAGGCGATTAG	iroB	2.18	4.83863
CCGATGATGGCATCTTCTTTTAAGCGAGTGCGTTGGTTAAGAAACAGCATGCTGCCC	sitC	0.661	0.632644
GGGTATGGCCGAAGCCTACGGTTTGCATCACGACCGGTATATCATATTTGGCGGCAATCA	iroB	2.44	6.24185
GTGGGAATACCCAGAACAGATATCTTTCCGCTGGT	sitB	2.06	4.15677
CGATATAATCCAGACGGTGATTATTGCCGGACTGGTTACACTTGTTATTAGCGTAAAATGG	sitD	2.58	4.75945
GATTGCTTCAATTACAACTGACAGACAGAAAATTTTCGCCAG	cvaB	1.67	2.72816
ATTGCGCAATGGCTTTCGACGCCAGCGGTAATCAGCCGCTGGTGAAG	iroD	2.12	4.88273
GCTGTTGACTTTGCCTATTTCCAGCCGTGCTTGTGCATAAGCAGGGGTACTGAGGCGGCGA	iroC	0.795	0.443697
GATTTGCCCGAGCACCGGTAGCGCCAGCATAGTGGCCCCAGGCATCGCCTGCGAGATAACC	iroC	0.891	0.488117
ACGGAAGCCCCAGCATATATGCCCCCGCAACACCCGGGAC	sitC	3.4	11.5528
ACGCTCAGGGAGAACTTGATCATATCGCGGCTGGT	iucA	2.84	9.65758
TCTTGTGTCGCTGGTTCAGCCGGCCACAATTCGTTGTGGCTATT	iroC	2.06	4.4698
CGAAATAAAACGCAGTACTGTCACGAAGTGACCCGTCTGCAAATCATG	iucC	3.18	11.0376
AATATCAATGTCCGGAATATAGAGCCGAACCTGGCGAGA	iroD	1.08	0.739929
TCTTCTGACTGAGGGACGTAGGCAACCAGGTTTTTCTGTA	sitB	3.6	12.5498
CGTGTCGATATGGTGGATTTTCGCCATCGACAAATCGGCGAGCTT	sitB	1.96	4.21681
TATCGATAAACCCTTGCTTCGCCAGTGCATTTGCGTCAGCAGGTACCAATGTTCTAATACTCTCAATGCTGTCATCGAACAAATCCTGCCC	etsB	2.78	5.52288
AAACACAATGCTTCCCAGCATGATTAACCACAGTGG	cvaA	1.36	1.50307
CACATAGAGAGACAACTTTAAGAACAGTTGATCGGATTTTTAGAATTACAAATTAGGATAATATATCACTAAAAGCAG	cvaB	1.99	1.73518
GCCACAAAAGGGCGTTCATCGTCAGTAATAATGCTTTCT	sitB	3.23	9.75449
TGCTCCGCTATTCCATTGATTCCTGCAAGGGTTGCTCCACGG	cvaB	1.55	2.08249
AATGCAGACATCTCGTATGCAAACCGCTTACCTGCGCC	sitD	0.0769	0.0404816
GCCGGCCTCACCTAAGTCTTTAATCAGCCCTTTAGCAACAAGTGCCTGGCACCACCCCTGC	iucA	2.31	3.92445
CTGTAGTACGACCGGAAGTAAGAGGAGGACAGCCAGGAATCCAGCACGAAGAGGCCG	iroE	1.8	3.63078
GGCATTGTCGTTAATGATGTTACTGTCACCTGGCGTAACGGGCACACA	sitB	3.11	11.0343
GCATACCAGTACGCACACGACGATAAGCGTCATGGCAGGGGACATCCACAGCATCACGGCAATGC	iroC	2.35	5.47366
TTTAGTGGCTTAACTCATGACAACCTGCTGTGTAATTTGCGTTTTCACCACTGAT	iroE	2.09	4.77989
GGTGGTCGGCAGCCACGACGTGCCGGCCTCACCTAAGTCTTTAATCAGCCC	iucA	2.24	3.73755
GGAATATTATTTATGGATGAGGCTACAAGTTCTCTTGATACAGAAAG	cvaB	1.55	2.40121
GATTCAGACTCAGGCAGCAGATTTTGATAACCGTATCTACCAGATG	cvaA	1.01	0.590067
GTTCGCATTTACCGTCGGGAACGGGTAGAATCGCAACGACTCATCGCGGTAGTAAACCTGA	iutA	3.03	8.74232
CTGGGTAGCAGACGGATATTTCTTGGTTTTCTC	iucD	2.68	8.49485
GCACTGCGCGATGCATCCTTCACAGTACCAGGCGGATCTATTGCCGCTCTGGTTGGGGTAAAC	sitB	2.56	4.65956
GGTTGCGCGTGAAACCGGCGCGCACTACGGTGGTGT	sitA	2.33	3.9431
CGAAGAGACAATTACTTCTGGAACCCCATTGAGATGCTGGTAAAAGCGTT	sitA	2.94	7.73283
ATAGCGGCCCATCATCACCACATCTTCCACTAGTACAGGAAATGACCAG	sitB	0.556	0.458421
AGCTGGTTCTCTTGCGTGAGCAGGTTTTGCTGCGCGTC	etsC	2.48	4.61979
GAAAAGCAGATTATCAGATATGACGAAAAATACCTCCCTCTGGAAAAT	cvaA	1.1	0.677781
ACCCTGCTGTGCAATCGCTCTCGCCAGAAAGACGCGTTTCTT	sitB	3.6	12.5143
GTAATCCTCTGTCGGTCATCCCGAAATATACTAT	iroN	1.94	4.13727
GCGAGCCACTGGTCGCCAAACTCGCCGAGAGACA	iucC	3.05	11.0066
TTCCTCCGAAGAGCAAATCCATCCTGGTTAGCTTAATACCCGAATTTATCGCA	cvaB	1.32	1.4389
CGTAGCTTATCAATAATAAGCCGGGAGAGAGTG	iucA	1.95	2.97469
GCATCAATCCACAGCCAGCCCCAGATACCACGTTCAGCGAT	iucC	1.97	3.01323
TCAGCAGAACACGCTGTGGAACCCCCTCTTTCATGGCGAGAGTTATATTT	iucC	3.14	9.04001
GTTGGGGCAATCATGGACAGTATTATGGTTGT	cvaB	1.48	1.83268
CATACGAGATGGCTGCATTATGGGCTGCTGTGCATGG	sitD	3.9	13.2299
GGAAATAATGTTGTCCACACGAACCAGCTGGTTTTCTATA	cvaA	1.36	1.78252
GTGAAGCCAGTTATCGAGATTAGGATCGTTAAATTCTTCCCAGTCAAACGGGGATGTATTTCCGTCCACATCGCCCTTGGTCCAGTTGATGGGATAGTTCACTTCGGGAGCGCGATAGTCACTTTTCAGCACGTTTGTGCAACCTGAACAGAGTGCGGTGATAAGGCATAAAGTCAACGATGATAAAATTTTCATATATTATTCGCTGGC	etsC	2.54	4.40671
AGGTCAGTTTTACCGGGTTCAGCACCACGCGAATGATTTGTGGCCTGAA	iucC	2.67	8.71444
CAGCCACAGATGTGGCTGCGCAGTGCTTCCTG	iucA	2.45	4.28316
CGCTACCACCACGATGACACTAAGTTTCTTACGTTCCCAGCACACGCG	iroC	2.4	5.59007
CGTTTAGGGTGCTTACCTTCAACCAGTATTTT	hlyF	2.06	3.61618
AAGGTGTAGTGGCTACCCTTTCTGTACCATTGTGATCAGGCTT	iroB	1.66	1.5391
GGTACGTCAAGGCAACCCATTATGTTCATTAAGGTTGATTTGCCTGA	etsB	2.34	4.23359
GCTTCTCTGCATTAATGTCTGCAATATGTTA	cvi	2.02	2.93181
ATAAAAAGGAGATCATATGAGAACTCTGACTCTAAATGAATTAGATTCTG	cvi	1.6	2.12321
CCTGGAATATTATTTATGGATGAGGCTACAAGT	cvaB	1.48	2.15181
CCAGTACGCGATTAAGAATACGTGCAGATCTCCA	iucD	2.5	1.47625
TTCAGGTACGCCAAGACGAACCATCAGTGGCGAAATAAAACGCAGTACTGT	iucC	2.69	8.7986
GAAACGCTCCGATAACGCGCGCAGCCGGGCGCCC	iroC	1.89	3.76955
TGCAGATCTCCATGCCATCAGGCTGAGCTGGGGTTCGGCGATG	iucD	3.24	9.97062
GGGCAAAATATTCTCCCCGACTGGTCTGAACCAGAAACAATCGACTTTTTTTGTCGAAATCAATATTTTCAACGGT	iucD	1.37	1.20066
AGAATTGCAGAGGCTCAACCGCCGTAACGCGGCTTAGCAAA	iroE	1.99	4.38828
GGGGCCGGAAAACACCTTAATTTTAATTGATGGTGT	iroN	1.9	3.77989
CAGCCCCGACTGCCACTGTACATTGATGAGCGTG	cvaB	1.91	2.70115
GCCAGAGACTTTTTCCTGCAGGGTGCTGTTGACT	iroC	2.06	3.62525
ATTACGCATAATGGTATCTGGGACTGGGGACAAAGTCG	iroN	2.09	4.58004
CTGGCGATCAGTACTTCATGACCGTTAACGCGAAATGCCTGC	iroB	1.79	1.60206
TAATCATCGTCGGGATATAGAAAACCAGCTGGTTCGTGTG	cvaA	1.83	1.77211
GCGTGATTCTCGTCGAAAAAGGTCACCATAAGATC	sitC	3.3	11.1778
CAGGGTGGCGTCGGTCGCAAAAACCTGTTGCAGCCAGCGTGAAGCCAGTGGTCCGGCAGCG	iucC	1.37	1.20066
ATCAGGTAGTCCACCGCACCTTCCACGCCGTAAA	iutA	2.98	10.5817
TCGCGCCAGAAGTCAGTAAGGTTAGCAATGTGGCCCGCTGCCAGTTGGTTGCG	iroD	2.04	4.4698
GGCAGAATCCATAACCCAGGCGATTAGATCAAGGCCGTCAACCATCGGTTTGACAGTG	iroB	1.88	3.76195
TGATAAAATTTTCATATATTATTCGCTGGCCAGTGAAATAACCGGGTCCATCCTTGCTGCC	etsB	2.51	4.32698
TGAGATCTGTGCCAGCACCTCGCGTATATGTTCGGTGAGATTCGCCAGTTGGTC	iroC	2.32	5.28988
CACGCTTCAGTCAGGTCTGGCAGGAAAACGG	iucC	1.88	2.83268
CGCATCCAGCTGCGCCCGATGTATCCGCAGTGCAGCTATAGCTATGTCGTTATTACTTGTCATCACCA	etsC	2.75	5.13312
AGAAATCGAATAGTAGGCCGCGATTTGGGTGCGCAGATTATTGCCAGTAAAGCGCCAGCCC	iutA	1.69	1.57187
AACGCATCACGAATATTATCGACGTAAATCA	sitA	3.5	12.4855
GCCATCAGAACCGGACTTTCATCCGGTTTCAGCCAGCG	iucC	3.28	11.061
GGTTAGCGAAATCGAAATAGATCACCGAAGGGTCAACAATGGTG	iucA	1.82	2.64207
ACAAATGCTAAAAGAAACAGCAGTGTCTGCGC	sitC	3.14	10.1203
GGCAATGTAATAAGTGAACACTGCCAGCGGCACCGGGCACATCTGCAGCAGGGTATGCACCTGCTG	iroC	2.35	5.47366
TCGTACTCTCGCTAAAGACTGCCGGGATATGATTTTTCTT	sitA	3.82	14.5884
GGACGGGGTGGGCGCTGCGGGAAATAAATCTCACGCTCT	iucB	1.74	2.49485
AAAGGAGGCATTGAACATCGGCCCGTGTCCTAGGTTGGGGAAATCCCAAAATACG	iroE	1.14	1.18842
CTTGTTGTTCAGCCCTCCGGAAGCGCTTGCCTGAGCCAGGTCGAAG	iutA	3.16	9.11014
GGCTGTCGCTTTTGATGGGCTTGCTGTCTTCACATCGTATTTCTGCCAGGTACCGTTCACT	iutA	3.02	8.68825
CGGGTGATTATTGCACACAGAGAAACTACGTTG	cvaB	1.17	1.34104
CGAGGGCTGCTGACGCTTATTTCTGCTGGCC	cvaB	1.44	0.978811
ATGTGATCCTGCTGGATGAACCTTTTACCGGC	sitB	1.98	4.22841
GAACTTCAATTACGATATTAATAAAAATCTGCGTCTTAATGTCGGCGTCAGTAATATCCTC	iroN	1.81	3.68194
TCGATATATGCGCCTGCCAGCGGCTGATTGTTT	iucC	1.28	1.10458
GCAGATAACAGCTGTTCGTGGGTTCCGTATTCC	iroC	2.13	4.87943
CGAAAAACGCAGCCGGGCATGAAGGGGTACGTAACAAAGATATTAACGGCGTT	iroN	2.27	5.22113
ACGCTTCAGTCAGGTCTGGCAGGAAAACGGA	iucC	0.17	0.0520764
GTTGCGTATCGCCAAAAAGAGGGATCGTCAGATTGTCACC	sitB	2.66	4.97881
CCTGAGCACAGAAAACGGCCCGGTACCGACGTATATCGACCTTCTTAAGGTTACTACC	sitA	2.74	3.78516
ACGTTTTTGGCCATATCCGCGATGATGGTAAAT	sitA	2.95	4.05899
TTCCAGCGATCCCACGCACAGGCTGATACGCACGCCCTGCGGTGGGGCAGAAAGCAGATGC	iroD	1.13	0.939302
GATGCGCTGTCGCACTCTATTGTCCCGGGTGTTGCGG	sitC	1.93	4.3019
GTTGCGCGGAAACGCTCCGATAACGCGCGCAGCCGGGC	iroC	1.9	3.84466
ACGACTCATCGCGGTAGTAAACCTGACCGACCAG	iutA	2.75	9.05208
GAATATTTTGCTGATGCGCCAGCAGCACCAGGCCGTAATCCGCTTCAGC	iucA	3.04	10.7852
ATCCGCCGGATCGATTGCCAGAATATTGCCCA	sitC	3.13	9.19997
AATGTCGGCGTCAGTAATATCCTCAATAAACAGATCTTCCGATCTTCTGAAGGGGCGAATA	iroN	2.07	4.70553
CGTACACGAGCCATCAGATTCGATTCGCTGTCCAGCCCGGCAGCCCCCAGCGCAGCGGTCA	iucA	2.05	3.16052
CGCCTGTACCGACAGAATTATGGCATTACGCATAATGGTATCTG	iroN	1.89	3.84164
GGTCATACGGGCGACAAAACCTTTATCCCCCGTATCCGTTACATC	iroC	2.11	4.61083
CGTTTACCGTTACCAGCATCAACGCACGCACAAAG	sitD	2.57	5.40012
CCGAGGTTCTCAGTGCCTTCTGTCGCCAGTAGTTCATC	iroC	2.27	4.89279
GAAGTCTTTTATGCCGTGACGCCGGGTTAATAGTTGGGAGATAGCGCTGATTGCAGCCTCGTT	etsB	2.47	4.29585
TGCGGCGACACCGGAGTCAATGCCGTGCTGCAA	iroC	2.24	4.67572
ATCTGGGACTGGGGACAAAGTCGCTTTGGTGTTTATTACGAGAAAACCAATAATACCCGCA	iroN	2.05	4.45223
GCCGGGGATAATCCCGCAGCCGCGTTCGGCAACA	iroB	1.67	1.47366
CAGCAGCCCATAATGCAGCCATCTCGTATGC	sitD	3.92	13.6778
TTTAGTGCAGGAGTATTGGTGATACCTGTTCTTTCCGC	etsC	2	2.98716
TACCCTTTCTGTACCATTGTGATCAGGCTTTTCGCCACTTCACC	iroB	1.98	4.07212
CCCTGCGCACGTTTAATATCGCCAGGGGTAG	sitA	3.29	10.6021
CAGGGGACATCCACAGCATCACGGCAATGCCGGCAATGTAATAAGTGAACACTGCCAGCGG	iroC	2.31	5.34008
GCTTTCAGCGTCGCCACAATGGTCAGAGAGACCATGCACAGCA	sitD	1.64	2.53018
ATAAAGGTGAACTGCAGTGGCTCCAGTAATAATGCCATC	sitD	3.26	10.9747
ATCGGACCGCGCATTGGCTGAAATATGCAGGATGATCTCGGCATCGACCTCAC	iroB	2.18	4.97062
ACTTTTAATCTCTTCCAGTGTTTCTTGCCTAGCTCCTTCACCCAATGCCACAACAGTGACA	etsB	-4.4	2.41117
ATGATAGTGAGTTGCAGGATATCCGCCGGATCGATTG	sitC	3.27	10.8539
AGAAATCGAATAGTAGGCCGCGATTTGGGTACGCAGATTATTGCCAGTAAAGCGCCAGCCC	iutA	3.82	8.98716
GCCACGGTCAAAGGGCTGCCACGAATAGTGGCGA	iucB	3.52	7.60555
TTATACCGGAAACCTGGAATATTATTTATGGATGAGGCTACA	cvaB	1.56	2.3279
CAGCCAGTCAGCACAGGTATTCAGTGGTCTGAATTTGTCTGTGGCTCCGGGAGAAAGTGTG	cvaB	1.39	1.6517
CAGATCGGCTCCGCCGTTATTCACCGGTGTCCGGAATCCCTGCGGCAGATTGCAC	iroC	1.26	1.91009
ATGAGTCACCTGATCACGCACTTCAGCCAGCGATGCTCGTACACGAGCCATCAGATTCGATTCGCTG	iucA	2.24	3.73755
ATGAATATCACCCGGGTGATTATTGCACACAGAGAAACT	cvaB	0.887	0.630784
GACATCCGTGAACATTCAGACCATCGTCCTGGGCAAT	sitC	1.87	3.56225
GTCAGGAGTACCGCAATGGCGCCAGGCGCAA	sitD	2.44	5.93181
CAGGGCGAGCAGGGCACAGAGGCCGATGGTCGACATATCGCCTGCGGCGACACCGGAGT	iroC	2.18	3.42713
TTTCATGCCAGGGGAGTCCAAGACGCAGCATATGG	iroC	2.3	4.8041
GTCGCTGATTGGCGATGCGCTGTCGCACTCTAT	sitC	1.99	4.51999
GTCAGCCGTACGCTCAGGGAGAACTTGATCATATCG	iucA	1.89	2.86328
TTTACGACCAATCGCCTGAGTTCCTGGCGAACCAGCGG	iroN	1.56	2.75203
CGCTTCCGTAACAGCATCAACCGCTGAGGTAGTATCATCCAGGATTAACACGTCCGGTGCA	iroC	0.885	0.681937
TCCGGCGGACTGGCAGCGGGCAGCATGCTGTTTCTTAACCAAC	sitC	2.08	4.73283
TCAAGGCCGTCAACCATCGGTTTGACAGTGCCGAGACTCACCAG	iroB	2.23	5.14874
GCGATATTTTCCGCCACCGTACCGGCAAACAGAAAAGCATCTTCAAATACGATGCCTACCCGGC	iroC	2.46	6.06449
AAGATGGCGGAACAGGCGCTGGTTATCGGTGCGTGGCTCCAGTACTGTGC	iucB	2.57	6.56543
TGGTTAATGGCACGGATATACGTCAACTTGGAATAA	cvaB	1.72	2.30277
TTTTACCGGCGTTGATGTGAAAACCGAAGCGAAAAT	sitB	2	4.1986
GCAGGCGTAGGGGTGCTGATACTGTTGCAGC	iroC	2.16	3.34969
CGGCGGTGTTACGTCGATCCAGGCCATATCGCGTGGTGTGGCCCCGACATTGTGGCGACGATAGGCGTCCGTGAGC	iroB	1.29	0.958607
AGCGGGTATAGAGGCCGCCTGCAGATAACAGCTGTTCGTGGGTTCCGTAT	iroC	0.562	0.315155
CACTTGAGGTCTGGCCCGGAAGTGAATTCCTGGCGGAAACCCAGCAG	cvaB	2.64	1.60555
CTGAGATTAAATGGCCCTGTCCCGACACCAATAAAATCGACACTTTTTTT	iucD	1.07	0.841638
TAATAAGGGAAATAGCGCAGCAACTGCTCACGGGTGAAAATATTTTC	iucA	3.75	8.45223
AGTCCATTTCGGGAAACGCTTCTTTCACCAGCCGCATATCGCCCTGGA	iucC	1.46	1.28819
CAGGTATCCCGTCGCCACCGCGCAGAATACTCC	sitD	1.56	2.69037
CGATGCCTGAAAAGCAGATTATCAGATATGACGAAAAA	cvaA	1.3	1.34969
CGGGCATCAATTGTCTGTTGCGTATGGGCGTAGCTTTCCAGCAC	iucA	3.75	8.45223
ATCAAGTGTCAGCACTGATTCCTTTGCGTTTCCCCGA	iroD	1.26	1.88273
TCACACAGCTCAATGATTCGCTTTGCGTGCCGGGCGACCTTCATATCGTGGGTCACCATTACTACAGTAT	etsB	2.42	4.17393
CTCATACTCCAGCTCAGACAACATTTTTGCCACCA	iucC	3.69	8.42597
GGTACTCCTGACACAACGCTTTCATATTGCGCTCC	sitD	3.46	11.7258
CGAAAATCTTCTTCACTGGCATGGACTGCCCACTCAGCAAC	etsC	2.44	4.42946
GCTTTAGCTGCATCAGCAGCGTCTGCGCCAGTACTGGTTCGTCCGTGCAGCGCAACGTTTG	iucC	2.05	3.16052
GCTGTTGACTTTGCCTATTTCCAGCCGTGCCTGTGCATAAGCAGGGGTACTGAGGCGGCGA	iroC	2.14	4.10791
GCTGAAATGGTAAAACACGGAGCCTTTATCGGCTATATT	iroE	2.6	6.90309
TTTTATCCCTTCCTCTGCACGCTGTATAATGTCTGAT	cvaA	2.12	3.41567
GCGTGGCTCCAGTACTGTGCGCTGCGTACGTGGCTCATTCAGCAGCAGGTAATGTGTCACCCCGCGCAGCCAGCTTTGCACATAGTGGGC	iucB	3.52	7.60555
TGTTTAAACTCCAGCACTCGCTGTTCATAATCGTTACGGGCAATTTTTACCTCGATGTCCCGCTGCCGCCACTCCAGAAACGGTAGAGTTAGGTTAGC	etsC	1.59	0.372634
[truncated: 1,286 more rows]

## Sheet: Figure 4
Figure 4
[truncated: 327 more rows]

## Sheet: Figure 5
Figure 5
[truncated: 295 more rows]

## Sheet: Figure 6a
Figure 6a
[truncated: 7,381 more rows]

[truncated: 23 more sheets: Figure 6b, Figure 6c, Figure 6d, Figure 6e, Figure 6f, Figure 7, Figure S1a, Figure S1b, Figure S2;Supp data 2, Figure S3, Figure S4, Figure S5, Figure S6, Figure S7, Figure S8, Figure S9a, Figure S9b, Figure S9c, Figure S10, Figure S11a-f …]
