# Supplementary material for: Epistatic interactions between the high pathogenicity island and other iron uptake systems shape Escherichia coli extra-intestinal virulence
Source: Nat Commun. 2023 Jun 20;14:3667. doi: 10.1038/s41467-023-39428-y (PMC10282060; doi:10.1038/s41467-023-39428-y)
Supplement: Supplementary file 16 — Source Data [file 41467_2023_39428_MOESM16_ESM.zip › Source_data/Source_data_tree_sit_chromosome_fig_S11e.txt]

(((GCF_000284495.1_NC_011993.1_sit:0.0,GCF_013085205.1_NZ_CP053245.1_sit:0.0,GCF_016889105.1_NZ_CP069453.1_sit:0.0,GCF_016889865.1_NZ_CP069549.1_sit:0.0,GCF_016904175.1_NZ_CP070063.1_sit:0.0,GCF_021398935.1_NZ_CP082771.1_sit:0.0):0.000370610,(GCF_022353625.1_NZ_CP054965.1_sit:0.000370753,(((GCF_003019095.1_NZ_CP027461.1_sit:0.002605549,((GCF_002796585.1_NZ_CP024886.1_sit:0.0,GCF_012934655.2_NZ_CP051700.1_sit:0.0,GCF_016904615.1_NZ_CP070162.1_sit:0.0,GCF_021398955.1_NZ_CP082774.1_sit:0.0):0.002570718,(((((GCF_018986815.1_NZ_CP076706.1_sit:0.000370662,GCF_022493195.1_NZ_CP028739.1_sit:0.000370662)0.187:0.000000007,(GCF_022493515.1_NZ_CP028755.1_sit:0.000371875,(GCF_021398975.1_NZ_CP082773.1_sit:0.000741104,((GCF_000013305.1_NC_008253.1_sit:0.0,GCF_001675145.1_NZ_CP014667.1_sit:0.0,GCF_002310575.1_NZ_CP023357.1_sit:0.0,GCF_012974565.1_NZ_CP048920.1_sit:0.0,GCF_016889085.1_NZ_CP069451.1_sit:0.0,GCF_017815815.1_NZ_CP051849.1_sit:0.0,GCF_018734065.1_NZ_CP076123.1_sit:0.0,GCF_022846215.1_NZ_AP025675.1_sit:0.0):0.000000007,(GCF_004564035.1_NZ_CP035498.1_sit:0.0,GCF_008124085.1_NZ_CP043181.1_sit:0.0,GCF_016757655.1_NZ_CP068394.1_sit:0.0,GCF_022493435.1_NZ_CP028751.1_sit:0.0,GCF_022493815.1_NZ_CP028770.1_sit:0.0):0.000370568)0.796:0.000371525)0.993:0.002600816)0.883:0.000741173)0.955:0.001483713,(((GCF_003344465.1_NZ_CP030111.1_sit:0.0,GCF_012149945.1_NZ_AP022650.1_sit:0.0,GCF_012934765.1_NZ_CP051688.1_sit:0.0,GCF_013085905.2_NZ_CP053251.2_sit:0.0,GCF_013315675.1_NZ_CP054345.1_sit:0.0,GCF_013372305.1_NZ_CP054214.1_sit:0.0,GCF_014168775.1_NZ_AP021963.1_sit:0.0,GCF_016889725.1_NZ_CP069528.1_sit:0.0,GCF_018798845.1_NZ_CP076344.1_sit:0.0,GCF_019443605.1_NZ_CP049839.1_sit:0.0,GCF_019443685.1_NZ_CP049852.1_sit:0.0,GCF_019915505.1_NZ_CP082824.1_sit:0.0,GCF_022494745.1_NZ_CP091682.1_sit:0.0,GCF_022559245.1_NZ_CP060953.1_sit:0.0,GCF_024396535.1_NZ_CP092532.1_sit:0.0,GCF_024396555.1_NZ_CP092533.1_sit:0.0,GCF_024396575.1_NZ_CP092534.1_sit:0.0,GCF_024917535.1_NZ_CP103589.1_sit:0.0,GCF_904864635.1_NZ_LR890410.1_sit:0.0):0.000000007,GCF_013390265.1_NZ_CP053296.1_sit:0.001112801)0.854:0.000370682,(GCF_003346835.1_NZ_CP031215.1_sit:0.000370664,GCF_003812625.1_NZ_CP033762.1_sit:0.000370678)0.200:0.000000007)0.911:0.000000007)0.872:0.001178967,((((GCF_002948655.1_NZ_CP026755.1_sit:0.000370504,GCF_006777065.1_NZ_CP041302.1_sit:0.000000007)0.913:0.001355941,(((GCF_002310655.1_NZ_CP023353.1_sit:0.0,GCF_012934495.1_NZ_CP051733.1_sit:0.0,GCF_020881875.1_NZ_CP073621.1_sit:0.0,GCF_900622695.1_NZ_LR130562.1_sit:0.0):0.001800199,(GCF_022493495.1_NZ_CP028754.1_sit:0.000684076,((GCF_002999075.1_NZ_CP027126.1_sit:0.0,GCF_003073875.1_NZ_CP029111.1_sit:0.0):0.000370780,(GCF_003018255.1_NZ_CP027440.1_sit:0.000370531,GCF_024584985.1_NZ_CP076285.1_sit:0.000370641)0.877:0.000742278)0.775:0.000427922)0.746:0.000743054)0.565:0.000591254,(GCF_022493695.1_NZ_CP028764.1_sit:0.000744193,(GCF_013372365.1_NZ_CP054227.1_sit:0.000370365,(GCF_014171015.1_NZ_AP022087.1_sit:0.0,GCF_024599975.1_NZ_CP102244.1_sit:0.0):0.000000007)0.994:0.002601754)0.633:0.000205103)0.879:0.001488211)0.969:0.003536685,(GCF_019211745.1_NZ_CP078137.1_sit:0.009160763,((GCF_024225755.1_NZ_CP100530.1_sit:1.202402214,((GCF_002278115.2-v2_NZ_CP023142.1_sit:0.001106336,((GCF_000019645.1_NC_010498.1_sit:0.0,GCF_016889485.1_NZ_CP069707.1_sit:0.0,GCF_024223415.1_NZ_CP100500.1_sit:0.0):0.001877227,(GCF_013315735.1_NZ_CP054368.1_sit:0.000000007,((GCF_003790525.1_NZ_CP033635.1_sit:0.0,GCF_012516455.1_NZ_CP051219.1_sit:0.0,GCF_017654165.1_NZ_CP072204.1_sit:0.0,GCF_019431185.1-v2_NZ_CP080260.1_sit:0.0):0.000000007,(((GCF_004377995.2_NZ_CP054388.1_sit:0.0,GCF_008949495.1_NZ_CP043033.1_sit:0.0,GCF_016806045.1_NZ_CP019392.1_sit:0.0,GCF_019428745.1-v2_NZ_CP080155.1_sit:0.0,GCF_019428765.1_NZ_CP080163.1_sit:0.0):0.000000007,GCF_019428725.1-v3_NZ_CP080146.1_sit:0.000372821)0.891:0.000372683,GCF_024225755.1-v2_NZ_CP100530.1_sit:0.000745746)0.290:0.000000007)0.921:0.000372695)0.917:0.001112283)1.000:0.012831758)1.000:0.010296869,(GCF_003204155.1_NZ_CP029741.1_sit:0.000370405,(GCF_016944675.1_NZ_CP063492.1_sit:0.0,GCF_019428725.1-v2_NZ_CP080146.1_sit:0.0):0.000000007)0.994:0.005178000)0.807:0.013867981)0.906:0.022803601,(((GCF_008761455.2_NZ_CP044311.1_sit:0.0,GCF_008761475.2_NZ_CP044312.1_sit:0.0,GCF_008761495.2_NZ_CP044313.1_sit:0.0):0.000000007,((GCF_005391285.2_NZ_AP024123.1_sit:0.0,GCF_005393605.2_NZ_AP024126.1_sit:0.0):0.000000007,GCF_015291785.1_NZ_CP031706.1_sit:0.000370538)0.907:0.000370456)1.000:0.009004574,((GCF_001007915.1_NZ_CP011416.1_sit:0.000740610,((GCF_012221365.1_NZ_CP050862.1_sit:0.0,GCF_012221565.1_NZ_CP050865.1_sit:0.0):0.000370238,(GCF_016026215.1_NZ_CP065611.1_sit:0.0,GCF_016026235.1_NZ_CP065613.1_sit:0.0,GCF_016026375.1_NZ_CP065624.1_sit:0.0):0.000000007)0.876:0.000000007)0.994:0.004466739,(GCF_022493115.1_NZ_CP028735.1_sit:0.012166364,(((((GCF_004771235.1_NZ_CP038791.1_sit:0.000370457,GCF_016889605.1_NZ_CP069501.1_sit:0.000741555)0.749:0.000371540,(((GCF_019428725.1_NZ_CP080146.1_sit:0.000370561,(GCF_002741315.1_NZ_CP024257.1_sit:0.000741260,(((GCF_002591135.1_NZ_CP023960.1_sit:0.0,GCF_023169585.1_NZ_AP019803.1_sit:0.0):0.000741516,GCF_021869725.1_NZ_CP091534.1_sit:0.001483845)0.937:0.000000007,((((GCF_001890365.1_NZ_CP018206.1_sit:0.0,GCF_001900295.1_NZ_CP010116.1_sit:0.0,GCF_002012045.1_NZ_CP018976.1_sit:0.0,GCF_003399795.2_NZ_CP042973.1_sit:0.0,GCF_003399885.2_NZ_CP042899.1_sit:0.0):0.000370553,(GCF_022494785.1_NZ_CP091700.1_sit:0.000370553,(GCF_022349925.1_NZ_CP092252.1_sit:0.000370578,((GCF_008642415.1_NZ_CP040269.1_sit:0.0,GCF_010669005.1_NZ_CP048604.1_sit:0.0,GCF_900636005.1_NZ_LR134209.1_sit:0.0):0.000000007,((GCF_001900475.1_NZ_CP010176.1_sit:0.000370522,GCF_023657935.1_NZ_CP098183.1_sit:0.000370654)0.892:0.000000007,(GCF_014605875.1_NZ_CP061329.1_sit:0.000370540,GCF_902810365.1_NZ_LR778149.1_sit:0.000370546)0.889:0.000000007)0.000:0.000000007)0.902:0.000000007)0.846:0.000370553)0.000:0.000000007)0.953:0.000000007,(GCF_001900575.1_NZ_CP010129.1_sit:0.000370701,((GCF_013315695.1_NZ_CP054353.1_sit:0.0,GCF_905071835.1_NZ_LR898874.1_sit:0.0):0.000370647,((GCF_002788115.1_NZ_CP024862.1_sit:0.0,GCF_003031795.1_NZ_CP020516.1_sit:0.0,GCF_003856675.1_NZ_CP023820.1_sit:0.0,GCF_004564175.1_NZ_CP020495.1_sit:0.0,GCF_016903815.1_NZ_CP069973.1_sit:0.0,GCF_024917655.1_NZ_CP103762.1_sit:0.0,GCF_024918015.1_NZ_CP103521.1_sit:0.0,GCF_024918815.1_NZ_CP103718.1_sit:0.0):0.000000007,(GCF_013282195.1_NZ_CP047609.1_sit:0.0,GCF_013282355.1_NZ_CP044403.1_sit:0.0):0.000370592)0.837:0.000370555)0.311:0.000000007)0.950:0.000000007)0.000:0.000000007,(GCF_002787215.1_NZ_CP024851.1_sit:0.0,GCF_002925525.1_NZ_CP025707.1_sit:0.0,GCF_002967875.2_NZ_CP086334.1_sit:0.0,GCF_003180995.1_NZ_CP029579.1_sit:0.0,GCF_003571785.1_NZ_CP032261.1_sit:0.0,GCF_011045255.1_NZ_CP049196.1_sit:0.0,GCF_011045275.1_NZ_CP049197.1_sit:0.0,GCF_011045295.1_NZ_CP049198.1_sit:0.0,GCF_013393825.1_NZ_CP040090.1_sit:0.0,GCF_014169115.1_NZ_AP022069.1_sit:0.0,GCF_014169575.1_NZ_AP022207.1_sit:0.0,GCF_016780725.1_NZ_CP065136.1_sit:0.0,GCF_016903275.1_NZ_CP069865.1_sit:0.0,GCF_016904335.1_NZ_CP070098.1_sit:0.0,GCF_016904495.1_NZ_CP070134.1_sit:0.0,GCF_018141145.1_NZ_CP056073.1_sit:0.0,GCF_020827575.1_NZ_CP083481.1_sit:0.0,GCF_020827635.1_NZ_CP083503.1_sit:0.0,GCF_021498145.1_NZ_CP054161.1_sit:0.0,GCF_024584645.1_NZ_CP090196.1_sit:0.0,GCF_024917475.1_NZ_CP103633.1_sit:0.0,GCF_024971055.1_NZ_CP103974.1_sit:0.0,GCF_900166955.1_NZ_LT795502.1_sit:0.0):0.000000007)0.000:0.000000007)0.908:0.000000007)0.289:0.000370603)0.854:0.000000007,(GCF_002142675.1_NZ_CP021202.1_sit:0.0,GCF_002968735.1_NZ_CP027134.1_sit:0.0,GCF_003813145.1_NZ_CP033884.1_sit:0.0,GCF_020540985.1_NZ_CP085063.1_sit:0.0):0.000000007)0.905:0.000000007,GCF_022559045.1_NZ_CP043295.1_sit:0.004097698)0.897:0.001112663)0.977:0.002276542,(GCF_002968715.1_NZ_CP027140.1_sit:0.003343092,GCF_019710415.1_NZ_CP081192.1_sit:0.002244046)0.631:0.001106241)0.963:0.002501129,((GCF_016889125.1_NZ_CP069459.1_sit:0.000370638,GCF_022559875.1_NZ_CP091756.1_sit:0.000370668)0.994:0.004511875,((((GCF_013372385.1_NZ_CP054230.1_sit:0.000370742,(((GCF_002142715.1_NZ_CP021207.1_sit:0.000743039,GCF_016864475.1_NZ_CP043852.1_sit:0.001114250)0.863:0.000742920,((GCF_010092965.1_NZ_CP048107.1_sit:0.001484568,((GCF_002011985.1_NZ_CP018957.1_sit:0.0,GCF_006777045.1_NZ_CP041300.1_sit:0.0,GCF_015136715.1_NZ_AP022478.1_sit:0.0,GCF_015139155.1_NZ_AP022536.1_sit:0.0,GCF_016942635.1_NZ_CP063476.1_sit:0.0,GCF_017352035.1_NZ_CP071439.1_sit:0.0,GCF_022353925.1_NZ_CP055022.1_sit:0.0,GCF_023658015.1_NZ_CP098201.1_sit:0.0,GCF_900497485.1_NZ_LR025101.1_sit:0.0,GCF_904863235.1_NZ_LR890270.1_sit:0.0,GCF_905329835.2_NZ_OW967178.1_sit:0.0):0.000000007,((GCF_003812945.1_NZ_CP033850.1_sit:0.000000007,GCF_019431185.1_NZ_CP080260.1_sit:0.000370794)0.846:0.000370762,(GCF_002951755.1_NZ_CP019256.1_sit:0.0,GCF_003336405.1_NZ_CP031105.1_sit:0.0,GCF_024499095.1_NZ_CP075716.1_sit:0.0,GCF_904711265.1_NZ_LR882057.1_sit:0.0):0.000370762)0.850:0.000000007)0.933:0.000000007)0.911:0.000370962,GCF_015033265.1_NZ_CP063214.1_sit:0.000000007)0.894:0.000370723)0.938:0.000000007,((GCF_002946715.1_NZ_CP026723.1_sit:0.000370864,((GCF_004759025.1_NZ_CP038505.1_sit:0.0,GCF_005383105.2_NZ_AP024112.1_sit:0.0,GCF_005886035.1_NZ_CP040390.1_sit:0.0,GCF_008642395.1_NZ_CP040263.1_sit:0.0,GCF_008807655.1_NZ_CP032145.1_sit:0.0,GCF_014169395.1_NZ_AP022159.1_sit:0.0,GCF_014169855.1_NZ_AP022287.1_sit:0.0,GCF_016775825.1_NZ_CP068821.1_sit:0.0,GCF_016775845.1_NZ_CP068805.1_sit:0.0,GCF_016775865.1_NZ_CP068826.1_sit:0.0,GCF_016775885.1_NZ_CP068829.1_sit:0.0,GCF_016775945.1_NZ_CP068812.1_sit:0.0,GCF_016775985.1_NZ_CP068827.1_sit:0.0,GCF_016776025.1_NZ_CP068824.1_sit:0.0,GCF_016776045.1_NZ_CP068804.1_sit:0.0,GCF_016776065.1_NZ_CP068800.1_sit:0.0,GCF_016776085.1_NZ_CP068814.1_sit:0.0,GCF_016776205.1_NZ_CP068818.1_sit:0.0,GCF_016776245.1_NZ_CP068810.1_sit:0.0,GCF_016776325.1_NZ_CP068807.1_sit:0.0,GCF_016776385.1_NZ_CP068801.1_sit:0.0,GCF_016779865.1_NZ_CP068808.1_sit:0.0,GCF_016780415.1_NZ_CP068796.1_sit:0.0,GCF_016780575.1_NZ_CP068830.1_sit:0.0,GCF_022354045.1_NZ_CP055048.1_sit:0.0,GCF_022494585.1_NZ_CP091651.1_sit:0.0,GCF_022494665.1_NZ_CP091664.1_sit:0.0,GCF_023658385.1_NZ_CP098217.1_sit:0.0,GCF_024224055.1_NZ_CP100486.1_sit:0.0,GCF_904866495.1_NZ_LR890714.1_sit:0.0,GCF_916098155.1_NZ_OU701452.1_sit:0.0,GCF_916098175.1_NZ_OU701449.1_sit:0.0):0.000000007,((GCF_024917375.1_NZ_CP103559.1_sit:0.000370686,GCF_014168855.1_NZ_AP022003.1_sit:0.000370694)0.887:0.000000007,(GCF_002310595.1_NZ_CP023364.1_sit:0.000000007,(GCF_006965465.1_NZ_CP041359.1_sit:0.0,GCF_013282275.1_NZ_CP042878.1_sit:0.0):0.000370709)0.751:0.000000007)0.000:0.000000007)0.905:0.000000007)0.838:0.000370709,GCF_023373585.1_NZ_CP086678.1_sit:0.000371202)0.905:0.000000007)0.886:0.000000007)0.921:0.000000007,(GCF_000027125.1_NC_017626.1_sit:0.004096607,(GCF_016889905.1_NZ_CP069559.1_sit:0.000370656,(GCF_023657955.1_NZ_CP098187.1_sit:0.000370604,((GCF_007833875.1_NZ_CP040456.1_sit:0.0,GCF_014930915.1_NZ_CP063046.1_sit:0.0,GCF_016888925.1_NZ_CP069438.1_sit:0.0):0.000000007,(GCF_016888965.1_NZ_CP069441.1_sit:0.000370702,GCF_016889625.1_NZ_CP069517.1_sit:0.000370604)0.873:0.000000007)0.901:0.000000007)0.843:0.000000007)0.921:0.001115806)0.868:0.000740292)0.889:0.000742515,((((GCF_011045235.1_NZ_CP049204.1_sit:0.0,GCF_022220885.1_NZ_CP074407.1_sit:0.0):0.001113014,((GCF_013315755.1_NZ_CP054371.1_sit:0.000000007,((GCF_002057355.1_NZ_CP020107.1_sit:0.000000007,GCF_018884585.1_NZ_CP035884.1_sit:0.000741508)0.834:0.000741511,(GCF_001900965.1_NZ_CP010236.1_sit:0.000370620,(GCF_022493675.1_NZ_CP028763.1_sit:0.000000007,(GCF_001900905.1_NZ_CP010228.1_sit:0.000370712,GCF_001900555.1_NZ_CP010125.1_sit:0.001483490)0.920:0.000000007)0.897:0.000000007)0.969:0.001113159)0.962:0.000000007)0.911:0.000000007,((GCF_013402855.1_NZ_CP058571.1_sit:0.000741314,GCF_016903995.1_NZ_CP070026.1_sit:0.000741332)0.949:0.000000007,((GCF_003352425.1_NZ_CP022664.1_sit:0.0,GCF_014170615.1_NZ_CP059907.1_sit:0.0,GCF_020149645.1_NZ_CP083888.1_sit:0.0,GCF_022514105.1_NZ_AP025180.1_sit:0.0,GCF_022569415.1_NZ_CP093068.1_sit:0.0,GCF_900636145.1_NZ_LR134231.1_sit:0.0):0.000000007,(GCF_020217445.1_NZ_CP084096.1_sit:0.000370618,GCF_900635185.1_NZ_LR134079.1_sit:0.000370629)0.879:0.000000007)0.863:0.000000007)0.854:0.000370844)0.757:0.000370751)0.887:0.000742654,GCF_001900635.1_NZ_CP010140.1_sit:0.002606475)0.763:0.000371049,(((((GCF_002951735.1_NZ_CP019280.1_sit:0.001484177,GCF_022494625.1_NZ_CP091659.1_sit:0.000000007)0.947:0.000741633,GCF_022919055.1_NZ_CP095088.1_sit:0.000000007)0.907:0.000370645,((GCF_016780285.1_NZ_CP068795.1_sit:0.0,GCF_020149465.1_NZ_CP083701.1_sit:0.0,GCF_020535205.1_NZ_CP084900.1_sit:0.0,GCF_022559285.1_NZ_CP060969.1_sit:0.0,GCF_024918335.1_NZ_CP103704.1_sit:0.0):0.000000007,GCF_904426485.1_NZ_LR881940.1_sit:0.000370743)0.480:0.000000007)0.913:0.000370657,((GCF_002310695.1_NZ_CP023366.1_sit:0.0,GCF_009363035.1_NZ_CP045277.1_sit:0.0,GCF_009909465.1_NZ_CP047658.1_sit:0.0,GCF_013315995.1_NZ_CP053284.1_sit:0.0,GCF_014169195.1_NZ_AP022105.1_sit:0.0,GCF_014170675.1_NZ_CP059917.1_sit:0.0,GCF_016126995.1_NZ_CP065970.1_sit:0.0,GCF_016629485.1_NZ_AP024205.1_sit:0.0,GCF_017088485.1_NZ_CP070930.1_sit:0.0,GCF_018499845.2_NZ_CP091925.1_sit:0.0,GCF_019375055.2_NZ_CP089142.1_sit:0.0,GCF_900635145.1_NZ_LR134000.1_sit:0.0,GCF_900635205.1_NZ_LR134080.1_sit:0.0,GCF_900635325.1_NZ_LR134092.1_sit:0.0,GCF_904866345.1_NZ_LR890606.1_sit:0.0):0.000000007,(GCF_002803805.1_NZ_CP024978.1_sit:0.000370652,GCF_002853805.1_NZ_CP024141.1_sit:0.000370725)0.898:0.000000007)0.876:0.000000007)0.236:0.000000007,GCF_018884485.1_NZ_CP035865.1_sit:0.000370623)0.760:0.000370714)0.937:0.001113404)0.835:0.000734726,GCF_003031815.1_NZ_CP020520.1_sit:0.008244448)0.964:0.002413768)0.918:0.002042220)0.939:0.002200914,(GCF_900174625.1_NZ_LT838196.1_sit:0.0,GCF_900174635.1_NZ_LT838200.1_sit:0.0):0.003476648)0.996:0.005762313)0.794:0.001075225)0.995:0.004087540)0.793:0.000904181)0.834:0.001469920)0.543:0.003176172)0.365:0.002705208,((GCF_016889185.1_NZ_CP069480.1_sit:0.004627171,(GCF_022493395.1_NZ_CP028749.1_sit:0.004480632,GCF_022493835.1_NZ_CP028771.1_sit:0.002613565)0.891:0.001340426)0.995:0.004869213,(GCF_022493895.1_NZ_CP029327.1_sit:0.001867326,((GCF_002944935.1_NZ_CP014111.1_sit:0.0,GCF_905330545.2_NZ_OW967795.1_sit:0.0):0.001854187,((GCF_001683435.1_NZ_CP016358.1_sit:0.0,GCF_002763515.2_NZ_CP024650.2_sit:0.0,GCF_002859105.1_NZ_CP025251.1_sit:0.0,GCF_002900305.1_NZ_CP025703.1_sit:0.0,GCF_013004045.1_NZ_CP053080.1_sit:0.0):0.000000007,((GCF_002237305.1_NZ_CP012379.1_sit:0.000370535,GCF_022493775.1_NZ_CP028768.1_sit:0.000000007)0.912:0.000370557,(GCF_012934515.1_NZ_CP051727.1_sit:0.0,GCF_016903535.1_NZ_CP069945.1_sit:0.0):0.001483112)0.828:0.000000007)0.916:0.000000007)0.816:0.001105295)0.986:0.002479253)0.895:0.000000007)0.937:0.002431462)0.878:0.001021683,(((GCF_001566615.1_NZ_CP014495.1_sit:0.0,GCF_002012145.1_NZ_CP019008.1_sit:0.0,GCF_002012305.1_NZ_CP019020.1_sit:0.0,GCF_003966775.1_NZ_AP018784.1_sit:0.0,GCF_018972205.1_NZ_CP076687.1_sit:0.0,GCF_018972225.1_NZ_CP076689.1_sit:0.0,GCF_021398995.1_NZ_CP082775.1_sit:0.0):0.005601203,GCF_010668985.1_NZ_CP048603.1_sit:0.001118299)0.906:0.001480938,(GCF_015697215.1_NZ_CP065152.1_sit:0.000000007,(((GCF_001618345.2_NZ_CP015074.2_sit:0.0,GCF_001618365.1_NZ_CP015076.1_sit:0.0,GCF_003181035.1_NZ_CP029576.1_sit:0.0,GCF_010724935.1_NZ_AP022351.1_sit:0.0,GCF_013694325.1_NZ_CP059281.1_sit:0.0,GCF_013694465.1_NZ_CP059279.1_sit:0.0,GCF_014169435.1_NZ_AP022171.1_sit:0.0,GCF_015910185.1_NZ_CP047710.1_sit:0.0,GCF_020683045.1_NZ_CP085619.1_sit:0.0,GCF_022493635.1_NZ_CP028761.1_sit:0.0,GCF_022569795.1_NZ_CP093011.1_sit:0.0,GCF_022964815.1_NZ_CP095137.1_sit:0.0,GCF_023546845.1_NZ_CP097367.1_sit:0.0,GCF_023546865.1_NZ_CP097360.1_sit:0.0,GCF_023658285.1_NZ_CP098203.1_sit:0.0,GCF_023658405.1_NZ_CP098219.1_sit:0.0):0.000000007,((GCF_000010485.1_NC_013654.1_sit:0.000370678,GCF_001663475.1_NZ_CP015159.1_sit:0.000370606)0.883:0.000000007,(GCF_023546885.1_NZ_CP097370.1_sit:0.000370606,GCF_016944755.1_NZ_CP063515.1_sit:0.000370606)0.919:0.000000007)0.000:0.000000007)0.884:0.000000007,(GCF_007833295.1_NZ_CP042250.1_sit:0.000370589,((GCF_002310635.1_NZ_CP023388.1_sit:0.0,GCF_012934635.1_NZ_CP051706.1_sit:0.0):0.000000007,GCF_023658365.1_NZ_CP098214.1_sit:0.000741245)0.918:0.000741500)0.349:0.000000007)0.928:0.000370618)0.780:0.000000007)0.914:0.000773008)0.632:0.000741582)0.751:0.000404179)0.895:0.000738435,((GCF_016775925.1_NZ_CP068822.1_sit:0.0,GCF_016776125.1_NZ_CP068809.1_sit:0.0,GCF_016776185.1_NZ_CP068817.1_sit:0.0,GCF_016776225.1_NZ_CP068816.1_sit:0.0,GCF_016776285.1_NZ_CP068815.1_sit:0.0,GCF_016776305.1_NZ_CP068799.1_sit:0.0,GCF_905332355.1_NZ_HG994850.1_sit:0.0,GCF_905332365.1_NZ_HG994851.1_sit:0.0):0.000000007,((GCF_013394575.1_NZ_CP053079.1_sit:0.000000007,((((GCF_902703415.1_NZ_LR740758.1_sit:0.000741600,(GCF_024125695.1_NZ_CP099721.1_sit:0.000741366,GCF_900635165.1_NZ_LR134031.1_sit:0.000000007)0.192:0.000000007)0.955:0.001112997,((GCF_012934475.1_NZ_CP051735.1_sit:0.0,GCF_012934615.1_NZ_CP051711.1_sit:0.0):0.001073024,(GCF_902705295.2_NZ_LR740776.1_sit:0.002194050,(GCF_016864175.1_NZ_CP045206.1_sit:0.000000007,(GCF_001021595.1_NZ_CP007275.1_sit:0.002236308,(GCF_000813165.1_NZ_CP005930.1_sit:0.000000007,(((GCF_022982975.1_NZ_CP095271.1_sit:0.001446258,(GCF_022760215.1_NZ_CP094339.1_sit:0.000000007,(GCF_000183345.1_NC_017634.1_sit:0.009007377,(GCF_003413625.1_NZ_CP031653.1_sit:0.001114318,GCF_010725305.1_NZ_AP022362.1_sit:0.000371396)0.992:0.004141420)0.998:0.008274747)0.993:0.004521429)0.998:0.004533311,(GCF_008632595.1_NZ_CP043950.1_sit:0.000000007,(GCF_003697165.2_NZ_CP033092.2_sit:0.002608172,GCF_001021615.1_NZ_CP006830.1_sit:0.002235981)0.895:0.000737444)0.778:0.000741022)0.992:0.003382784,GCF_012934555.1_NZ_CP051719.1_sit:0.004102797)0.816:0.000365344)0.954:0.002231546)0.867:0.000743383)0.269:0.000778546)0.765:0.000748538)0.788:0.000410681)0.077:0.000000007,(GCF_000025745.1_NC_017628.1_sit:0.000000007,(GCF_016904435.1_NZ_CP070111.1_sit:0.001483560,(GCF_002846135.1_NZ_CP025401.1_sit:0.000370373,(GCF_016903435.1_NZ_CP069935.1_sit:0.0,GCF_016903915.1_NZ_CP069996.1_sit:0.0):0.000000007)0.773:0.000371551)0.668:0.000742324)0.807:0.000370568)0.238:0.000000007,GCF_016904475.1_NZ_CP070124.1_sit:0.000741989)0.830:0.000370539)0.813:0.000370688,(((((GCF_000013265.1_NC_007946.1_sit:0.0,GCF_001280405.1_NZ_CP012631.1_sit:0.0,GCF_002024865.1_NZ_CP019777.1_sit:0.0,GCF_014858525.1_NZ_CP062228.1_sit:0.0,GCF_014930875.1_NZ_CP062985.1_sit:0.0,GCF_015644765.1_NZ_CP064825.1_sit:0.0,GCF_016903335.1_NZ_CP069890.1_sit:0.0,GCF_016904075.1_NZ_CP070045.1_sit:0.0,GCF_016904195.1_NZ_CP070066.1_sit:0.0,GCF_016904535.1_NZ_CP070148.1_sit:0.0,GCF_016904655.1_NZ_CP070170.1_sit:0.0):0.000370619,(GCF_000148605.1_NC_017632.1_sit:0.000743524,(((GCF_000014845.1_NC_008563.1_sit:0.0,GCF_000026285.1_NC_011742.1_sit:0.0,GCF_016903615.1_NZ_CP069990.1_sit:0.0,GCF_016904455.1_NZ_CP070115.1_sit:0.0):0.000000007,(GCF_003020885.1_NZ_CP026853.1_sit:0.000370724,((GCF_001280325.1_NZ_CP012635.1_sit:0.000000007,GCF_003076395.1_NZ_CP020545.1_sit:0.001113981)0.855:0.000370800,((GCF_002844685.1_NZ_CP025328.1_sit:0.0,GCF_007833255.1_NZ_CP042246.1_sit:0.0):0.000000007,GCF_017356665.1_NZ_CP071522.1_sit:0.002228186)0.293:0.000370744)0.371:0.000000007)0.225:0.000000007)0.911:0.000000007,(GCF_001280345.1_NZ_CP012625.1_sit:0.0,GCF_002953435.1_NZ_CP026491.1_sit:0.0,GCF_023658305.1_NZ_CP098206.1_sit:0.0):0.000370744)0.778:0.000371199)0.398:0.000741555)0.902:0.000000007,(GCF_002285755.1_NZ_CP021288.1_sit:0.000370592,GCF_013084945.1_NZ_CP053231.1_sit:0.004486942)0.229:0.000000007)0.490:0.000000007,GCF_013372385.1-v2_NZ_CP054230.1_sit:0.000370583)0.831:0.000370578,((GCF_000148365.1_NC_017631.1_sit:0.0,GCF_000227625.1_NC_017646.1_sit:0.0,GCF_000233875.1_NC_017651.1_sit:0.0,GCF_000233895.1_NC_017652.1_sit:0.0,GCF_000714595.1_NZ_CP007799.1_sit:0.0,GCF_000743255.1_NZ_CP009072.1_sit:0.0,GCF_001693315.1_NZ_CP016497.1_sit:0.0,GCF_001900395.1_NZ_CP010151.1_sit:0.0,GCF_002951675.1_NZ_CP019243.1_sit:0.0,GCF_003351485.1_NZ_CP031256.1_sit:0.0,GCF_003546975.1_NZ_CP022686.1_sit:0.0,GCF_003571685.1_NZ_CP032204.1_sit:0.0,GCF_004135125.1_NZ_CP035486.1_sit:0.0,GCF_004771135.1_NZ_CP028320.1_sit:0.0,GCF_010365325.1_NZ_CP048304.1_sit:0.0,GCF_010706435.1_NZ_CP048647.1_sit:0.0,GCF_012934535.1_NZ_CP051725.1_sit:0.0,GCF_013372425.1_NZ_CP054236.1_sit:0.0,GCF_014262945.1_NZ_CP051263.1_sit:0.0,GCF_014522245.1_NZ_CP058596.1_sit:0.0,GCF_014541045.1_NZ_CP061206.1_sit:0.0,GCF_015138955.1_NZ_AP022533.1_sit:0.0,GCF_016132505.1_NZ_CP066144.1_sit:0.0,GCF_016889045.1_NZ_CP069447.1_sit:0.0,GCF_016889325.1_NZ_CP069500.1_sit:0.0,GCF_016904055.1_NZ_CP070041.1_sit:0.0,GCF_017357505.1_NZ_CP032085.1_sit:0.0,GCF_019645975.1_NZ_CP081010.1_sit:0.0,GCF_020190405.1_NZ_CP080246.1_sit:0.0,GCF_021398465.1_NZ_CP082776.1_sit:0.0,GCF_021398485.1_NZ_CP082777.1_sit:0.0,GCF_021559815.1_NZ_CP058220.1_sit:0.0,GCF_021559835.1_NZ_CP058217.1_sit:0.0,GCF_021559855.1_NZ_CP058222.1_sit:0.0,GCF_022919035.1_NZ_CP095086.1_sit:0.0,GCF_023206595.1_NZ_CP069621.1_sit:0.0,GCF_023206615.1_NZ_CP069624.1_sit:0.0,GCF_023206635.1_NZ_CP069627.1_sit:0.0,GCF_023206655.1_NZ_CP069630.1_sit:0.0,GCF_023206675.1_NZ_CP069633.1_sit:0.0,GCF_023206715.1_NZ_CP069639.1_sit:0.0,GCF_023206735.1_NZ_CP069642.1_sit:0.0,GCF_024508155.1_NZ_CP101925.1_sit:0.0,GCF_900636215.1_NZ_LR134237.1_sit:0.0):0.000000007,((GCF_000026345.1_NC_011750.1_sit:0.000370615,(GCF_023206695.1_NZ_CP069636.1_sit:0.000370483,GCF_016889685.1_NZ_CP069522.1_sit:0.000370612)0.389:0.000000007)0.395:0.000000007,((GCF_015290725.1_NZ_CP063983.1_sit:0.000741569,GCF_021399015.1_NZ_CP082772.1_sit:0.000370491)0.888:0.000000007,GCF_000007445.1_NC_004431.1_sit:0.000000007)0.000:0.000000007)0.000:0.000000007)0.908:0.000000007)0.804:0.000370826)0.788:0.000370567)0.880:0.000741882)0.779:0.000371244,(GCF_001660585.1_NZ_CP016007.1_sit:0.0,GCF_012934785.1_NZ_CP051744.1_sit:0.0,GCF_016889025.1_NZ_CP069445.1_sit:0.0,GCF_017900955.1_NZ_CP072785.1_sit:0.0,GCF_017900975.1_NZ_CP072784.1_sit:0.0,GCF_017900995.1_NZ_CP072786.1_sit:0.0,GCF_017901015.1_NZ_CP072787.1_sit:0.0,GCF_018343835.1_NZ_CP070227.1_sit:0.0):0.000000007)0.508:0.000000007)0.838:0.000370696)0.103:0.000000007,(GCF_022846575.1_NZ_AP025657.1_sit:0.002228264,((GCF_013388275.1_NZ_CP058223.1_sit:0.0,GCF_014169615.1_NZ_AP022222.1_sit:0.0,GCF_016775905.1_NZ_CP068828.1_sit:0.0,GCF_019426265.1_NZ_CP066836.1_sit:0.0,GCF_023170005.1_NZ_AP025662.1_sit:0.0,GCF_024662075.1_NZ_CP102488.1_sit:0.0):0.000000007,((GCF_019428745.1_NZ_CP080155.1_sit:0.004094659,GCF_019428765.1-v2_NZ_CP080163.1_sit:0.000000007)0.852:0.000370593,GCF_016903315.1_NZ_CP069882.1_sit:0.000370690)0.869:0.000000007)0.909:0.000000007)0.833:0.000370622,(((GCF_002215095.1_NZ_CP011915.1_sit:0.0,GCF_003308975.1_NZ_CP030768.1_sit:0.0,GCF_003627855.1_NZ_CP032515.1_sit:0.0,GCF_013085025.1_NZ_CP053247.1_sit:0.0,GCF_013282335.1_NZ_CP043406.1_sit:0.0,GCF_013402895.1_NZ_CP058574.1_sit:0.0,GCF_014169455.1_NZ_AP022173.1_sit:0.0,GCF_016767775.1_NZ_CP056077.1_sit:0.0,GCF_016775805.1_NZ_CP068825.1_sit:0.0,GCF_016776265.1_NZ_CP068806.1_sit:0.0,GCF_016903935.1_NZ_CP070007.1_sit:0.0,GCF_016904115.1_NZ_CP070048.1_sit:0.0,GCF_016944675.1-v2_NZ_CP063492.1_sit:0.0,GCF_018128405.1_NZ_CP071073.1_sit:0.0,GCF_019915545.1_NZ_CP082827.1_sit:0.0,GCF_022918835.1_NZ_CP095083.1_sit:0.0,GCF_900622685.1_NZ_LR130564.1_sit:0.0,GCF_904863105.1_NZ_LR890198.1_sit:0.0,GCF_904864555.1_NZ_LR890405.1_sit:0.0):0.000000007,((GCF_021228975.1_NZ_CP089445.1_sit:0.000370607,((GCF_000285655.3_NZ_HG941718.1_sit:0.0,GCF_000493755.1_NC_022648.1_sit:0.0,GCF_000931565.1_NZ_CP010876.1_sit:0.0,GCF_001469815.1_NZ_CP013658.1_sit:0.0,GCF_001513615.1_NZ_CP013831.1_sit:0.0,GCF_001513635.1_NZ_CP013835.1_sit:0.0,GCF_001566675.1_NZ_CP014497.1_sit:0.0,GCF_001593565.1_NZ_CP014316.1_sit:0.0,GCF_001617565.1_NZ_CP015138.1_sit:0.0,GCF_001874485.1_NZ_CP015085.1_sit:0.0,GCF_002011965.1_NZ_CP018953.1_sit:0.0,GCF_002012025.1_NZ_CP018970.1_sit:0.0,GCF_002012065.1_NZ_CP018979.1_sit:0.0,GCF_002012085.1_NZ_CP018991.1_sit:0.0,GCF_002012165.1_NZ_CP019015.1_sit:0.0,GCF_002012205.1_NZ_CP018983.1_sit:0.0,GCF_002012245.1_NZ_CP019000.1_sit:0.0,GCF_002012265.1_NZ_CP019012.1_sit:0.0,GCF_002056635.1_NZ_CP020116.1_sit:0.0,GCF_002157245.1_NZ_CP021179.1_sit:0.0,GCF_002180195.1_NZ_CP021689.1_sit:0.0,GCF_002193095.1_NZ_CP021454.1_sit:0.0,GCF_002202175.1_NZ_CP021935.1_sit:0.0,GCF_002763995.1_NZ_CP024720.1_sit:0.0,GCF_002764015.1_NZ_CP024717.1_sit:0.0,GCF_002996945.1_NZ_CP027534.1_sit:0.0,GCF_003194345.1_NZ_CP028483.1_sit:0.0,GCF_003571665.1_NZ_CP032201.1_sit:0.0,GCF_003856615.1_NZ_CP023849.1_sit:0.0,GCF_003856635.1_NZ_CP023853.1_sit:0.0,GCF_003856655.1_NZ_CP023826.1_sit:0.0,GCF_003856695.1_NZ_CP023844.1_sit:0.0,GCF_004135165.1_NZ_CP035477.1_sit:0.0,GCF_004135915.1_NZ_CP035516.1_sit:0.0,GCF_004141955.1_NZ_CP035476.1_sit:0.0,GCF_004193755.1_NZ_CP035720.1_sit:0.0,GCF_004299805.1_NZ_CP036245.1_sit:0.0,GCF_006088875.1_NZ_CP029420.1_sit:0.0,GCF_009577985.1_NZ_CP041337.1_sit:0.0,GCF_010725305.1-v2_NZ_AP022362.1_sit:0.0,GCF_011331215.2_NZ_CP049085.2_sit:0.0,GCF_013372325.1_NZ_CP054219.1_sit:0.0,GCF_013372405.1_NZ_CP054232.1_sit:0.0,GCF_014168835.1_NZ_AP021998.1_sit:0.0,GCF_014168955.1_NZ_AP022032.1_sit:0.0,GCF_014169015.1_NZ_AP022044.1_sit:0.0,GCF_014169095.1_NZ_AP022064.1_sit:0.0,GCF_014217135.1_NZ_CP051609.1_sit:0.0,GCF_014217155.1_NZ_CP051615.1_sit:0.0,GCF_015138575.1_NZ_AP022525.1_sit:0.0,GCF_015139735.1_NZ_AP022549.1_sit:0.0,GCF_015277555.1_NZ_CP063774.1_sit:0.0,GCF_016756455.1_NZ_AP022326.1_sit:0.0,GCF_016889265.1_NZ_CP069488.1_sit:0.0,GCF_016890045.1_NZ_CP069583.1_sit:0.0,GCF_016890105.1_NZ_CP069589.1_sit:0.0,GCF_016939795.1_NZ_CP070593.1_sit:0.0,GCF_018075305.1_NZ_CP072980.1_sit:0.0,GCF_018972245.1_NZ_CP076697.1_sit:0.0,GCF_018972265.1_NZ_CP076693.1_sit:0.0,GCF_019355495.1_NZ_CP059130.1_sit:0.0,GCF_019428525.1_NZ_CP080116.1_sit:0.0,GCF_019428545.1_NZ_CP080117.1_sit:0.0,GCF_019428565.1_NZ_CP080118.1_sit:0.0,GCF_019428585.1_NZ_CP080119.1_sit:0.0,GCF_019428605.1_NZ_CP080120.1_sit:0.0,GCF_019915525.1_NZ_CP082831.1_sit:0.0,GCF_021496405.1_NZ_CP051659.1_sit:0.0,GCF_021496425.1_NZ_CP051661.1_sit:0.0,GCF_021496445.1_NZ_CP051663.1_sit:0.0,GCF_021559875.1_NZ_CP056114.1_sit:0.0,GCF_022846235.1_NZ_AP025677.1_sit:0.0,GCF_022846235.1-v2_NZ_AP025677.1_sit:0.0,GCF_024579775.1_NZ_CP102061.1_sit:0.0,GCF_024734835.1_NZ_CP102947.1_sit:0.0,GCF_024917335.1_NZ_CP103557.1_sit:0.0,GCF_024917455.1_NZ_CP103592.1_sit:0.0,GCF_024917895.1_NZ_CP103508.1_sit:0.0,GCF_024917975.1_NZ_CP103562.1_sit:0.0,GCF_024918235.1_NZ_CP103710.1_sit:0.0,GCF_024918415.1_NZ_CP103672.1_sit:0.0,GCF_900497415.1_NZ_LS999560.1_sit:0.0,GCF_900520325.1_NZ_LS992168.1_sit:0.0,GCF_900520345.1_NZ_LS992180.1_sit:0.0,GCF_900520365.1_NZ_LS992192.1_sit:0.0,GCF_900520395.1_NZ_LS992190.1_sit:0.0,GCF_900622635.1_NZ_LR130545.1_sit:0.0,GCF_904866455.1_NZ_LR890693.1_sit:0.0,GCF_905330875.2_NZ_OW968277.1_sit:0.0,GCF_905330895.2_NZ_OX030701.1_sit:0.0):0.000000007,((GCF_011330935.2_NZ_CP049077.2_sit:0.0,GCF_024918915.1_NZ_CP103755.1_sit:0.0):0.000370667,GCF_012934695.1_NZ_CP051751.1_sit:0.000370656)0.899:0.000000007)0.884:0.000000007)0.848:0.000370514,(GCF_002278115.2_NZ_CP023142.1_sit:0.000370682,(GCF_022493255.1_NZ_CP028743.1_sit:0.000000007,GCF_022493475.1_NZ_CP028753.1_sit:0.000000007)0.989:0.001484059)0.529:0.000000007)0.594:0.000000007)0.634:0.000000007,(GCF_022493275.1_NZ_CP028742.1_sit:0.000370684,GCF_016903855.1_NZ_CP069980.1_sit:0.000370635)0.687:0.000000007)0.566:0.000000007);
