# Supplementary material for: Epistatic interactions between the high pathogenicity island and other iron uptake systems shape Escherichia coli extra-intestinal virulence
Source: Nat Commun. 2023 Jun 20;14:3667. doi: 10.1038/s41467-023-39428-y (PMC10282060; doi:10.1038/s41467-023-39428-y)
Supplement: Supplementary file 16 — Source Data [file 41467_2023_39428_MOESM16_ESM.zip › Source_data/Source_data_tree_iro_chromosome_plasmid_fig_S12.txt]

(((GCF_002953435.1_NZ_CP026494.1_iro:0.0,GCF_007833255.1_NZ_CP042245.1_iro:0.0,GCF_014168755.1_NZ_AP021947.1_iro:0.0,GCF_014170675.1_NZ_CP059918.1_iro:0.0):0.000000010,(GCF_003336405.1_NZ_CP031107.1_iro:0.0,GCF_904866305.1_NZ_LR890652.1_iro:0.0):0.000196337)0.000:0.000000010,(GCF_002860085.1_NZ_CP019055.1_iro:0.000196331,GCF_019710415.1_NZ_CP081193.1_iro:0.000393120)0.919:0.000000010,(((GCF_002844685.1_NZ_CP025329.1_iro:0.000000010,GCF_006777045.1_NZ_CP041299.1_iro:0.000000010)0.801:0.000000010,((GCF_014170615.1_NZ_CP059908.1_iro:0.000196331,GCF_015697215.1_NZ_CP065153.1_iro:0.000196337)0.890:0.000000010,(((GCF_902703415.1_NZ_LR740759.1_iro:0.000196336,((((GCF_024735225.1_NZ_CP102673.1_iro:0.0,GCF_024735245.1_NZ_CP102676.1_iro:0.0):0.000196323,((GCF_003856995.1_NZ_CP022732.1_iro:0.0,GCF_004526255.1_NZ_CP038182.1_iro:0.0,GCF_006777065.1_NZ_CP041301.1_iro:0.0,GCF_007632435.1_NZ_CP041920.1_iro:0.0,GCF_017639125.1_NZ_CP067300.1_iro:0.0,GCF_017639145.1_NZ_CP067304.1_iro:0.0,GCF_019426265.1_NZ_CP066837.1_iro:0.0,GCF_019431165.1_NZ_CP080256.1_iro:0.0,GCF_023024425.1_NZ_CP086222.1_iro:0.0,GCF_023657915.1_NZ_CP098179.1_iro:0.0,GCF_900088105.1_NZ_LT906556.1_iro:0.0):0.000000010,(GCF_001900695.1_NZ_CP010149.1_iro:0.000196323,GCF_011492985.1_NZ_CP046718.1_iro:0.000196323)0.867:0.000000010)0.893:0.000000010)0.927:0.000392692,((GCF_002853715.1_NZ_CP024140.1_iro:0.0,GCF_019428645.1_NZ_CP080127.1_iro:0.0,GCF_021498045.1_NZ_CP054192.1_iro:0.0,GCF_022369175.1_NZ_CP058726.1_iro:0.0,GCF_024499305.1_NZ_CP030153.1_iro:0.0):0.000000010,((GCF_013371685.1_NZ_CP055255.1_iro:0.0,GCF_018141125.1_NZ_CP056037.1_iro:0.0,GCF_023238365.1_NZ_CP096589.1_iro:0.0):0.000000010,(GCF_022558885.1_NZ_CP060929.1_iro:0.0,GCF_022559265.1_NZ_CP060964.1_iro:0.0):0.000392691)0.870:0.000196337)0.546:0.000000010)0.957:0.000392706,(((((GCF_013371745.1_NZ_CP055262.1_iro:0.0,GCF_013389695.1_NZ_CP058305.1_iro:0.0):0.000196336,(GCF_017743075.1_NZ_CP072323.1_iro:0.0,GCF_900497455.1_NZ_LR025097.1_iro:0.0):0.000196620)0.884:0.000000010,(GCF_015571735.1_NZ_CP062867.1_iro:0.000196336,(GCF_024760205.1_NZ_CP103296.1_iro:0.000196330,((GCF_010092405.1_NZ_CP048026.1_iro:0.0,GCF_018279085.1_NZ_CP047003.1_iro:0.0):0.000196336,(GCF_001901365.1_NZ_CP010232.1_iro:0.0,GCF_002951695.1_NZ_CP019247.1_iro:0.0,GCF_002951735.1_NZ_CP019282.1_iro:0.0,GCF_003122105.1_NZ_CP029243.1_iro:0.0,GCF_003999795.1_NZ_CP034739.1_iro:0.0,GCF_007995175.1_NZ_CP042586.1_iro:0.0,GCF_009176965.1_NZ_AP019676.1_iro:0.0,GCF_009909485.1_NZ_CP047667.1_iro:0.0,GCF_009913415.1_NZ_CP047878.1_iro:0.0,GCF_011492885.1_NZ_CP049355.1_iro:0.0,GCF_012537835.1_NZ_CP051224.1_iro:0.0,GCF_013389615.1_NZ_CP058310.1_iro:0.0,GCF_014169695.1_NZ_AP022246.1_iro:0.0,GCF_015843075.1_NZ_CP058343.1_iro:0.0,GCF_016806025.1_NZ_CP019360.1_iro:0.0,GCF_018141225.1_NZ_CP032068.1_iro:0.0,GCF_018316615.1_NZ_CP074121.1_iro:0.0,GCF_019357435.1_NZ_CP067344.1_iro:0.0,GCF_022558745.1_NZ_CP060900.1_iro:0.0,GCF_022559285.1_NZ_CP060970.1_iro:0.0,GCF_022559325.1_NZ_CP060980.1_iro:0.0,GCF_024734095.1_NZ_CP102855.1_iro:0.0):0.000000010)0.361:0.000000010)0.871:0.000196532)0.898:0.000000010)0.000:0.000000010,((((GCF_002952095.1_NZ_CP021728.1_iro:0.0,GCF_015136895.1_NZ_AP022483.1_iro:0.0):0.000000010,GCF_009905135.1_NZ_CP047577.1_iro:0.000196335)0.833:0.000196542,GCF_003018815.1_NZ_CP027357.1_iro:0.000000010)0.598:0.000000010,(GCF_000014845.1_NC_009837.1_iro:0.0,GCF_000183345.1_NC_017659.1_iro:0.0,GCF_002012145.1_NZ_CP019007.1_iro:0.0,GCF_002215095.1_NZ_CP011916.1_iro:0.0,GCF_003204155.1_NZ_CP029744.1_iro:0.0,GCF_003571825.1_NZ_CP032263.1_iro:0.0,GCF_014076685.2_NZ_CP063370.1_iro:0.0,GCF_016446335.1_NZ_CP048822.1_iro:0.0,GCF_016903375.1_NZ_CP069894.1_iro:0.0,GCF_017088445.1_NZ_CP070921.1_iro:0.0,GCF_018141265.1_NZ_CP032080.1_iro:0.0,GCF_020217445.1_NZ_CP084097.1_iro:0.0,GCF_022494235.1_NZ_CP058875.1_iro:0.0,GCF_022695865.1_NZ_CP066841.1_iro:0.0,GCF_024225435.1_NZ_CP100526.1_iro:0.0,GCF_900520285.1_NZ_LS992167.1_iro:0.0):0.000000010)0.000:0.000000010)0.000:0.000000010,((GCF_013201255.1_NZ_CP053732.1_iro:0.000393085,(GCF_002357915.1_NZ_AP017611.1_iro:0.000000010,GCF_022494705.1_NZ_CP091672.1_iro:0.000000010)0.908:0.000000010)0.847:0.000196532,(GCF_022558825.1_NZ_CP060915.1_iro:0.0,GCF_022558845.1_NZ_CP060920.1_iro:0.0,GCF_022558865.1_NZ_CP060934.1_iro:0.0):0.000196549)0.867:0.000000010)0.889:0.000000010)0.361:0.000000010)0.941:0.000786347,((((GCF_002310695.1_NZ_CP023367.1_iro:0.004602753,((GCF_013315735.1_NZ_CP054369.1_iro:0.000000010,GCF_905330545.2_NZ_OW967796.1_iro:0.000393121)1.000:0.004929666,(GCF_006777085.1_NZ_CP041303.1_iro:0.002956665,((GCF_002951855.1_NZ_CP019456.1_iro:0.0,GCF_016803935.1_NZ_CP047601.1_iro:0.0):0.000196081,GCF_024599975.1_NZ_CP102245.1_iro:0.001180165)0.981:0.001180522)0.941:0.000788961)0.937:0.000915787)1.000:0.004749269,(((GCF_002012305.1_NZ_CP019018.1_iro:0.000000010,GCF_022494685.1_NZ_CP091666.1_iro:0.000196528)0.890:0.000393681,(((GCF_904799825.1_NZ_LR882494.1_iro:0.000196530,((GCF_002214205.1_NZ_CP022166.1_iro:0.0,GCF_003400045.2_NZ_CP042897.1_iro:0.0,GCF_011044355.1_NZ_CP049102.1_iro:0.0,GCF_014169155.1_NZ_AP022096.1_iro:0.0,GCF_014169275.1_NZ_AP022121.1_iro:0.0,GCF_014622725.1_NZ_CP061188.1_iro:0.0,GCF_015571835.1_NZ_CP062870.1_iro:0.0,GCF_019428745.1_NZ_CP080157.1_iro:0.0,GCF_019428765.1_NZ_CP080165.1_iro:0.0,GCF_019428785.1_NZ_CP080173.1_iro:0.0,GCF_020827655.1_NZ_CP083513.1_iro:0.0,GCF_022846575.1_NZ_AP025658.1_iro:0.0,GCF_023170005.1_NZ_AP025663.1_iro:0.0,GCF_024399055.1_NZ_CP074681.1_iro:0.0):0.000000010,(GCF_020827895.1_NZ_CP083531.1_iro:0.003541262,GCF_014854635.1_NZ_CP062212.1_iro:0.000196535)0.447:0.000000010)0.932:0.000196535)0.894:0.000000010,(GCF_004135855.1_NZ_CP026643.1_iro:0.000000010,(GCF_021513335.1_NZ_CP068681.1_iro:0.0,GCF_021869725.1_NZ_CP091535.1_iro:0.0,GCF_022494605.1_NZ_CP091654.1_iro:0.0):0.000000010)0.000:0.000000010)0.936:0.000000010,((GCF_017570645.1_NZ_CP069678.1_iro:0.000196541,((GCF_000219515.2_NZ_CP006635.1_iro:0.0,GCF_001900635.1_NZ_CP010141.1_iro:0.0,GCF_001900675.1_NZ_CP010147.1_iro:0.0,GCF_002951795.1_NZ_CP019268.1_iro:0.0,GCF_002968935.1_NZ_CP021087.1_iro:0.0,GCF_014168595.1_NZ_AP021915.1_iro:0.0,GCF_014522225.1_NZ_CP049119.1_iro:0.0,GCF_018075285.1_NZ_CP072977.1_iro:0.0,GCF_024298765.1_NZ_CP101212.1_iro:0.0,GCF_900520305.1_NZ_LS992172.1_iro:0.0,GCF_905330215.2_NZ_OW967976.1_iro:0.0,GCF_905330245.2_NZ_OW968125.1_iro:0.0,GCF_905331185.2_NZ_OW968289.1_iro:0.0):0.000000010,((GCF_002116715.2_NZ_CP020934.1_iro:0.0,GCF_002951715.1_NZ_CP019251.1_iro:0.0,GCF_018415995.1_NZ_CP075063.1_iro:0.0,GCF_905330295.2_NZ_OW968112.1_iro:0.0):0.000196536,GCF_018199975.1_NZ_CP073362.1_iro:0.000196542)0.915:0.000000010)0.000:0.000000010)0.753:0.000000010,GCF_022760215.1_NZ_CP094340.1_iro:0.000393117)0.866:0.000196536)0.765:0.000195815)1.000:0.003771692,(GCF_015571915.1_NZ_CP062915.1_iro:0.002334730,(((GCF_008761455.2_NZ_CP044311.1_iro:0.0,GCF_008761475.2_NZ_CP044312.1_iro:0.0,GCF_008761495.2_NZ_CP044313.1_iro:0.0):0.004826133,((GCF_005391285.2_NZ_AP024123.1_iro:0.0,GCF_005393605.2_NZ_AP024126.1_iro:0.0,GCF_015291785.1_NZ_CP031706.1_iro:0.0):0.001269212,(GCF_013315715.1_NZ_CP054364.1_iro:0.001692985,(GCF_003570765.1_NZ_CP012377.1_iro:0.001242355,(GCF_024662075.1_NZ_CP102489.1_iro:0.001908341,(GCF_012934765.1_NZ_CP051689.1_iro:0.000000010,GCF_016889725.1_NZ_CP069530.1_iro:0.000196748)0.998:0.002228659)0.428:0.000196058)0.918:0.000609174)1.000:0.006723945)0.738:0.003413117)0.999:0.004979453,(((GCF_000819645.1_NZ_CP010315.1_iro:0.000565387,(GCF_012934785.1_NZ_CP051744.1_iro:0.000000010,((((GCF_001660585.1_NZ_CP016007.1_iro:0.0,GCF_004564035.1_NZ_CP035498.1_iro:0.0,GCF_017900955.1_NZ_CP072785.1_iro:0.0,GCF_017900975.1_NZ_CP072784.1_iro:0.0,GCF_017900995.1_NZ_CP072786.1_iro:0.0,GCF_017901015.1_NZ_CP072787.1_iro:0.0,GCF_018343835.1_NZ_CP070227.1_iro:0.0,GCF_022493275.1_NZ_CP028742.1_iro:0.0,GCF_022493815.1_NZ_CP028770.1_iro:0.0):0.000000010,GCF_002215095.1_NZ_CP011915.1_iro:0.000000010)0.000:0.000000010,(GCF_016889025.1_NZ_CP069445.1_iro:0.000196587,GCF_022353625.1_NZ_CP054965.1_iro:0.000393192)0.933:0.000000010)0.909:0.000000010,GCF_008124085.1_NZ_CP043181.1_iro:0.000589887)0.853:0.000196574)0.738:0.000221582)0.978:0.001970754,((GCF_002310575.1_NZ_CP023357.1_iro:0.000000010,((GCF_001675145.1_NZ_CP014667.1_iro:0.0,GCF_001683435.1_NZ_CP016358.1_iro:0.0,GCF_002763515.2_NZ_CP024650.2_iro:0.0,GCF_002859105.1_NZ_CP025251.1_iro:0.0,GCF_002900305.1_NZ_CP025703.1_iro:0.0,GCF_002951675.1_NZ_CP019243.1_iro:0.0,GCF_016775925.1_NZ_CP068822.1_iro:0.0,GCF_016776125.1_NZ_CP068809.1_iro:0.0,GCF_016776185.1_NZ_CP068817.1_iro:0.0,GCF_016889085.1_NZ_CP069451.1_iro:0.0,GCF_016889185.1_NZ_CP069480.1_iro:0.0,GCF_018734065.1_NZ_CP076123.1_iro:0.0,GCF_022846215.1_NZ_AP025675.1_iro:0.0):0.000000010,(((GCF_905332365.1_NZ_HG994851.1_iro:0.000196537,(GCF_016776305.1_NZ_CP068799.1_iro:0.000000010,GCF_905332355.1_NZ_HG994850.1_iro:0.000000010)0.806:0.000000010)0.869:0.000196528,GCF_022493435.1_NZ_CP028751.1_iro:0.000196528)0.873:0.000000010,((GCF_013004045.1_NZ_CP053080.1_iro:0.000196569,GCF_000013305.1_NC_008253.1_iro:0.000196535)0.919:0.000000010,GCF_016776285.1_NZ_CP068815.1_iro:0.000000010)1.000:0.000000010)0.000:0.000000010)0.000:0.000000010)1.000:0.003019875,(GCF_904863105.1_NZ_LR890198.1_iro:0.001549990,(((GCF_021398975.1_NZ_CP082773.1_iro:0.000786507,(GCF_003019095.1_NZ_CP027461.1_iro:0.000000010,GCF_023612415.1_NZ_CP071259.1_iro:0.000393132)0.780:0.000196538)0.866:0.000394000,(GCF_010668985.1_NZ_CP048603.1_iro:0.000589842,(GCF_003346835.1_NZ_CP031215.1_iro:0.000000010,GCF_015697215.1_NZ_CP065152.1_iro:0.000393208)0.095:0.000196595)0.748:0.000195935)1.000:0.004975044,(GCF_900635325.1_NZ_LR134092.1_iro:0.003259389,(GCF_015033265.1_NZ_CP063214.1_iro:0.001969690,(GCF_015571915.1_NZ_CP062910.1_iro:0.000000010,((GCF_016904655.1_NZ_CP070170.1_iro:0.000196544,(GCF_001900395.1_NZ_CP010151.1_iro:0.000196528,(GCF_010706435.1_NZ_CP048647.1_iro:0.0,GCF_014930915.1_NZ_CP063046.1_iro:0.0,GCF_016889325.1_NZ_CP069500.1_iro:0.0,GCF_016889625.1_NZ_CP069517.1_iro:0.0,GCF_016889685.1_NZ_CP069522.1_iro:0.0,GCF_022919035.1_NZ_CP095086.1_iro:0.0,GCF_023657955.1_NZ_CP098187.1_iro:0.0):0.000000010)0.897:0.000393150)0.780:0.000196555,(((((GCF_000233875.1_NC_017651.1_iro:0.0,GCF_000233895.1_NC_017652.1_iro:0.0,GCF_000714595.1_NZ_CP007799.1_iro:0.0,GCF_000743255.1_NZ_CP009072.1_iro:0.0,GCF_001693315.1_NZ_CP016497.1_iro:0.0,GCF_002310635.1_NZ_CP023388.1_iro:0.0,GCF_003351485.1_NZ_CP031256.1_iro:0.0,GCF_003546975.1_NZ_CP022686.1_iro:0.0,GCF_004135125.1_NZ_CP035486.1_iro:0.0,GCF_012934535.1_NZ_CP051725.1_iro:0.0,GCF_012974805.1_NZ_CP037449.1_iro:0.0,GCF_014541045.1_NZ_CP061206.1_iro:0.0,GCF_016132505.1_NZ_CP066144.1_iro:0.0,GCF_017357505.1_NZ_CP032085.1_iro:0.0,GCF_019645975.1_NZ_CP081010.1_iro:0.0,GCF_020190405.1_NZ_CP080246.1_iro:0.0,GCF_021398485.1_NZ_CP082777.1_iro:0.0,GCF_021559835.1_NZ_CP058217.1_iro:0.0,GCF_023206595.1_NZ_CP069621.1_iro:0.0,GCF_023206615.1_NZ_CP069624.1_iro:0.0,GCF_023206635.1_NZ_CP069627.1_iro:0.0,GCF_023206655.1_NZ_CP069630.1_iro:0.0,GCF_023206675.1_NZ_CP069633.1_iro:0.0,GCF_023206695.1_NZ_CP069636.1_iro:0.0,GCF_023206715.1_NZ_CP069639.1_iro:0.0,GCF_023206735.1_NZ_CP069642.1_iro:0.0,GCF_023657995.1_NZ_CP098195.1_iro:0.0,GCF_023658365.1_NZ_CP098214.1_iro:0.0,GCF_024508155.1_NZ_CP101925.1_iro:0.0):0.000000010,(GCF_016126995.1_NZ_CP065970.1_iro:0.000196540,(GCF_014522245.1_NZ_CP058596.1_iro:0.000196534,GCF_900636215.1_NZ_LR134237.1_iro:0.000196534)0.389:0.000000010)0.953:0.000000010)0.000:0.000000010,(((GCF_007833875.1_NZ_CP040456.1_iro:0.000196527,(GCF_012974565.1_NZ_CP048920.1_iro:0.0,GCF_017815815.1_NZ_CP051849.1_iro:0.0,GCF_022220885.1_NZ_CP074407.1_iro:0.0):0.000000010)0.854:0.000196533,(GCF_000148365.1_NC_017631.1_iro:0.0,GCF_021559815.1_NZ_CP058220.1_iro:0.0):0.000196534)0.572:0.000000010,(GCF_000007445.1_NC_004431.1_iro:0.0,GCF_014262945.1_NZ_CP051263.1_iro:0.0,GCF_021559855.1_NZ_CP058222.1_iro:0.0):0.000196551)0.000:0.000000010)0.711:0.000000010,(GCF_015290725.1_NZ_CP063983.1_iro:0.000393131,GCF_010365325.1_NZ_CP048304.1_iro:0.000196534)0.000:0.000000010)0.837:0.000196541,GCF_016944775.1_NZ_CP063518.1_iro:0.000589774)0.348:0.000000010)0.413:0.000393136)0.933:0.000787657)0.873:0.000482687)0.394:0.000436990)0.616:0.000933804)0.699:0.002059622)0.989:0.002461973)0.997:0.003872693,(GCF_022760215.1_NZ_CP094339.1_iro:0.002565817,((GCF_001021615.1_NZ_CP006830.1_iro:0.000000010,(GCF_001021595.1_NZ_CP007275.1_iro:0.001376303,GCF_000025745.1_NC_017628.1_iro:0.000000010)0.991:0.000983002)0.835:0.000196426,((GCF_016903835.1_NZ_CP069978.1_iro:0.000000010,GCF_016904075.1_NZ_CP070045.1_iro:0.000000010)0.969:0.000786353,GCF_022982975.1_NZ_CP095271.1_iro:0.000196506)0.000:0.000000010)0.991:0.002356349)0.000:0.000000010)0.709:0.002114643)0.382:0.001272364)0.992:0.002188908)0.918:0.000903700)0.923:0.001046960,(((GCF_024579775.1_NZ_CP102062.1_iro:0.0,GCF_905330065.2_NZ_OW967004.1_iro:0.0):0.000000010,(GCF_016767775.1_NZ_CP056079.1_iro:0.000196317,GCF_024226085.1_NZ_CP100545.1_iro:0.000196317)0.325:0.000000010)0.778:0.000196534,(((GCF_000819645.1_NZ_CP010316.1_iro:0.0,GCF_001280325.1_NZ_CP012636.1_iro:0.0,GCF_001566635.1_NZ_CP014489.1_iro:0.0,GCF_002012105.1_NZ_CP018994.1_iro:0.0,GCF_009867035.2_NZ_CP026940.2_iro:0.0,GCF_013085865.1_NZ_CP053282.1_iro:0.0,GCF_015571715.1_NZ_CP062858.1_iro:0.0,GCF_017352075.1_NZ_CP071442.1_iro:0.0,GCF_024917355.1_NZ_CP103597.1_iro:0.0,GCF_905332395.2_NZ_OW968012.1_iro:0.0):0.000000010,(GCF_016904555.1_NZ_CP070151.1_iro:0.000196341,(GCF_016803875.1_NZ_CP045713.1_iro:0.000392689,GCF_016904455.1_NZ_CP070116.1_iro:0.000392667)0.938:0.000000010)0.000:0.000000010)0.967:0.000000010,((GCF_000013265.1_NC_007946.1_iro:0.0,GCF_000148605.1_NC_017632.1_iro:0.0,GCF_001280405.1_NZ_CP012631.1_iro:0.0,GCF_002024865.1_NZ_CP019777.1_iro:0.0,GCF_014858525.1_NZ_CP062228.1_iro:0.0,GCF_014930875.1_NZ_CP062985.1_iro:0.0,GCF_015644765.1_NZ_CP064825.1_iro:0.0,GCF_016903335.1_NZ_CP069890.1_iro:0.0,GCF_016904535.1_NZ_CP070148.1_iro:0.0):0.000786323,(((GCF_000026285.1_NC_011747.1_iro:0.0,GCF_003020885.1_NZ_CP026854.1_iro:0.0):0.000000010,GCF_003697165.2_NZ_CP033091.2_iro:0.000000010)0.824:0.000196304,((GCF_002846135.1_NZ_CP025403.1_iro:0.0,GCF_016903435.1_NZ_CP069936.1_iro:0.0,GCF_016903915.1_NZ_CP069998.1_iro:0.0):0.000196326,(GCF_003076395.1_NZ_CP020546.1_iro:0.0,GCF_023658305.1_NZ_CP098208.1_iro:0.0):0.000000010)0.812:0.000000010)0.982:0.000786267)0.880:0.000000010)0.748:0.000196336)0.979:0.000786426)0.992:0.000000010,(GCF_002310715.1_NZ_CP023384.1_iro:0.000393112,GCF_013372365.1_NZ_CP054228.1_iro:0.000982956)0.953:0.000000010)0.942:0.000000010)0.929:0.000393102,(GCF_011067085.1_NZ_CP049349.1_iro:0.000196324,(GCF_020149645.1_NZ_CP083889.1_iro:0.0,GCF_023657975.1_NZ_CP098193.1_iro:0.0,GCF_024125695.1_NZ_CP099723.1_iro:0.0):0.000000010)0.947:0.000392684)0.954:0.000000010)0.000:0.000000010)0.000:0.000000010,(((GCF_001021635.2_NZ_CP030791.1_iro:0.0,GCF_008632595.1_NZ_CP043952.1_iro:0.0):0.000000010,(GCF_016942575.1_NZ_CP063462.1_iro:0.0,GCF_018968645.1_NZ_CP076655.1_iro:0.0):0.000196533)0.832:0.000196533,((GCF_003856995.1_NZ_CP022731.1_iro:0.000196554,((GCF_000813165.1_NZ_CP005931.1_iro:0.0,GCF_016864175.1_NZ_CP045207.1_iro:0.0):0.000000010,GCF_902705295.2_NZ_LR740777.2_iro:0.000393113)0.918:0.000393163)0.770:0.000196356,GCF_016904235.1_NZ_CP070072.1_iro:0.000393282)0.144:0.000000010)0.842:0.000000010)0.000:0.000000010);
