# Supplementary material for: Epistatic interactions between the high pathogenicity island and other iron uptake systems shape Escherichia coli extra-intestinal virulence
Source: Nat Commun. 2023 Jun 20;14:3667. doi: 10.1038/s41467-023-39428-y (PMC10282060; doi:10.1038/s41467-023-39428-y)
Supplement: Supplementary file 16 — Source Data [file 41467_2023_39428_MOESM16_ESM.zip › Source_data/Source_data_tree_CC87_fig_1_fig_S3.txt]

(((H1-004-0017-B-M:0.00183,(((AN15:0.00183,R1B6I15:0.00080)0.941:0.00055,(CVMN17EC1030:0.00241,ExPEC250:0.00172)0.932:0.00055)0.998:0.00055,((H1-003-0100-P-J:0.00195,(H1-006-0034-T-Z:0.0,H1-006-0035-L-J:0.0):0.00160)0.829:0.00055,(H1-003-0062-S-A:0.00182,H1-007-0014-D-E:0.00126)0.836:0.00055)1.000:0.00055)0.896:0.00055)0.837:0.00055,((((((DIJ18:0.00080,H1-001-0023-M-D:0.00137)0.989:0.00080,((BCH953:0.00055,H1-002-0064-E-M:0.00080)1.000:0.00172,(1043A:0.00080,(AN02:0.00055,NILS49:0.00080)0.823:0.00055)0.954:0.00055)0.996:0.00092)0.964:0.00055,(((LM31:0.00275,ROAR400:0.00218)1.000:0.00055,(((H1-001-0153-G-B:0.00103,(((H1-001-0015-A-R:0.00217,FSIS11917144:0.00217)0.891:0.00055,(F10B:0.00160,H1-003-0010-G-J:0.00149)1.000:0.00055)0.000:0.00055,(H1-001-0061-H-J:0.00217,(BI09:0.00183,LM19:0.00149)0.863:0.00055)0.000:0.00055)1.000:0.00055)0.999:0.00149,(UPEC-203:0.00136,(003-010:0.00055,034-019-c1:0.00055)1.000:0.00218)0.973:0.00055)0.816:0.00055,R1B2A9:0.00137)0.000:0.00055)0.971:0.00055,((F14W098435:0.00115,((GUYA-H126:0.00055,GUYA-H14:0.00055)1.000:0.00218,LM39:0.00355)0.280:0.00055)0.997:0.00103,((477A:0.00298,R1B6G16:0.00126)0.814:0.00055,(HICF166:0.00114,(E9208:0.00620,(((E5060:0.00183,((FSIS11814339:0.00263,(A1_38:0.00057,(W4_22:0.00055,(A2_36:0.00057,W3_24:0.00055)0.000:0.00055)0.964:0.00055)0.997:0.00092)0.831:0.00055,(A3_41:0.00055,C1_66:0.00091)1.000:0.00229)0.244:0.00055)1.000:0.00437,(CE1568:0.00635,GUYA-H44:0.00392)0.990:0.00103)0.904:0.00055,((PSU-1239:0.00621,((E4921:0.00055,E5415:0.00055)1.000:0.00689,((((CFSAN066340:0.01456,MOD1-EC6698:0.00483)0.834:0.00055,(TA271:0.00713,MOD1-EC6985:0.01038)1.000:0.00055)0.924:0.00055,((((CVM-N17EC0458:0.00322,(ROAR068:0.00055,ROAR196:0.00055)1.000:0.00310)0.993:0.00115,(H1-002-0051-D-S:0.00472,(M1368:0.00055,M1375:0.00055)1.000:0.00460)0.852:0.00055)0.830:0.00055,(((GUYA-H129:0.00055,GUYA-H32:0.00057)1.000:0.00852,E2506:0.00902)0.997:0.00055,(FSIS11921022:0.00575,ESBL-15-0038:0.00517)0.992:0.00055)0.932:0.00055)0.524:0.00055,(IA-2014078789:0.00911,(ROAR104:0.00471,(ED11-20a:0.00621,LM51:0.00690)0.836:0.00055)0.965:0.00055)0.966:0.00055)0.000:0.00055)0.946:0.00055,((KCJK115:0.01040,(11074:0.00864,(GUYA-H105:0.00863,(ECOLI_MEC_006:0.00149,(B1504:0.00160,((((Wc05:0.00055,De04:0.00055)0.413:0.00055,(ANTa39b:0.0,C38b224a:0.0):0.00055)0.000:0.00055,(AMB09a:0.00055,C06b023a:0.00055)0.000:0.00055)0.504:0.00055,(C26b151a:0.00055,C39b229a:0.00055)0.838:0.00055)1.000:0.00160)0.981:0.00057)1.000:0.00624)0.937:0.00055)0.995:0.00091)0.908:0.00055,(((62_4_Si7:0.00333,E4766:0.00345)1.000:0.00846,((IAI1:0.0,Reference:0.0):0.62243,((E7355:0.00760,KS65_1E:0.00679)0.988:0.00068,(H1-001-0125-B-M:0.00368,(B799:0.00437,ECOR-34:0.00207)1.000:0.00195)0.979:0.00057)0.988:0.00098)0.940:0.00213)0.999:0.00138,((AZ-TG-WCHI-4-2:0.00345,((2-2051:0.00817,((ROAR316:0.0,ROAR322:0.0):0.00055,ROAR334:0.00055)1.000:0.00542)0.893:0.00055,(E2938:0.00518,R1B1B9:0.00806)0.845:0.00055)0.961:0.00055)0.999:0.00126,((H14:0.00542,(NILS24:0.00218,ROAR421:0.00241)0.980:0.00057)0.940:0.00055,(((((29_3_DC10:0.00206,(E2482:0.00137,(004-020:0.00206,(S1-24:0.0,S1-26:0.0):0.00483)0.767:0.00055)0.830:0.00055)1.000:0.00137,(W4_17:0.01061,(AMB34a:0.00448,H1-007-0034-F-P:0.00229)1.000:0.00357)0.845:0.00055)0.000:0.00055,(((((((GUYA-H103:0.0,GUYA-H104:0.0,GUYA-H76:0.0):0.00055,GUYA-H70:0.00055)1.000:0.00367,(BCH861:0.00378,(C4255-S2-EC3:0.00321,(C1_84:0.00147,W2_37:0.00055)0.999:0.00206)0.987:0.00080)1.000:0.00241)0.984:0.00069,(E3466:0.00413,(E9781:0.00644,(W2_41:0.00540,(A1_44:0.00367,C1_72:0.00332)0.988:0.00091)0.988:0.00114)1.000:0.00288)0.575:0.00055)1.000:0.00138,(EC4723:0.00807,(AMB21a:0.00332,C19b108a:0.00736)1.000:0.00323)0.996:0.00102)0.995:0.00055,(H1-001-0037-D-J:0.00472,W1_33:0.00542)0.819:0.00055)1.000:0.00055,(((C30b175a:0.00355,(H1-001-0043-L-G:0.00297,R1B5J2:0.00343)0.057:0.00055)1.000:0.00482,((E5555:0.00632,H1-003-0034-G-T:0.00942)1.000:0.00055,((GUYA-H116:0.00390,(S1-3:0.0,S1-4:0.0):0.00494)1.000:0.00115,(GUYA-H2:0.00229,(C18b101a:0.00057,(Ua06:0.00055,((C20b116a:0.0,C24b139a:0.0):0.00055,(ANTa47b:0.00055,C22b130a:0.00055)0.000:0.00055)0.812:0.00055)0.911:0.00055)1.000:0.00274)1.000:0.00322)0.834:0.00055)0.998:0.00115)0.994:0.00102,R1B1D14:0.00436)0.979:0.00055)0.000:0.00055)0.963:0.00055,((AD14:0.00887,(1263A:0.00832,AD18:0.00900)0.997:0.00136)0.949:0.00055,((((((GUYA-H40:0.00714,((S2-66:0.00240,(GUYA-H4:0.00229,(AD13:0.00055,(GUYA-H111:0.0,GUYA-H31:0.0):0.00055)0.999:0.00171)0.965:0.00055)1.000:0.00392,(GUYA-H78:0.00563,(W3_32:0.00575,(GUYA-H26:0.00055,(AD9:0.00055,GUYA-H68:0.00055)0.905:0.00055)1.000:0.00470)0.970:0.00055)0.994:0.00115)0.998:0.00207)1.000:0.00137,(MAH55a:0.00934,(ROAR082:0.00160,((ROAR047:0.0,ROAR061:0.0,ROAR072:0.0):0.00252,(ROAR206:0.00298,(AMB35a:0.00068,(ANDR79:0.00069,ANTc20a:0.00055)0.339:0.00055)1.000:0.00298)0.461:0.00055)0.836:0.00055)1.000:0.00275)0.786:0.00055)0.815:0.00055,(TA135:0.00380,(H1-001-0093-R-A:0.00551,(R1B2C5:0.00668,S2-11:0.00669)0.951:0.00055)0.954:0.00055)0.992:0.00104)0.343:0.00055,((GUYA-H107:0.00055,GUYA-H117:0.00055)1.000:0.00795,((ANTa32b:0.00172,ANTa32c:0.00055)1.000:0.00856,(C41b239a:0.00068,(ANDR71:0.00055,Sa03:0.00055)0.237:0.00055)1.000:0.00775)0.998:0.00181)0.990:0.00055)0.935:0.00055,(S1-113:0.00758,(EFTR_6_6:0.00979,((E5150:0.00471,(B574:0.00551,H591:0.00401)0.215:0.00055)0.918:0.00055,(028-KMXE_DOM:0.00806,(GUYA-H134:0.00055,GUYA-H48:0.00055)1.000:0.00828)0.873:0.00055)0.996:0.00114)0.815:0.00055)0.838:0.00055)1.000:0.00195,(GUYA-H47:0.00946,((41048:0.00483,C1_51:0.00401)1.000:0.00462,(((AD17:0.0,AD6:0.0):0.00207,GUYA-H54:0.00241)1.000:0.00379,(GUYA-H114:0.00539,(AD8:0.00287,B1811:0.00367)0.996:0.00126)0.987:0.00081)1.000:0.00300)0.983:0.00091)0.398:0.00055)0.828:0.00055)0.835:0.00055)1.000:0.00367,(001-032:0.00425,MOD1-EC5546:0.00506)0.996:0.00149)0.871:0.00052)0.885:0.00055)0.964:0.00055)0.162:0.00055)0.881:0.00055)0.944:0.00055)0.996:0.00102)0.824:0.00055,((RL226:0.00552,(NAN50:0.00115,ROAR205:0.00080)0.999:0.00298)1.000:0.00288,((ROAR410:0.00160,W3_17:0.00240)1.000:0.00322,(H1-001-0156-V-R:0.00517,(IBIS_25:0.00644,(FSIS11921889:0.00275,(44_1_Ti4:0.00055,(44_2_Ti11:0.0,44_4_Ti15:0.0):0.00055)1.000:0.00482)1.000:0.00242)0.950:0.00055)0.995:0.00080)0.981:0.00068)0.789:0.00055)0.193:0.00055)0.825:0.00055)1.000:0.00310)0.449:0.00055)0.598:0.00055)0.836:0.00055)0.906:0.00055)0.000:0.00055,(R1B6I11:0.00080,(H1-005-0058-M-A:0.00115,((41046:0.00055,(LM07:0.00114,(H1-003-0057-E-J:0.00055,H1-003-0121-E-F:0.00055)1.000:0.00206)0.953:0.00055)0.899:0.00055,(41092:0.00055,(H1-001-0010-R-N:0.00057,H1-001-0027-S-G:0.00069)0.829:0.00055)0.000:0.00055)0.983:0.00057)0.979:0.00068)0.917:0.00055)0.838:0.00055,(B1688:0.00149,(CVMN17EC1020:0.00184,(40892:0.00080,H1-003-0092-M-M:0.00137)0.993:0.00091)0.999:0.00125)0.177:0.00055)0.975:0.00057,(1863_3_1_WA_Bloom:0.00115,929B:0.00114)0.983:0.00080)0.411:0.00055)0.000:0.00055,(H1-003-0053-M-P:0.00091,(ROAR419:0.00055,(H1-003-0015-M-G:0.00103,NAN46:0.00114)0.423:0.00055)0.947:0.00055)0.955:0.00055,((R1B2B6:0.00184,(24_1_Si1:0.00055,(53_1_AC6:0.00055,53_1_AUC1:0.00057)0.974:0.00057)0.974:0.00057)0.847:0.00055,(H1-003-0112-M-M:0.00195,ROAR178:0.00160)0.999:0.00055)0.000:0.00055);
