# Supplementary material for: Epistatic interactions between the high pathogenicity island and other iron uptake systems shape Escherichia coli extra-intestinal virulence
Source: Nat Commun. 2023 Jun 20;14:3667. doi: 10.1038/s41467-023-39428-y (PMC10282060; doi:10.1038/s41467-023-39428-y)
Supplement: Supplementary file 16 — Source Data [file 41467_2023_39428_MOESM16_ESM.zip › Source_data/Source_data_tree_STc58_fig_S1b.txt]

(H1-004-0017-B-M:0.00326,(((R1B2B6:0.00327,(24_1_Si1:0.00055,(53_1_AC6:0.00055,53_1_AUC1:0.00102)0.960:0.00083)0.974:0.00123)0.832:0.00055,((1863_3_1_WA_Bloom:0.00204,929B:0.00203)0.992:0.00163,ROAR178:0.00265)0.994:0.00055)0.000:0.00055,((H1-003-0112-M-M:0.00387,(H1-003-0053-M-P:0.00163,(H1-003-0015-M-G:0.00184,(ROAR419:0.00102,NAN46:0.00243)0.000:0.00055)0.951:0.00061)0.967:0.00081)0.595:0.00055,((((DIJ18:0.00161,H1-001-0023-M-D:0.00244)0.991:0.00164,(R1B6I11:0.00143,(H1-005-0058-M-A:0.00204,((41046:0.00061,(LM07:0.00203,(H1-003-0057-E-J:0.00055,H1-003-0121-E-F:0.00055)1.000:0.00367)0.649:0.00055)0.952:0.00061,(41092:0.00055,(H1-001-0010-R-N:0.00102,H1-001-0027-S-G:0.00143)0.844:0.00055)0.851:0.00055)0.992:0.00141)0.971:0.00102)0.940:0.00061)0.975:0.00055,((((LM31:0.00530,ROAR400:0.00388)0.542:0.00055,(R1B2A9:0.00244,((H1-003-0010-G-J:0.00324,(((F10B:0.00387,(BI09:0.00367,LM19:0.00265)0.849:0.00055)0.126:0.00055,(H1-001-0015-A-R:0.00407,H1-001-0061-H-J:0.00387)1.000:0.00055)1.000:0.00055,(H1-001-0153-G-B:0.00223,FSIS11917144:0.00428)1.000:0.00055)0.972:0.00055)1.000:0.00265,(UPEC-203:0.00305,(003-010:0.00143,034-019-c1:0.00055)1.000:0.00471)0.965:0.00101)0.837:0.00055)0.069:0.00055)0.972:0.00082,((HICF166:0.00204,(E9208:0.01251,((((ROAR410:0.00306,W3_17:0.00552)1.000:0.00637,(H1-001-0156-V-R:0.01110,(IBIS_25:0.01253,(FSIS11921889:0.00511,(44_1_Ti4:0.00055,(44_2_Ti11:0.0,44_4_Ti15:0.0):0.00055)1.000:0.00984)1.000:0.00577)0.969:0.00100)0.990:0.00144)0.988:0.00143,(CE1568:0.01366,GUYA-H44:0.00865)0.988:0.00204)0.859:0.00055,((((FSIS11814339:0.00509,(A1_38:0.00082,(A2_36:0.00102,(W3_24:0.00055,W4_22:0.00055)0.956:0.00055)0.989:0.00122)0.996:0.00183)0.906:0.00055,((A3_41:0.00102,C1_66:0.00204)1.000:0.00449,E5060:0.00325)0.281:0.00055)1.000:0.00943,(RL226:0.01168,(NAN50:0.00224,ROAR205:0.00163)1.000:0.00552)1.000:0.00557)0.922:0.00055,(PSU-1239:0.01273,((E4921:0.00061,E5415:0.00123)1.000:0.01402,((((MOD1-EC6985:0.01918,((E2506:0.01508,(GUYA-H129:0.00055,GUYA-H32:0.00102)1.000:0.01650)1.000:0.00055,(ESBL-15-0038:0.01068,FSIS11921022:0.01149)1.000:0.00055)0.822:0.00055)0.917:0.00055,((IA-2014078789:0.01855,(ROAR104:0.00983,(ED11-20a:0.01151,LM51:0.01233)0.838:0.00055)0.956:0.00082)0.968:0.00055,(((CVM-N17EC0458:0.00657,(ROAR068:0.00055,ROAR196:0.00055)1.000:0.00595)1.000:0.00288,(H1-002-0051-D-S:0.01069,(M1368:0.00055,M1375:0.00055)1.000:0.00966)0.861:0.00055)0.841:0.00055,(CFSAN066340:0.02919,MOD1-EC6698:0.00967)0.850:0.00055)0.671:0.00055)0.077:0.00055)0.910:0.00055,TA271:0.01566)0.927:0.00061,((KCJK115:0.02061,(11074:0.01769,(GUYA-H105:0.01746,(ECOLI_MEC_006:0.00265,(B1504:0.00285,((((C06b023a:0.00055,De04:0.00055)0.018:0.00055,(AMB09a:0.00061,(ANTa39b:0.0,C38b224a:0.0):0.00055)0.350:0.00055)0.000:0.00055,(C26b151a:0.00055,C39b229a:0.00061)0.857:0.00055)0.453:0.00055,Wc05:0.00055)0.999:0.00305)0.981:0.00121)1.000:0.01280)0.873:0.00055)0.997:0.00204)0.913:0.00055,(((AZ-TG-WCHI-4-2:0.00719,((2-2051:0.01562,((ROAR316:0.0,ROAR322:0.0):0.00055,ROAR334:0.00080)1.000:0.01029)0.918:0.00055,(E2938:0.00965,R1B1B9:0.01436)0.841:0.00055)0.967:0.00101)0.998:0.00268,((H14:0.01051,(NILS24:0.00349,ROAR421:0.00471)0.965:0.00081)0.952:0.00062,((((((EC4723:0.01545,(AMB21a:0.00652,C19b108a:0.01456)1.000:0.00682)0.991:0.00183,(H1-001-0037-D-J:0.00985,W1_33:0.01068)0.811:0.00055)0.911:0.00055,(((C30b175a:0.00690,(H1-001-0043-L-G:0.00568,R1B5J2:0.00651)0.180:0.00055)1.000:0.00901,((H1-003-0034-G-T:0.01847,E5555:0.01271)0.996:0.00055,((GUYA-H116:0.00736,(S1-3:0.0,S1-4:0.0):0.01067)0.993:0.00184,(GUYA-H2:0.00449,(C18b101a:0.00102,(Ua06:0.00081,(C22b130a:0.00055,(ANTa47b:0.00061,(C20b116a:0.0,C24b139a:0.0):0.00055)0.000:0.00055)0.847:0.00055)0.897:0.00055)1.000:0.00571)1.000:0.00576)0.299:0.00055)0.998:0.00203)0.991:0.00185,(29_3_DC10:0.00410,(E2482:0.00264,(004-020:0.00409,(S1-24:0.0,S1-26:0.0):0.00942)0.873:0.00055)0.846:0.00055)1.000:0.00284)0.971:0.00055)0.129:0.00055,((W4_17:0.02107,(AMB34a:0.00839,H1-007-0034-F-P:0.00468)1.000:0.00766)0.924:0.00055,(R1B1D14:0.00944,((((GUYA-H103:0.0,GUYA-H104:0.0,GUYA-H76:0.0):0.00055,GUYA-H70:0.00055)1.000:0.00758,(BCH861:0.00838,(C4255-S2-EC3:0.00653,(C1_84:0.00286,W2_37:0.00061)1.000:0.00408)0.996:0.00225)1.000:0.00451)0.991:0.00183,(E3466:0.00778,(E9781:0.01355,(W2_41:0.01081,(A1_44:0.00816,C1_72:0.00611)0.979:0.00162)0.996:0.00222)1.000:0.00556)0.898:0.00055)1.000:0.00327)0.587:0.00055)0.038:0.00055)0.961:0.00082,((AD14:0.01752,(1263A:0.01715,AD18:0.01753)0.998:0.00239)0.965:0.00082,(((((GUYA-H107:0.00055,GUYA-H117:0.00055)1.000:0.01605,((ANTa32b:0.00388,ANTa32c:0.00098)1.000:0.01755,(C41b239a:0.00121,(ANDR71:0.00061,Sa03:0.00102)0.227:0.00055)1.000:0.01571)1.000:0.00306)0.764:0.00055,(((GUYA-H40:0.01423,((S2-66:0.00471,(GUYA-H4:0.00448,(AD13:0.00055,(GUYA-H111:0.0,GUYA-H31:0.0):0.00055)1.000:0.00346)0.956:0.00078)1.000:0.00826,(GUYA-H78:0.01078,(W3_32:0.01323,(GUYA-H26:0.00061,(AD9:0.00055,GUYA-H68:0.00061)0.902:0.00055)1.000:0.00956)0.949:0.00100)0.997:0.00235)1.000:0.00391)0.999:0.00288,(MAH55a:0.01875,(ROAR082:0.00286,((ROAR047:0.0,ROAR061:0.0,ROAR072:0.0):0.00490,(ROAR206:0.00592,(AMB35a:0.00122,(ANDR79:0.00121,ANTc20a:0.00055)0.847:0.00055)1.000:0.00571)0.534:0.00055)0.827:0.00055)1.000:0.00492)0.749:0.00055)0.803:0.00055,(TA135:0.00780,(H1-001-0093-R-A:0.01025,(R1B2C5:0.01275,S2-11:0.01280)0.944:0.00056)0.968:0.00081)0.998:0.00206)0.041:0.00055)0.965:0.00082,(S1-113:0.01538,(EFTR_6_6:0.01975,((E5150:0.00903,(B574:0.01129,H591:0.00941)0.299:0.00055)0.936:0.00061,(028-KMXE_DOM:0.01600,(GUYA-H134:0.00055,GUYA-H48:0.00055)1.000:0.01687)0.865:0.00055)0.996:0.00204)0.838:0.00055)0.839:0.00055)0.992:0.00123,(GUYA-H47:0.01917,((41048:0.00984,C1_51:0.00736)1.000:0.00890,(((AD17:0.0,AD6:0.0):0.00447,GUYA-H54:0.00468)1.000:0.00844,(GUYA-H114:0.01065,(AD8:0.00489,B1811:0.00714)0.999:0.00245)0.992:0.00181)1.000:0.00514)0.994:0.00204)0.393:0.00055)0.920:0.00055)0.833:0.00055)1.000:0.00410,(001-032:0.00862,MOD1-EC5546:0.01028)0.998:0.00330)0.436:0.00055)0.376:0.00055)0.942:0.00082,((62_4_Si7:0.00614,E4766:0.00721)1.000:0.01899,((E7355:0.01420,KS65_1E:0.01462)0.966:0.00120,(H1-001-0125-B-M:0.00760,(B799:0.00862,ECOR-34:0.00430)1.000:0.00371)0.973:0.00122)1.000:0.00413)0.992:0.00204)0.000:0.00055)0.858:0.00055)0.543:0.00055)0.996:0.00165)0.928:0.00055)0.272:0.00055)0.847:0.00055)1.000:0.00615)0.833:0.00055,((477A:0.00592,R1B6G16:0.00224)0.835:0.00055,(F14W098435:0.00224,((GUYA-H126:0.00055,GUYA-H14:0.00081)1.000:0.00448,LM39:0.00653)0.513:0.00055)1.000:0.00225)0.367:0.00055)0.821:0.00055)0.903:0.00055,((BCH953:0.00055,H1-002-0064-E-M:0.00163)0.997:0.00285,(1043A:0.00142,(AN02:0.00055,NILS49:0.00143)0.843:0.00055)0.954:0.00081)0.996:0.00224)0.921:0.00055)0.833:0.00055,(B1688:0.00306,(CVMN17EC1020:0.00389,(40892:0.00184,H1-003-0092-M-M:0.00284)0.992:0.00181)0.999:0.00267)0.375:0.00055)0.984:0.00102)0.309:0.00055)0.910:0.00055,((H1-003-0100-P-J:0.00447,(H1-006-0034-T-Z:0.0,H1-006-0035-L-J:0.0):0.00305)0.875:0.00055,(((CVMN17EC1030:0.00409,ExPEC250:0.00306)0.914:0.00055,(AN15:0.00347,R1B6I15:0.00143)0.944:0.00062)0.215:0.00055,(H1-003-0062-S-A:0.00327,H1-007-0014-D-E:0.00224)0.905:0.00055)0.430:0.00055)0.891:0.00055);
