# Supplementary material for: Epistatic interactions between the high pathogenicity island and other iron uptake systems shape Escherichia coli extra-intestinal virulence
Source: Nat Commun. 2023 Jun 20;14:3667. doi: 10.1038/s41467-023-39428-y (PMC10282060; doi:10.1038/s41467-023-39428-y)
Supplement: Supplementary file 16 — Source Data [file 41467_2023_39428_MOESM16_ESM.zip › Source_data/Source_data_tree_iuc_plasmid_fig_S11d.txt]

(((GCF_022559305.1_NZ_CP060975.1_iuc:0.000218858,GCF_004135855.1_NZ_CP026643.1_iuc:0.000218896)0.547:0.000000007,GCF_013371685.1_NZ_CP055255.1_iuc:0.000218874)0.454:0.000000007,((GCF_000183345.1_NC_017659.1_iuc:0.0,GCF_000219515.2_NZ_CP006635.1_iuc:0.0,GCF_001900635.1_NZ_CP010141.1_iuc:0.0,GCF_001900675.1_NZ_CP010147.1_iuc:0.0,GCF_001900695.1_NZ_CP010149.1_iuc:0.0,GCF_002116715.2_NZ_CP020934.1_iuc:0.0,GCF_002853715.1_NZ_CP024140.1_iuc:0.0,GCF_002951715.1_NZ_CP019251.1_iuc:0.0,GCF_002951735.1_NZ_CP019282.1_iuc:0.0,GCF_002951795.1_NZ_CP019268.1_iuc:0.0,GCF_002968935.1_NZ_CP021087.1_iuc:0.0,GCF_003204955.1_NZ_CP029748.1_iuc:0.0,GCF_003991155.1_NZ_CP031295.1_iuc:0.0,GCF_007632435.1_NZ_CP041920.1_iuc:0.0,GCF_008152105.1_NZ_CP041997.1_iuc:0.0,GCF_011067085.1_NZ_CP049349.1_iuc:0.0,GCF_011331065.1_NZ_CP049082.1_iuc:0.0,GCF_011492885.1_NZ_CP049355.1_iuc:0.0,GCF_012537835.1_NZ_CP051224.1_iuc:0.0,GCF_013371745.1_NZ_CP055262.1_iuc:0.0,GCF_013389615.1_NZ_CP058310.1_iuc:0.0,GCF_013389695.1_NZ_CP058305.1_iuc:0.0,GCF_014168595.1_NZ_AP021915.1_iuc:0.0,GCF_014168675.1_NZ_AP021934.1_iuc:0.0,GCF_015139375.1_NZ_AP022543.1_iuc:0.0,GCF_015843075.1_NZ_CP058343.1_iuc:0.0,GCF_016806025.1_NZ_CP019360.1_iuc:0.0,GCF_016864475.1_NZ_CP043851.1_iuc:0.0,GCF_016890005.1_NZ_CP069572.1_iuc:0.0,GCF_017570645.1_NZ_CP069678.1_iuc:0.0,GCF_017638985.1_NZ_CP067236.1_iuc:0.0,GCF_017639125.1_NZ_CP067300.1_iuc:0.0,GCF_017639145.1_NZ_CP067304.1_iuc:0.0,GCF_018199975.1_NZ_CP073362.1_iuc:0.0,GCF_018316615.1_NZ_CP074121.1_iuc:0.0,GCF_018415995.1_NZ_CP075063.1_iuc:0.0,GCF_018988385.1_NZ_CP068043.1_iuc:0.0,GCF_019357435.1_NZ_CP067344.1_iuc:0.0,GCF_020683085.1_NZ_CP085625.1_iuc:0.0,GCF_020827555.1_NZ_CP083479.1_iuc:0.0,GCF_021869725.1_NZ_CP091535.1_iuc:0.0,GCF_022494605.1_NZ_CP091654.1_iuc:0.0,GCF_022558805.1_NZ_CP060925.1_iuc:0.0,GCF_022559265.1_NZ_CP060964.1_iuc:0.0,GCF_022559285.1_NZ_CP060970.1_iuc:0.0,GCF_022559325.1_NZ_CP060980.1_iuc:0.0,GCF_022760215.1_NZ_CP094340.1_iuc:0.0,GCF_022982975.1_NZ_CP095272.1_iuc:0.0,GCF_023657915.1_NZ_CP098179.1_iuc:0.0,GCF_023658365.1_NZ_CP098215.1_iuc:0.0,GCF_024125695.1_NZ_CP099723.1_iuc:0.0,GCF_024298525.1_NZ_CP101246.1_iuc:0.0,GCF_024298545.1_NZ_CP101252.1_iuc:0.0,GCF_024298565.1_NZ_CP101275.1_iuc:0.0,GCF_024298705.1_NZ_CP101258.1_iuc:0.0,GCF_024499265.1_NZ_CP101859.1_iuc:0.0,GCF_024585845.1_NZ_CP074020.1_iuc:0.0,GCF_024585905.1_NZ_CP074032.1_iuc:0.0,GCF_024734095.1_NZ_CP102855.1_iuc:0.0,GCF_024735225.1_NZ_CP102673.1_iuc:0.0,GCF_024735245.1_NZ_CP102676.1_iuc:0.0,GCF_024760205.1_NZ_CP103296.1_iuc:0.0,GCF_024917735.1_NZ_CP103534.1_iuc:0.0,GCF_024918035.1_NZ_CP103545.1_iuc:0.0,GCF_024918275.1_NZ_CP103627.1_iuc:0.0,GCF_024918895.1_NZ_CP103759.1_iuc:0.0,GCF_900520305.1_NZ_LS992172.1_iuc:0.0,GCF_904799825.1_NZ_LR882494.1_iuc:0.0,GCF_905330215.2_NZ_OW967976.1_iuc:0.0,GCF_905330245.2_NZ_OW968125.1_iuc:0.0,GCF_905330295.2_NZ_OW968112.1_iuc:0.0,GCF_905331185.2_NZ_OW968289.1_iuc:0.0):0.000000007,(((GCF_024298765.1_NZ_CP101212.1_iuc:0.000218859,(GCF_002165095.2_NZ_CP032891.1_iuc:0.0,GCF_010092405.1_NZ_CP048026.1_iuc:0.0,GCF_018279085.1_NZ_CP047003.1_iuc:0.0):0.000218859)0.000:0.000000007,GCF_022014695.1_NZ_CP091774.1_iuc:0.000218859)0.947:0.000000007,((GCF_021513335.1_NZ_CP068681.1_iuc:0.000218866,GCF_022558885.1_NZ_CP060929.1_iuc:0.000218859)0.474:0.000000007,GCF_022559045.1_NZ_CP043297.1_iuc:0.000218875)0.499:0.000000007)0.000:0.000000007)0.000:0.000000007,((GCF_013340785.1_NZ_AP023192.1_iuc:0.0,GCF_013340805.1_NZ_AP023199.1_iuc:0.0,GCF_022559025.1_NZ_CP043286.1_iuc:0.0):0.000000007,((GCF_018141225.1_NZ_CP032068.1_iuc:0.000219028,((GCF_002012305.1_NZ_CP019018.1_iuc:0.0,GCF_022494685.1_NZ_CP091666.1_iuc:0.0):0.000000007,GCF_014170615.1_NZ_CP059908.1_iuc:0.000000007)0.270:0.000000007)0.940:0.000437702,((GCF_023657975.1_NZ_CP098193.1_iuc:0.0,GCF_902703415.1_NZ_LR740759.1_iuc:0.0):0.000218870,(((GCF_013390265.1_NZ_CP053298.1_iuc:0.001095130,GCF_022494765.1_NZ_CP091692.1_iuc:0.000000007)0.932:0.000437818,(GCF_010365385.1_NZ_CP048338.1_iuc:0.009249239,((GCF_001513615.1_NZ_CP013832.1_iuc:0.0,GCF_003033905.1_NZ_CP027119.1_iuc:0.0):0.000000007,((GCF_000784925.1_NZ_CP009860.1_iuc:0.0,GCF_002278115.2_NZ_CP023145.1_iuc:0.0,GCF_002310555.1_NZ_CP023361.1_iuc:0.0,GCF_003399775.2_NZ_CP042972.1_iuc:0.0,GCF_004924255.1_NZ_CP037912.1_iuc:0.0,GCF_006351885.1_NZ_CP040922.1_iuc:0.0,GCF_012934555.1_NZ_CP051721.1_iuc:0.0,GCF_012934715.1_NZ_CP051695.1_iuc:0.0,GCF_014169415.1_NZ_AP022162.1_iuc:0.0,GCF_016889565.1_NZ_CP069713.1_iuc:0.0,GCF_016944675.1_NZ_CP063493.1_iuc:0.0,GCF_017570685.1_NZ_CP069693.1_iuc:0.0,GCF_018141125.1_NZ_CP056037.1_iuc:0.0,GCF_018279125.1_NZ_CP047011.1_iuc:0.0,GCF_018417715.1_NZ_CP070963.1_iuc:0.0,GCF_019086825.1_NZ_CP074703.1_iuc:0.0,GCF_021441985.1_NZ_CP090458.1_iuc:0.0,GCF_023100765.1_NZ_CP095859.1_iuc:0.0,GCF_024918375.1_NZ_CP103658.1_iuc:0.0,GCF_900622655.1_NZ_LR130556.1_iuc:0.0,GCF_904863105.1_NZ_LR890199.1_iuc:0.0,GCF_904863255.1_NZ_LR890335.1_iuc:0.0,GCF_904865655.1_NZ_LR890537.1_iuc:0.0):0.000000007,(GCF_003812625.1_NZ_CP033761.1_iuc:0.000218877,(GCF_001485455.1_NZ_CP008715.1_iuc:0.000437818,GCF_016432805.1_NZ_CP061109.1_iuc:0.000218877)0.000:0.000000007)0.918:0.000000007)0.000:0.000000007)0.953:0.000000007)0.917:0.000437732)0.832:0.000000007,((((GCF_000813165.1_NZ_CP005931.1_iuc:0.0,GCF_016864175.1_NZ_CP045207.1_iuc:0.0):0.000000007,(GCF_014522225.1_NZ_CP049119.1_iuc:0.000513887,(GCF_018986815.1_NZ_CP076707.1_iuc:0.032211339,(GCF_007833295.1_NZ_CP042247.1_iuc:0.000657944,((GCF_009931435.1_NZ_CP043415.1_iuc:0.0,GCF_016126995.1_NZ_CP065971.1_iuc:0.0,GCF_016403625.2_NZ_CP075700.1_iuc:0.0):0.000000007,GCF_024584905.1_NZ_CP076265.1_iuc:0.000219228)0.805:0.000000007)1.000:0.019763198)1.000:0.019457260)1.000:0.018355590)0.829:0.000218685,((GCF_019428745.1_NZ_CP080157.1_iuc:0.000218738,GCF_019428765.1_NZ_CP080165.1_iuc:0.001314415)0.460:0.000437605,(GCF_020827895.1_NZ_CP083531.1_iuc:0.000218862,((GCF_002214205.1_NZ_CP022166.1_iuc:0.0,GCF_003400045.2_NZ_CP042897.1_iuc:0.0,GCF_011044355.1_NZ_CP049102.1_iuc:0.0,GCF_014169155.1_NZ_AP022096.1_iuc:0.0,GCF_014169275.1_NZ_AP022121.1_iuc:0.0,GCF_014622725.1_NZ_CP061188.1_iuc:0.0,GCF_014854635.1_NZ_CP062212.1_iuc:0.0,GCF_015571795.1_NZ_CP062893.1_iuc:0.0,GCF_015571835.1_NZ_CP062870.1_iuc:0.0,GCF_020424045.1_NZ_CP066845.1_iuc:0.0,GCF_020827655.1_NZ_CP083513.1_iuc:0.0,GCF_022846575.1_NZ_AP025658.1_iuc:0.0,GCF_023170005.1_NZ_AP025663.1_iuc:0.0,GCF_024399055.1_NZ_CP074681.1_iuc:0.0):0.000000007,(GCF_019428785.1_NZ_CP080173.1_iuc:0.000218862,GCF_020827615.1_NZ_CP083498.1_iuc:0.000218858)0.859:0.000000007)0.913:0.000000007)0.878:0.000000007)0.825:0.000218870)0.916:0.000000007,((((GCF_005383105.2_NZ_AP024113.1_iuc:0.000218866,GCF_016904235.1_NZ_CP070072.1_iuc:0.000437766)0.902:0.000000007,(GCF_006777045.1_NZ_CP041299.1_iuc:0.000000007,GCF_016403675.2_NZ_CP075667.1_iuc:0.000218902)0.738:0.000000007)0.000:0.000000007,(GCF_001021635.2_NZ_CP030791.1_iuc:0.0,GCF_001280345.1_NZ_CP012626.1_iuc:0.0,GCF_001420955.1_NZ_CP013027.1_iuc:0.0,GCF_002077195.1_NZ_CP017221.1_iuc:0.0,GCF_002844685.1_NZ_CP025329.1_iuc:0.0,GCF_002860085.1_NZ_CP019055.1_iuc:0.0,GCF_002953435.1_NZ_CP026494.1_iuc:0.0,GCF_003336405.1_NZ_CP031107.1_iuc:0.0,GCF_003856995.1_NZ_CP022731.1_iuc:0.0,GCF_004771235.1_NZ_CP038792.1_iuc:0.0,GCF_006777085.1_NZ_CP041303.1_iuc:0.0,GCF_007833255.1_NZ_CP042245.1_iuc:0.0,GCF_008632595.1_NZ_CP043952.1_iuc:0.0,GCF_009866945.2_NZ_CP026934.1_iuc:0.0,GCF_009905135.1_NZ_CP047577.1_iuc:0.0,GCF_011383085.1_NZ_CP049937.1_iuc:0.0,GCF_013085185.1_NZ_CP053236.1_iuc:0.0,GCF_014168755.1_NZ_AP021947.1_iuc:0.0,GCF_014170675.1_NZ_CP059918.1_iuc:0.0,GCF_015571735.1_NZ_CP062867.1_iuc:0.0,GCF_015697215.1_NZ_CP065153.1_iuc:0.0,GCF_016404165.2_NZ_CP075853.1_iuc:0.0,GCF_016404485.2_NZ_CP075633.1_iuc:0.0,GCF_016942575.1_NZ_CP063462.1_iuc:0.0,GCF_018394415.1_NZ_CP074577.1_iuc:0.0,GCF_018968645.1_NZ_CP076655.1_iuc:0.0,GCF_019710415.1_NZ_CP081193.1_iuc:0.0,GCF_020149645.1_NZ_CP083889.1_iuc:0.0,GCF_902705295.2_NZ_LR740777.2_iuc:0.0,GCF_904866305.1_NZ_LR890652.1_iuc:0.0):0.000000007)0.000:0.000000007,(((GCF_018141265.1_NZ_CP032080.1_iuc:0.000218852,((GCF_000014845.1_NC_009837.1_iuc:0.000218920,(GCF_016903375.1_NZ_CP069894.1_iuc:0.0,GCF_020149665.1_NZ_CP083884.1_iuc:0.0):0.000000007)0.925:0.000218865,(GCF_001900735.1_NZ_CP010158.1_iuc:0.0,GCF_020217445.1_NZ_CP084097.1_iuc:0.0,GCF_022494235.1_NZ_CP058875.1_iuc:0.0):0.000000007)0.360:0.000000007)0.903:0.000218865,((GCF_000026285.1_NC_011747.1_iuc:0.0,GCF_000819645.1_NZ_CP010316.1_iuc:0.0,GCF_001566635.1_NZ_CP014489.1_iuc:0.0,GCF_002012105.1_NZ_CP018994.1_iuc:0.0,GCF_002310595.1_NZ_CP023363.1_iuc:0.0,GCF_002846135.1_NZ_CP025403.1_iuc:0.0,GCF_003020885.1_NZ_CP026854.1_iuc:0.0,GCF_003697165.2_NZ_CP033091.2_iuc:0.0,GCF_009867035.2_NZ_CP026940.2_iuc:0.0,GCF_013085865.1_NZ_CP053282.1_iuc:0.0,GCF_015571715.1_NZ_CP062858.1_iuc:0.0,GCF_015571915.1_NZ_CP062915.1_iuc:0.0,GCF_016903435.1_NZ_CP069936.1_iuc:0.0,GCF_016903915.1_NZ_CP069998.1_iuc:0.0,GCF_016904455.1_NZ_CP070116.1_iuc:0.0,GCF_017352075.1_NZ_CP071442.1_iuc:0.0,GCF_024917355.1_NZ_CP103597.1_iuc:0.0,GCF_905330065.2_NZ_OW967004.1_iuc:0.0,GCF_905332395.2_NZ_OW968012.1_iuc:0.0):0.000000007,((GCF_002357915.1_NZ_AP017611.1_iuc:0.0,GCF_022494705.1_NZ_CP091672.1_iuc:0.0):0.000218859,(GCF_001280325.1_NZ_CP012636.1_iuc:0.000218859,GCF_016904555.1_NZ_CP070151.1_iuc:0.000876190)0.000:0.000000007)0.811:0.000000007)0.924:0.000000007)0.854:0.000218872,(GCF_014169195.1_NZ_AP022106.1_iuc:0.000218866,((GCF_024918295.1_NZ_CP103646.1_iuc:0.000218860,GCF_024918335.1_NZ_CP103705.1_iuc:0.000218860)0.880:0.000000007,((GCF_002012125.1_NZ_CP019001.1_iuc:0.0,GCF_002165115.2_NZ_CP032425.1_iuc:0.0,GCF_002201835.1_NZ_CP021880.1_iuc:0.0,GCF_002589795.1_NZ_CP023903.1_iuc:0.0,GCF_002968735.1_NZ_CP027130.1_iuc:0.0,GCF_003073815.1_NZ_CP029107.1_iuc:0.0,GCF_003254065.1_NZ_CP029978.1_iuc:0.0,GCF_003351385.1_NZ_CP031233.1_iuc:0.0,GCF_003856575.1_NZ_CP023835.1_iuc:0.0,GCF_004088295.1_NZ_CP035124.1_iuc:0.0,GCF_004405205.2_NZ_CP042337.1_iuc:0.0,GCF_006337025.1_NZ_CP040885.1_iuc:0.0,GCF_008124425.1_NZ_CP043230.1_iuc:0.0,GCF_008632555.1_NZ_CP043948.1_iuc:0.0,GCF_008632575.1_NZ_CP043944.1_iuc:0.0,GCF_009761715.1_NZ_CP041032.1_iuc:0.0,GCF_010365345.1_NZ_CP048311.1_iuc:0.0,GCF_013374275.1_NZ_AP023228.1_iuc:0.0,GCF_013426115.1_NZ_CP058663.1_iuc:0.0,GCF_014170975.1_NZ_CP059948.1_iuc:0.0,GCF_015136895.1_NZ_AP022483.1_iuc:0.0,GCF_017310445.1_NZ_CP064104.1_iuc:0.0,GCF_017639045.1_NZ_CP067251.1_iuc:0.0,GCF_018075285.1_NZ_CP072977.1_iuc:0.0,GCF_019355455.1_NZ_CP059120.1_iuc:0.0,GCF_019355475.1_NZ_CP059126.1_iuc:0.0,GCF_019802685.1_NZ_CP081887.1_iuc:0.0,GCF_020535205.1_NZ_CP084902.1_iuc:0.0,GCF_020540945.1_NZ_CP085057.1_iuc:0.0,GCF_022353905.1_NZ_CP055020.1_iuc:0.0,GCF_022370515.1_NZ_CP091428.1_iuc:0.0,GCF_022494075.1_NZ_CP058880.1_iuc:0.0,GCF_022494315.1_NZ_CP058749.1_iuc:0.0,GCF_022494625.1_NZ_CP091658.1_iuc:0.0,GCF_022558665.1_NZ_CP060874.1_iuc:0.0,GCF_022558705.1_NZ_CP060886.1_iuc:0.0,GCF_022558765.1_NZ_CP060903.1_iuc:0.0,GCF_022558785.1_NZ_CP060909.1_iuc:0.0,GCF_022699465.1_NZ_CP093920.1_iuc:0.0,GCF_022759725.1_NZ_CP086502.1_iuc:0.0,GCF_022759745.1_NZ_CP086492.1_iuc:0.0,GCF_022759765.1_NZ_CP086482.1_iuc:0.0,GCF_022759785.1_NZ_CP086472.1_iuc:0.0,GCF_022759805.1_NZ_CP086512.1_iuc:0.0,GCF_022964895.1_NZ_CP095156.1_iuc:0.0,GCF_023205415.1_NZ_CP048610.1_iuc:0.0,GCF_024496025.1_NZ_CP101706.1_iuc:0.0,GCF_024585385.1_NZ_CP073927.1_iuc:0.0,GCF_024585585.1_NZ_CP073963.1_iuc:0.0,GCF_024585725.1_NZ_CP073995.1_iuc:0.0,GCF_024917235.1_NZ_CP103571.1_iuc:0.0,GCF_024917955.1_NZ_CP103516.1_iuc:0.0,GCF_900497095.1_NZ_LS998786.1_iuc:0.0,GCF_904863385.1_NZ_LR890289.1_iuc:0.0):0.000000007,((GCF_002787315.1_NZ_CP024860.1_iuc:0.0,GCF_002788295.1_NZ_CP024856.1_iuc:0.0,GCF_002968715.1_NZ_CP027135.1_iuc:0.0):0.000218860,(GCF_003268695.1_NZ_CP029368.1_iuc:0.0,GCF_013426075.1_NZ_CP058653.1_iuc:0.0,GCF_013426095.1_NZ_CP058658.1_iuc:0.0,GCF_022558985.1_NZ_CP043276.1_iuc:0.0):0.000218864)0.901:0.000000007)1.000:0.000000007)0.909:0.000000007)0.848:0.000218926)0.904:0.000000007)1.000:0.000000007)0.742:0.000000007)0.000:0.000000007)0.736:0.000000007)0.862:0.000218827)0.744:0.000000007);
